# Supplementary material for: Classifying breast cancer using multi-view graph neural network based on multi-omics data
Source: Front Genet. 2024 Feb 20;15:1363896. doi: 10.3389/fgene.2024.1363896 (PMC10912483; doi:10.3389/fgene.2024.1363896)
Supplement: Supplementary file 2 [file DataSheet3.CSV]

patient_id	AAGAB	ABCF3	ABTB2	ACAP2	ACCS	ACOT13	ACTG1	ACTL6A	ACTR1A	ACVR1C	ACVR1	ADAMTS2	ADAT1	ADPRHL1	ADSSL1	AGAP3	AGPAT4	AGPS	AIF1L	AKT1	ALDH3B1	ALG5	ALPL	AMFR	AMOTL2	AMY2B	ANAPC4	ANKFY1	ANKRD40	AP1AR	AP3B1	AP3D1	APOC1	APOL4	AQP11	ARF1	ARFGAP2	ARHGAP21	ARHGAP27	ARHGAP32	ARHGAP42	ARHGEF10	ARHGEF15	ARID1B	ARIH1	ARL13B	ARL4A	ARL4C	ARMCX6
TCGA_A1_A0SB	0.577386351	0.531973494	0.749396217	0.61017983	0.825110122	0.578122316	0.390667995	0.744015186	0.583011688	0.268187396	0.424669794	0.837792623	0.616857614	0.441590675	0.495425728	0.445517094	0.598381242	0.379444615	0.640314857	0.496297785	0.510752222	0.08919706	0.528726088	0.97375616	0.555828484	0.724265102	0.56261305	0.463577991	0.311363067	0.096023618	0.556276963	0.545574861	0.491166747	0.149625644	0.394834318	0.534992714	0.718383799	0.650178971	0.499202931	0.713084398	0.711481322	0.442471578	0.488712738	0.255997002	0.563917051	0.370489548	0.323899777	0.226836163	0.435942466
TCGA_A1_A0SE	0.475268544	0.476242245	0.707451702	0.290656553	0.580766281	0.376971937	0.459127167	0.742987719	0.658968342	0.326492185	0.363869567	0.551285886	0.68540804	0.286359569	0.358672351	0.55607648	0.455470461	0.56331051	0.536309124	0.703555146	0.663251456	0.337660864	0.402834321	0.786432442	0.368556347	0.731708438	0.488416881	0.46666976	0.227868384	0.198875433	0.393312842	0.470160062	0.467437413	0.321483352	0.554882858	0.386673941	0.340445138	0.670184276	0.450911463	0.756170969	0.614086429	0.52222198	0.450879932	0.200041245	0.628294025	0.469011985	0.391824154	0.255927112	0.345131633
TCGA_A1_A0SF	0.374156828	0.636603222	0.672616318	0.399653114	0.596435233	0.533699565	0.465288281	0.699316236	0.565232233	0.346583979	0.279274619	0.530134817	0.497405112	0.475606499	0.593456287	0.632474254	0.33786521	0.366100894	0.441923013	0.650420234	0.482751901	0.18281988	0.418774336	0.638638397	0.451839662	0.57916428	0.359264414	0.523980966	0.316741643	0.289713126	0.491433493	0.438425043	0.367623141	0.466240735	0.370312505	0.621745418	0.311846412	0.593470575	0.489605908	0.646628196	0.442264042	0.37145432	0.59524289	0.261595389	0.515253368	0.455454895	0.521017165	0.136599055	0.332413863
TCGA_A1_A0SG	0.386127891	0.518269477	0.62705876	0.41345803	0.569317955	0.430508998	0.593574731	0.672988021	0.490313103	0.396331545	0.288185702	0.614637333	0.625711757	0.421964125	0.497684515	0.459070455	0.354099641	0.378954535	0.371166014	0.530016674	0.420479019	0.59199427	0.435689449	0.753826613	0.38449405	0.487222147	0.341598913	0.394409248	0.268135714	0.277173474	0.653380195	0.421634606	0.361175514	0.536332586	0.111710762	0.48971787	0.386566777	0.582144395	0.185289895	0.692971636	0.508185004	0.44392896	0.486229845	0.14006958	0.610347428	0.390927561	0.536295396	0.303384922	0.271621999
TCGA_A1_A0SH	0.489620999	0.658812936	0.609250142	0.34606538	0.341647672	0.26762561	0.278670326	0.540694689	0.527495916	0.215853311	0.407463233	0.765944729	0.611432456	0.525277127	0.37991025	0.545071899	0.450787897	0.462132642	0.686902588	0.575739115	0.443791734	0.611004436	0.558513582	0.7848512	0.383146702	0.627048252	0.456219821	0.419362685	0.384533017	0.223071802	0.374951168	0.486212825	0.365096988	0.416159581	0.29285737	0.525902201	0.389738542	0.525913093	0.486836573	0.762161055	0.590096932	0.504187803	0.664010846	0.183352229	0.581858589	0.309578488	0.330966493	0.295694638	0.292808658
TCGA_A1_A0SI	0.503204916	0.592183216	0.734524571	0.465486478	0.582883643	0.395010763	0.498125639	0.465674861	0.635714799	0.365229399	0.383003509	0.678162621	0.540668339	0.463000086	0.46660509	0.42712205	0.49306435	0.463524252	0.785278169	0.646082028	0.642818881	0.526463033	0.560826534	0.671645127	0.338770079	0.722307152	0.595271673	0.525675104	0.36508071	0.134280977	0.449424845	0.32447649	0.483885209	0.541770556	0.571036597	0.522221094	0.492603024	0.700513499	0.402185588	0.741050573	0.664217857	0.450027671	0.68835997	0.204362344	0.453999428	0.489015437	0.342482525	0.459960575	0.303396263
TCGA_A1_A0SJ	0.7390452	0.470822187	0.810302724	0.053310296	0.595932826	0.267982847	0.722469839	0.690751598	0.52688116	0.497148584	0.389104124	0.562925862	0.607186918	0.408728521	0.273672534	0.375742316	0.509594186	0.415017909	0.49304614	0.686116099	0.491002733	0.350209532	0.870520667	0.791789886	0.363257162	0.557354099	0.683912056	0.429104155	0.448523658	0.22273603	0.412493029	0.701526763	0.43593238	0.712820171	0.467271545	0.614430132	0.539288218	0.579177698	0.583179951	0.689499964	0.56403189	0.453062669	0.535502181	0.225403974	0.589610608	0.445828523	0.210527377	0.296423219	0.400692502
TCGA_A1_A0SQ	0.671326385	0.21947422	0.794691799	0.649814151	0.418199501	0.555586929	0.435250069	0.405996185	0.737293795	0.556954035	0.426132909	0.369409829	0.681041292	0.533533355	0.396776609	0.543247107	0.52150918	0.610478423	0.503619641	0.892452255	0.502505958	0.305187502	0.222652972	0.806334293	0.456186538	0.517915945	0.442860624	0.41843147	0.286786139	0.399883151	0.142296238	0.576206072	0.233774525	0.520261678	0.400570583	0.199329519	0.399442328	0.605308019	0.666128953	0.690682535	0.346614117	0.429762224	0.588411387	0.183286641	0.317912832	0.320714217	0.464104168	0.29935156	0.310911617
TCGA_A2_A04R	0.480640547	0.316473902	0.72086175	0.495813164	0.265531689	0.505487428	0.539537349	0.507525176	0.337616152	0.544800178	0.58909776	0.530045085	0.571358742	0.405928506	0.401242931	0.544368113	0.580872477	0.469571162	0.597835122	0.738626124	0.542877754	0.350379755	0.33835653	0.780650099	0.527891513	0.659797883	0.414345854	0.631089715	0.50487043	0.305443059	0.16545568	0.758023784	0.412497688	0.229281968	0.587313841	0.255516535	0.45446351	0.576352733	0.584413605	0.441124876	0.585271894	0.542941033	0.32992757	0.141685608	0.483332679	0.587645249	0.439023878	0.563146392	0.499002168
TCGA_A2_A0CT	0.372816246	0.299236439	0.632986952	0.147362007	0.605094558	0.402926895	0.662138182	0.532773393	0.533847031	0.300379671	0.502264734	0.352064773	0.477989809	0.58042291	0.570395957	0.581844047	0.6161292	0.676658287	0.493170711	0.623725327	0.486986931	0.268179875	0.396745168	0.841143301	0.416696669	0.537518626	0.524807484	0.456958854	0.256595028	0.434797686	0.473666968	0.557367	0.104395138	0.366360084	0.241655356	0.557093844	0.39964356	0.4750023	0.70939695	0.68346593	0.674236367	0.608990054	0.711558662	0.369074345	0.718398182	0.371175633	0.472004567	0.309212057	0.217065589
TCGA_A2_A0EN	0.352837179	0.614874214	0.57075302	0.517433174	0.462787618	0.538671286	0.749460066	0.765690351	0.526024994	0.303207354	0.423734719	0.589119323	0.526299496	0.451573875	0.359819889	0.336541168	0.396502999	0.45526498	0.454206599	0.538814828	0.53842618	0.451932755	0.469753731	0.736284391	0.394153922	0.686793055	0.516381339	0.474395216	0.468680605	0.20163171	0.459654985	0.422010982	0.301147232	0.663403825	0.408898148	0.285385283	0.445426656	0.579420576	0.294185776	0.742019646	0.616357479	0.461580151	0.695423278	0.251247953	0.48565513	0.294687133	0.286889458	0.336566153	0.365332661
TCGA_A2_A0EU	0.566267728	0.365087589	0.680871319	0.454877546	0.380535357	0.598612525	0.484915118	0.503772826	0.607636132	0.412760496	0.378180504	0.569173271	0.533655991	0.374885544	0.561141485	0.700293174	0.608981174	0.279328271	0.371097385	0.715410811	0.382318271	0.354553532	0.70251608	0.742237918	0.386286035	0.522810453	0.5368871	0.583933517	0.400559963	0.3540708	0.321791449	0.318918529	0.460654628	0.429129444	0.505867234	0.260687671	0.558100519	0.660285935	0.626183205	0.752535431	0.680743932	0.393337748	0.63978697	0.220581559	0.649652006	0.365956679	0.275099324	0.281622469	0.420558099
TCGA_A2_A0SU	0.355670163	0.440593782	0.677517341	0.18249738	0.508859944	0.267719825	0.442905219	0.757057947	0.468324932	0.290826804	0.471493067	0.569332098	0.440875827	0.611710458	0.48975148	0.596898718	0.273386566	0.444634229	0.566896798	0.62280791	0.341802397	0.35799348	0.418521237	0.672135951	0.418517065	0.523696064	0.427455821	0.517849091	0.327677018	0.27811167	0.496303325	0.565155863	0.159271446	0.373663122	0.221327515	0.338328756	0.446120139	0.642430235	0.41106103	0.594190272	0.445945154	0.555245394	0.509620955	0.222044022	0.491210111	0.354178164	0.545295223	0.371932765	0.268329237
TCGA_A2_A0SV	0.748193639	0.744771835	0.481845236	0.0748946	0.730938634	0.479111477	0.724011735	0.505838268	0.409075319	0.48559284	0.288684742	0.678496568	0.507607653	0.56978501	0.682022451	0.480929981	0.55928838	0.377316969	0.43302819	0.744882765	0.40590634	0.531761473	0.533921131	0.473746982	0.571243262	0.377595908	0.641373086	0.340135428	0.287424966	0.263722257	0.544236058	0.382471003	0.491413464	0.718387007	0.5264936	0.605208384	0.503641658	0.437877084	0.377701994	0.536334421	0.644433094	0.492319269	0.267074817	0.339982922	0.602733907	0.471352667	0.256384363	0.469772262	0.440063642
TCGA_A2_A0SW	0.640432492	0.691144973	0.654848229	0.43073722	0.531746718	0.579493745	0.653268663	0.581710564	0.515006848	0.61516583	0.345802753	0.621439893	0.454879618	0.41385545	0.592525497	0.676234841	0.454295923	0.357055117	0.42107338	0.643241296	0.594024089	0.483237685	0.606540401	0.665768052	0.628634259	0.683215655	0.354763105	0.438703428	0.428490001	0.186034988	0.382679645	0.668817054	0.638990578	0.617234411	0.63589313	0.432961931	0.316918378	0.362649443	0.60576663	0.583679977	0.48536488	0.429041129	0.392348004	0.298061074	0.261938218	0.620042874	0.387205217	0.505490211	0.226097273
TCGA_A2_A0T4	0.473385679	0.491508314	0.621014237	0.322563641	0.576681224	0.352650421	0.65368737	0.616378236	0.521327086	0.481148189	0.397922354	0.623400034	0.568351902	0.458545923	0.44881575	0.580353249	0.44461078	0.462831852	0.504293728	0.69666196	0.4678902	0.427222472	0.367521294	0.71244869	0.459682889	0.560668123	0.541353326	0.504161622	0.357490792	0.263033638	0.337330772	0.364802144	0.316511056	0.491294064	0.5277793	0.385378649	0.479393662	0.626043067	0.591439178	0.640041247	0.496673003	0.327364976	0.500979457	0.30484379	0.530945195	0.443604791	0.395504797	0.335432026	0.385665187
TCGA_A2_A0T5	0.351529381	0.550100537	0.602733765	0.343728343	0.487289661	0.449394257	0.525071434	0.745032453	0.36111724	0.401347571	0.373129682	0.558151522	0.61703425	0.473494151	0.48476154	0.278636878	0.437021276	0.509457309	0.32605694	0.704052427	0.62702594	0.26626132	0.518221749	0.665908586	0.453581355	0.597069657	0.52311391	0.481176886	0.40132351	0.222778314	0.431078769	0.376578681	0.631889201	0.333294639	0.450910753	0.46290288	0.385700958	0.590153603	0.442120452	0.702321017	0.434505428	0.358039155	0.511275322	0.180106427	0.767901023	0.428510469	0.436602933	0.244950549	0.321266529
TCGA_A2_A0T7	0.480285842	0.652320356	0.792074857	0.426290481	0.638642951	0.47341776	0.554389718	0.64125677	0.51857458	0.307624336	0.384174548	0.683628752	0.467432228	0.420152577	0.307065197	0.559273268	0.572931724	0.567864075	0.623910683	0.685782977	0.709844294	0.406866727	0.49118411	0.814159989	0.628993912	0.5965156	0.583014992	0.500387029	0.476549767	0.220695489	0.518883057	0.359010732	0.395842752	0.53236389	0.461478903	0.447202107	0.484814464	0.694688066	0.343301407	0.761169637	0.8062821	0.50388836	0.482284776	0.209519389	0.676804315	0.273847221	0.291442693	0.419727825	0.435087909
TCGA_A2_A0YC	0.308389713	0.342697766	0.689267633	0.513286445	0.360375147	0.386973728	0.623967614	0.828225104	0.582860871	0.348533412	0.554663315	0.544891092	0.638510667	0.413338289	0.314628259	0.522306421	0.588113217	0.559302055	0.469479958	0.488380129	0.576521174	0.399923619	0.31856081	0.819731696	0.374685263	0.761099905	0.310851692	0.402658758	0.384959433	0.268195119	0.36811916	0.456601446	0.272017127	0.517353447	0.379464797	0.314968718	0.323342479	0.665193754	0.26811399	0.802224161	0.625849993	0.49686828	0.519458449	0.178354132	0.67405349	0.370311485	0.372755968	0.358711377	0.456959226
TCGA_A2_A0YD	0.325194599	0.607837472	0.635178191	0.352169318	0.379538624	0.570823194	0.71405248	0.488233683	0.544248776	0.347038953	0.435677993	0.602578328	0.628468826	0.420341918	0.339857178	0.483657998	0.315494654	0.653041009	0.446254174	0.767194705	0.741101792	0.474980831	0.565064243	0.782763146	0.508295776	0.708248759	0.427654111	0.496767669	0.379244934	0.121757884	0.426323617	0.48046165	0.483270534	0.537874159	0.576087764	0.353839076	0.378782116	0.677809509	0.308014224	0.747187175	0.627181034	0.393545637	0.58911161	0.150728134	0.595639923	0.354844336	0.258383159	0.40377492	0.42374895
TCGA_A2_A0YF	0.254791951	0.450495262	0.690602345	0.556494016	0.255621941	0.432091854	0.391000428	0.561672803	0.512955697	0.408021594	0.530230878	0.338245368	0.700985965	0.27021916	0.168833976	0.698654896	0.554670195	0.559713421	0.697239711	0.605550656	0.621966085	0.412248223	0.413084179	0.793746291	0.192008093	0.646747226	0.457439506	0.587415045	0.581936105	0.232237745	0.138658449	0.612104432	0.139123752	0.489804518	0.279785786	0.261446862	0.458910849	0.765775781	0.594888209	0.77259288	0.621310929	0.474368106	0.85207351	0.16275084	0.645211636	0.571658234	0.385717573	0.398937645	0.273960787
TCGA_A2_A0YH	0.42836954	0.538259533	0.656332456	0.277954115	0.54012953	0.450714561	0.446792724	0.442222331	0.342742434	0.264508622	0.40977225	0.647608126	0.702760676	0.423641048	0.524131228	0.559299104	0.619743285	0.493944663	0.464570483	0.659059834	0.595272264	0.562636631	0.526311179	0.651201303	0.435902346	0.728624102	0.494455811	0.491741805	0.503024605	0.231244365	0.546966592	0.389766651	0.3516735	0.752782666	0.379343739	0.533432615	0.438282243	0.695574843	0.350357211	0.610247131	0.461879339	0.517108033	0.746568524	0.263014232	0.769988577	0.685406874	0.502067995	0.429823023	0.405742285
TCGA_A2_A0YI	0.518881162	0.43974496	0.630128705	0.500041925	0.457738306	0.41952248	0.441599688	0.510714998	0.688797037	0.311435573	0.376915423	0.534319902	0.688974886	0.346278189	0.21590998	0.578470628	0.471997429	0.555804222	0.520021478	0.539279755	0.589041082	0.430748779	0.418740287	0.791243859	0.341122393	0.678607492	0.373942944	0.483624898	0.273169382	0.119373448	0.335005838	0.34319895	0.315305056	0.740123546	0.570603416	0.441455901	0.415722514	0.614000306	0.442438689	0.745382048	0.643592347	0.422694645	0.845529599	0.192124682	0.530275846	0.238742831	0.311305963	0.247609522	0.32027863
TCGA_A2_A0YJ	0.831330383	0.763427689	0.685154086	0.026450793	0.961615082	0.278940626	0.934629131	0.15014866	0.25560573	0.549038105	0.288494817	0.801147048	0.613690536	0.419975106	0.478033384	0.324563851	0.512954204	0.560633223	0.674194671	0.400907229	0.57121158	0.456838769	0.502057619	0.475881875	0.242783564	0.785106843	0.714385631	0.328086115	0.704282861	0.60310088	0.918062219	0.802939296	0.781088233	0.618298222	0.662680376	0.328936759	0.798373974	0.669573006	0.575203244	0.122771	0.419966479	0.758426752	0.664089183	0.382108085	0.317082264	0.628692074	0.219592905	0.521334221	0.863424499
TCGA_A2_A0YL	0.365840178	0.356972401	0.713040711	0.512364483	0.606734423	0.425815127	0.419273589	0.639221127	0.590254348	0.330264908	0.386556505	0.557231349	0.665610497	0.491357284	0.385633426	0.52380739	0.457882328	0.505949525	0.498848604	0.628858468	0.588869367	0.324154412	0.605188854	0.865297534	0.472505226	0.739152883	0.532057211	0.464426321	0.317308633	0.119752179	0.410797475	0.413195163	0.433869564	0.428642203	0.448005074	0.447691417	0.526324267	0.611358409	0.478786461	0.734701616	0.692724123	0.450189133	0.605204477	0.201283069	0.67315112	0.399137614	0.38222435	0.253909148	0.448009304
TCGA_A2_A0YT	0.778211706	0.572120835	0.785810741	0.377888505	0.883519442	0.414018736	0.61811601	0.619294622	0.387225995	0.495483474	0.407684147	0.306010691	0.744452776	0.257003677	0.552236284	0.497317198	0.514422031	0.543984511	0.540087376	0.592135582	0.688047228	0.313234447	0.68836913	0.907957625	0.46517853	0.619504994	0.277554191	0.567639382	0.49536869	0.314106258	0.565256678	0.272416271	0.318625647	0.520606817	0.435997364	0.265301189	0.37504995	0.483989169	0.431397032	0.618147951	0.754820521	0.632149747	0.563153808	0.140868026	0.682250122	0.551813732	0.334867073	0.484729794	0.256705092
TCGA_A2_A1FV	0.258518061	0.306954947	0.794794577	0.565226054	0.416615538	0.416399071	0.441921258	0.617251637	0.785687814	0.302812483	0.553591063	0.232571433	0.626000921	0.192831495	0.177000435	0.576102716	0.648214378	0.662784481	0.628671526	0.544367378	0.721491278	0.227278296	0.521236105	0.8348564	0.293738766	0.818340748	0.332146721	0.304312072	0.270146241	0.261937828	0.156148757	0.614924317	0.185667493	0.260892674	0.553988916	0.332017693	0.281074043	0.848489992	0.508638042	0.78947616	0.880319066	0.352552594	0.722579076	0.303946523	0.915863612	0.436240138	0.4097188	0.654588817	0.446789698
TCGA_A2_A1FW	0.7059964	0.210000808	0.844446892	0.726613592	0.537848859	0.386611399	0.406226068	0.729121935	0.229032659	0.327317325	0.807541728	0.619697537	0.598133538	0.32492283	0.38303315	0.757414649	0.594426088	0.338876753	0.351071682	0.41004147	0.495759033	0.310806601	0.454503985	0.922527992	0.488678714	0.825762264	0.188154923	0.478017724	0.436364912	0.189673789	0.292888823	0.666378047	0.211947413	0.380104324	0.57823548	0.204444947	0.31551732	0.707524188	0.575098548	0.63264296	0.543498887	0.47468982	0.540084823	0.163810625	0.894928679	0.530562337	0.285581981	0.518662581	0.207300488
TCGA_A2_A1FZ	0.48852533	0.481494912	0.671565395	0.437375689	0.513857325	0.439953375	0.803097726	0.681283836	0.63077146	0.324222333	0.401412725	0.585875622	0.656173891	0.377799843	0.380779669	0.484320147	0.440034178	0.650159555	0.647657968	0.617449516	0.663556941	0.466581623	0.533053005	0.818070829	0.427675046	0.699521737	0.539446522	0.417779993	0.312146301	0.205318981	0.320868715	0.610400559	0.351890685	0.547688569	0.488495804	0.438716588	0.403301207	0.514114052	0.290833323	0.746233963	0.705678259	0.372022231	0.759752407	0.178623671	0.499145953	0.369355359	0.30852445	0.35127467	0.416194813
TCGA_A2_A1G0	0.339398893	0.405074933	0.68733326	0.632418212	0.518434504	0.60573079	0.470372501	0.72277971	0.657153927	0.250123535	0.535729251	0.476727061	0.643987439	0.41852838	0.369305138	0.504982226	0.564525775	0.573897784	0.505760002	0.520077289	0.622061626	0.286411026	0.54931471	0.981063291	0.574062292	0.736093659	0.438966188	0.413309681	0.263606395	0.27321661	0.297397524	0.359787666	0.289806464	0.579511454	0.319933077	0.509949617	0.432240744	0.678015018	0.384541029	0.824697671	0.756888181	0.402948648	0.640206614	0.182251867	0.650868089	0.209133599	0.324648175	0.417771624	0.460735946
TCGA_A2_A1G4	0.53977782	0.382511709	0.714612249	0.488218103	0.490625213	0.38004094	0.385491017	0.730277635	0.558830458	0.314437225	0.408507681	0.353957187	0.854422766	0.037233864	0.3451286	0.493648193	0.64221888	0.473749242	0.540063552	0.592742566	0.524837002	0.386827554	0.585114898	0.866263611	0.496396122	0.609698445	0.530776631	0.549454866	0.518477082	0.159329704	0.214093693	0.610973673	0.191310449	0.391855407	0.320735391	0.419891263	0.52580054	0.739839828	0.52070082	0.777667646	0.650635104	0.493723895	0.622163191	0.229022979	0.661749502	0.501308373	0.28695773	0.363673395	0.441972388
TCGA_A2_A259	0.417633765	0.482424168	0.585827944	0.567100332	0.436721757	0.598892057	0.557925246	0.5639147	0.446293563	0.321194731	0.507979219	0.497542069	0.674992413	0.328871332	0.347214344	0.380208561	0.570383548	0.503690436	0.440204959	0.386187119	0.581587397	0.385975671	0.580588699	0.84955211	0.410028532	0.718859478	0.466066164	0.574147237	0.325310262	0.129422525	0.45322157	0.515907723	0.398324677	0.605502891	0.294125063	0.244688826	0.539236444	0.632697502	0.436121924	0.576145645	0.65488723	0.480380025	0.714547148	0.213295786	0.735454449	0.245994119	0.266741779	0.388637649	0.420647205
TCGA_A2_A25A	0.343406924	0.562587079	0.639199226	0.546020478	0.651059138	0.569221454	0.466443152	0.481197444	0.62079357	0.332601676	0.364055786	0.520150381	0.615856188	0.44834718	0.316869791	0.547896239	0.431229462	0.436273526	0.524263097	0.754712199	0.534826358	0.327684896	0.603321274	0.809827712	0.471825529	0.62862382	0.518137496	0.46149799	0.433273508	0.14257757	0.432265514	0.4997097	0.293450164	0.523668866	0.416306918	0.468435464	0.512952498	0.632450264	0.460761238	0.7421895	0.57187616	0.427548936	0.524888758	0.234772251	0.572399366	0.439339562	0.39950005	0.419412806	0.402203717
TCGA_A2_A25B	0.568222369	0.459026424	0.750489768	0.445623214	0.645963761	0.277018309	0.348871472	0.633913952	0.500017243	0.404365488	0.782933417	0.55231911	0.648124423	0.138419754	0.306566677	0.510056422	0.933013292	0.577691549	0.63988302	0.601264794	0.730471216	0.55794556	0.594613894	0.837639234	0.648541027	0.796406764	0.326236346	0.469604007	0.546912394	0.111290349	0.285829987	0.627439466	0.382639759	0.476319052	0.73456337	0.059228997	0.237153097	0.776451792	0.662420906	0.729646579	0.871739793	0.342007079	0.516662814	0.223523909	0.722778873	0.563707069	0.243036532	0.471350909	0.434047753
TCGA_A2_A25C	0.42870988	0.374820549	0.743968416	0.478680138	0.627572022	0.402706243	0.403323814	0.694804271	0.470566279	0.318797803	0.474349119	0.576031818	0.888488281	0.340232081	0.355443297	0.560575809	0.679477477	0.645911166	0.67008278	0.590561489	0.732384346	0.403173128	0.441371147	0.758490087	0.455067934	0.785067633	0.3289543	0.572203441	0.635900188	0.151159884	0.479847172	0.480039525	0.268202157	0.367627976	0.519247531	0.270924946	0.45697493	0.756084257	0.363457358	0.855397441	0.763821791	0.643037174	0.5379573	0.132135067	0.615692984	0.670371202	0.412099191	0.262193712	0.267522666
TCGA_A2_A25D	0.45808971	0.539310541	0.490666006	0.21694166	0.558730922	0.507833136	0.541276444	0.602719223	0.312368745	0.479228796	0.466278731	0.503453482	0.548822605	0.621213706	0.544274787	0.454784066	0.459722226	0.406105669	0.46808422	0.509879864	0.400443549	0.474875276	0.507637565	0.450637267	0.35274111	0.538060198	0.508548851	0.438036153	0.197518089	0.300297595	0.334442736	0.392060725	0.536578654	0.71924727	0.247784866	0.321858418	0.356560567	0.447640079	0.235647573	0.475331658	0.391210029	0.436393228	0.359164037	0.296224873	0.57761707	0.635554803	0.563809779	0.327858585	0.380349099
TCGA_A2_A25F	0.505918353	0.641583521	0.551313007	0.189106361	0.586201807	0.343596954	0.761308906	0.573213515	0.405520976	0.282300185	0.406219012	0.775282747	0.652489567	0.383335411	0.396470421	0.446177289	0.694920675	0.502909262	0.572286989	0.417007769	0.610719874	0.732077616	0.767599641	0.84526074	0.339354175	0.764880319	0.557044677	0.592610134	0.600969731	0.06154917	0.646674013	0.484826139	0.37236138	0.873081986	0.650990373	0.333451035	0.615231408	0.752635192	0.540702119	0.646045298	0.500223591	0.554780081	0.628724589	0.226487567	0.426897527	0.435065662	0.171564876	0.37856394	0.307133485
TCGA_A7_A0D9	0.544925051	0.476237887	0.763631736	0.410700659	0.798921366	0.53924869	0.634244572	0.526743695	0.60607945	0.865306858	0.199145237	0.732016247	0.553907204	0.402245946	0.482483477	0.533464974	0.414478572	0.412884211	0.544136954	0.754222959	0.553954374	0.33289367	0.566603224	0.920722134	0.506749835	0.379527051	0.316583396	0.417781271	0.371176121	0.156791994	0.479664915	0.512837304	0.271200975	0.555239841	0.315900879	0.256644918	0.388329441	0.652033727	0.359036428	0.550470191	0.707406938	0.406506416	0.643479242	0.318729981	0.396975174	0.221239254	0.252166333	0.440699334	0.268604287
TCGA_A7_A13D	0.602488638	0.745974423	0.672632639	0.314939403	0.734007545	0.291813364	0.90986485	0.534476558	0.391820521	0.494356949	0.23340174	0.87297385	0.504765382	0.323782909	0.517659963	0.24336343	0.609705672	0.415934251	0.920560015	0.572874222	0.510263526	0.623994314	0.575652996	0.553369699	0.687320639	0.799510122	0.630985478	0.517509123	0.531765423	0.375437628	0.617354888	0.744136666	0.586313522	0.568613728	0.578190831	0.61478024	0.42736461	0.419187284	0.67923614	0.21240364	0.581385427	0.525153155	0.248591589	0.41278616	0.244921746	0.618797741	0.465430334	0.609411768	0.393295733
TCGA_A7_A13E	0.830483094	0.446436715	0.687581601	0.322308233	0.884829856	0.56063333	0.681911125	0.455949729	0.355766971	0.399477621	0.259431326	0.804136364	0.481893083	0.461222844	0.618991765	0.230969016	0.625612269	0.598107616	0.657249477	0.526310985	0.588598834	0.390021389	0.431370967	0.636852981	0.511161624	0.766167613	0.666494058	0.356039866	0.585948447	0.298059556	0.638191606	0.763225015	0.725915126	0.688218331	0.770557141	0.876829366	0.602321884	0.536858223	0.528495679	0.123234818	0.463025897	0.600415353	0.219227345	0.327796885	0.777420768	0.793952626	0.403732466	0.455832318	0.557923203
TCGA_A7_A13F	0.646894218	0.558062191	0.803806352	0.388763392	0.362047706	0.392612185	0.396178925	0.690148489	0.347847698	0.397978722	0.403470009	0.334859524	0.713076784	0.331034173	0.44905439	0.650030248	0.698124312	0.568325281	0.425199384	0.550815387	0.561431895	0.366986783	0.385001245	0.647257521	0.420812745	0.671861763	0.47516307	0.462278964	0.315278554	0.252347639	0.147700474	0.677187096	0.233343152	0.409356466	0.596377301	0.236452263	0.296481151	0.549563785	0.520736184	0.678129851	0.672432447	0.550520052	0.412464185	0.196449218	0.507039269	0.547714172	0.304801906	0.279078615	0.262267662
TCGA_A7_A13G	0.271057564	0.154886041	0.666147711	0.678987041	0.394943206	0.528021678	0.504615601	0.701651018	0.95646539	0.345238037	0.427913676	0.533364595	0.691175336	0.370422765	0.516770815	0.540699822	0.460329023	0.69322077	0.531147077	0.46384869	0.70542755	0.249988904	0.560601676	0.825282241	0.505250557	0.700531743	0.429900891	0.404564576	0.328354133	0.280851072	0.567973163	0.389193383	0.28886273	0.196879795	0.455622527	0.362733058	0.219252055	0.764701355	0.276590302	0.83375726	0.664794065	0.37738514	0.765343459	0.37860519	0.682689332	0.30539464	0.360007215	0.363110051	0.351868557
TCGA_A7_A26E	0.260972228	0.493214945	0.759553007	0.534777605	0.574239813	0.447435225	0.303242435	0.746651284	0.6687923	0.256208029	0.375167629	0.446490273	0.703064024	0.158209557	0.19422978	0.627723863	0.519373373	0.586678151	0.679238598	0.529763586	0.664347996	0.425518933	0.497321945	0.900656979	0.384558832	0.847909364	0.446163093	0.444613561	0.365120722	0.167764203	0.405154195	0.482227685	0.282813426	0.364774149	0.466365794	0.338074087	0.375776613	0.826053615	0.399051237	0.9026982	0.795717054	0.492065898	0.737568696	0.187572017	0.727877508	0.233635253	0.251971974	0.191919152	0.283095651
TCGA_A7_A26J	0.283050278	0.316240842	0.772349777	0.468022182	0.585414643	0.4221609	0.346271368	0.634169528	0.503685319	0.245000058	0.494150347	0.494397686	0.676693139	0.197840568	0.273811092	0.677059389	0.715704717	0.725242037	0.660259669	0.717369045	0.833513106	0.466088865	0.501554572	0.99135572	0.546928312	0.774911613	0.454110996	0.525250595	0.511918008	0.19156029	0.534946042	0.378150174	0.335019153	0.456743904	0.648117675	0.296726666	0.500880138	0.769640286	0.405277189	0.808752336	0.867057427	0.530078535	0.334367358	0.156419552	0.713222229	0.503519633	0.263983736	0.219607078	0.420757709
TCGA_A8_A075	0.522370247	0.607932907	0.708456888	0.4396992	0.481772154	0.394438891	0.669339076	0.432613116	0.540212241	0.379512129	0.337555763	0.663564549	0.670713989	0.353172402	0.338065812	0.534823623	0.523125922	0.34890232	0.719516245	0.696500816	0.604690289	0.549056324	0.564918566	0.793512082	0.640442719	0.58867468	0.536391866	0.649295583	0.494985323	0.161552648	0.567906841	0.311745505	0.300811215	0.583863197	0.401739506	0.474049198	0.43777276	0.68687711	0.338684369	0.558257808	0.262087461	0.538486333	0.442581548	0.272022736	0.694420485	0.608793709	0.27826319	0.31520621	0.432548353
TCGA_A8_A08O	0.414839433	0.315899537	0.689967113	0.619654723	0.466886695	0.358471986	0.491651791	0.759228629	0.533912925	0.278033011	0.59238986	0.496328567	0.621227706	0.430050054	0.243272536	0.539618581	0.590581394	0.514427393	0.646019179	0.70812272	0.547492665	0.385339475	0.491581487	0.913262248	0.438158271	0.748943079	0.428379318	0.322688284	0.298897128	0.242694635	0.396865251	0.614051142	0.236216916	0.200050834	0.232773198	0.297172662	0.427164284	0.723457192	0.462961543	0.758387267	0.622686543	0.520195164	0.410877078	0.227833935	0.573310545	0.36206792	0.457640236	0.355043724	0.306042401
TCGA_A8_A0A6	0.435499916	0.412448623	0.647178181	0.562537447	0.467468434	0.506940547	0.37991168	0.613387713	0.624970306	0.274642163	0.349680693	0.560995043	0.614574754	0.263473538	0.282367467	0.581821902	0.426057131	0.534269828	0.69824227	0.610184142	0.637990948	0.447103129	0.560101416	0.82988893	0.382646369	0.56357868	0.511835874	0.459848722	0.46637326	0.287345102	0.388671672	0.342598979	0.418676079	0.559397138	0.663528362	0.402574146	0.483926388	0.729434012	0.484977258	0.76709218	0.484623232	0.375903511	0.581152883	0.241411451	0.511415951	0.198210906	0.231554036	0.308356911	0.371696524
TCGA_A8_A0AD	0.318988146	0.393584257	0.644734754	0.369055266	0.001863255	0.357943307	0.446984374	0.592636946	0.595747417	0.507249645	0.359638569	0.681788206	0.669030711	0.33131728	0.274245131	0.407142898	0.384599212	0.425538431	0.619097749	0.417264567	0.465077694	0.570651537	0.602763435	0.812059108	0.420505351	0.671871508	0.545686522	0.291906042	0.232503916	0.267940773	0.369941355	0.389923053	0.545402903	0.583960071	0.387434184	0.23505485	0.44642912	0.614354068	0.506846012	0.73059068	0.694343613	0.669223233	0.789480157	0.229865942	0.632344961	0.392823355	0.399434432	0.35939299	0.122305519
TCGA_AC_A23E	0.530628776	0.57016563	0.638170222	0.326146994	0.459532096	0.278033014	0.660872577	0.792112707	0.480040667	0.217129393	0.349949181	0.731308996	0.599890402	0.454427505	0.269980342	0.581450512	0.398609238	0.598285343	0.604591069	0.622338704	0.553099185	0.649634792	0.512855019	0.778931592	0.468796137	0.846460569	0.41496528	0.559828431	0.298360817	0.169827914	0.514614838	0.465363876	0.456311832	0.509666089	0.374615086	0.508764073	0.294475662	0.619829663	0.377836812	0.753784895	0.537626456	0.521040554	0.640786372	0.134905236	0.450227452	0.317314188	0.389208666	0.286255339	0.302341953
TCGA_AN_A0XL	0.259724371	0.400370654	0.720009346	0.534525453	0.672187412	0.537443421	0.712656672	0.50038306	0.627527437	0.319405284	0.501949729	0.456420093	0.570059697	0.396226042	0.306263503	0.644144855	0.536145914	0.530790603	0.470780909	0.526623765	0.621548761	0.300530837	0.429281205	0.781464624	0.627739224	0.624160038	0.371283623	0.390402061	0.364879182	0.244135029	0.355895837	0.454538505	0.341551183	0.503072569	0.248050631	0.469511532	0.420180058	0.673101576	0.463720881	0.710267644	0.729186248	0.399249399	0.75878406	0.265466452	0.529566921	0.516346349	0.267693793	0.39751803	0.475620878
TCGA_AN_A0XN	0.628913184	0.698738928	0.664486078	0.494017602	0.424478691	0.263148371	0.711491535	0.485460643	0.352656256	0.288702606	0.37854353	0.75548379	0.506467166	0.509582867	0.282589588	0.416823484	0.498247766	0.489445451	0.534768955	0.70473376	0.509303557	0.781281553	0.657932364	0.700713292	0.591084035	0.710084613	0.614348538	0.443376029	0.387983444	0.105594368	0.389406364	0.503169626	0.574367482	0.696985433	0.594210668	0.284384299	0.511510542	0.501616916	0.593336177	0.570734601	0.540459945	0.563019974	0.497886944	0.252714739	0.581374063	0.271479958	0.329041536	0.413850153	0.450942754
TCGA_AN_A0XO	0.369670531	0.561972177	0.687432921	0.388909526	0.512668626	0.497300323	0.757189601	0.839919379	0.611862324	0.374148603	0.331536222	0.638280127	0.587881863	0.443158955	0.392565031	0.529470061	0.405799377	0.535340767	0.543458946	0.619160513	0.559990903	0.338580132	0.464741344	0.52563023	0.452853474	0.646373269	0.535311597	0.449054732	0.31408885	0.229794123	0.556060649	0.529429319	0.504207598	0.225829533	0.544182309	0.492006987	0.349706238	0.688975896	0.271690238	0.74958409	0.537512516	0.481444224	0.532953645	0.265408736	0.574610307	0.453179757	0.408778352	0.309164381	0.434499428
TCGA_AN_A0XP	0.341131461	0.355997819	0.751167659	0.446320583	0.14716065	0.338525462	0.508959886	0.737430629	0.714819809	0.278222582	0.348586041	0.618235303	0.666281246	0.597205572	0.431595283	0.518673103	0.413970929	0.640250317	0.465881191	0.486314361	0.661378625	0.373147313	0.481076524	0.700752293	0.382945503	0.687890163	0.329035373	0.359607401	0.504351313	0.218183289	0.407605175	0.151691712	0.253598533	0.424564057	0.273073174	0.399482054	0.40461749	0.644415041	0.347634629	0.704014057	0.564308456	0.379890136	0.740984202	0.212666508	0.528859032	0.30423401	0.393619778	0.271212677	0.27745317
TCGA_AN_A0XR	0.359768976	0.361063534	0.588348784	0.563679283	0.596900413	0.497301891	0.537219254	0.656467461	0.549874798	0.593057195	0.147318493	0.624748584	0.653809557	0.087327713	0.485491057	0.306544984	0.594175305	0.382296462	0.432899099	0.649231552	0.448723392	0.343489378	0.473279301	0.64024383	0.510614804	0.598149658	0.460143394	0.404365214	0.572128644	0.199179092	0.553451256	0.376625811	0.565665068	0.306299097	0.067705384	0.445069323	0.344900056	0.409079956	0.481649292	0.776342179	0.504589615	0.422468761	0.60530677	0.179366731	0.490518963	0.589699372	0.517614965	0.219712192	0.293102127
TCGA_AN_A0XS	0.396056896	0.525709557	0.590113755	0.492380326	0.569152701	0.465899948	0.704016234	0.688502884	0.438734915	0.439683639	0.408249546	0.624893193	0.572250935	0.424678979	0.48338782	0.488679759	0.416672069	0.296647103	0.525603746	0.696163704	0.393589724	0.452269585	0.443252659	0.724339093	0.513957499	0.605667484	0.375676025	0.325106603	0.375643241	0.304003234	0.515012407	0.482002051	0.439189569	0.573569469	0.064082676	0.331088245	0.400821315	0.560528476	0.269921658	0.688011984	0.134305819	0.536057619	0.623355193	0.161646451	0.778540734	0.352626	0.424196621	0.408609183	0.386922898
TCGA_AN_A0XT	0.369196311	0.175048121	0.69223689	0.394076924	0.570691973	0.687730565	0.433619285	0.214186237	0.354233629	0.537168126	0.402738986	0.3293966	0.629981606	0.494975586	0.405703306	0.51979395	0.406072895	0.346235005	0.496620259	0.647925769	0.43666506	0.156789849	0.425383163	0.585617144	0.54520293	0.487531285	0.392070619	0.447181708	0.372460826	0.234025937	0.350499908	0.414855397	0.236409978	0.309044192	0.462108192	0.442686097	0.369010896	0.343917283	0.361030867	0.700601919	0.638970036	0.550645194	0.653084639	0.0773006	0.253123313	0.363145312	0.41783605	0.526134029	0.270490019
TCGA_AN_A0XV	0.633590397	0.406762661	0.613179065	0.520883155	0.492428575	0.43140763	0.422667611	0.748206778	0.510242755	0.42333729	0.328668953	0.542458633	0.655548585	0.410139556	0.339118765	0.532448719	0.509140233	0.408876745	0.417674485	0.46053951	0.469935152	0.328758978	0.546451292	0.763168004	0.345653085	0.553926354	0.449388238	0.48661184	0.287477361	0.215643444	0.475695677	0.557749936	0.355622361	0.428003759	0.387130784	0.414125109	0.52851765	0.662898255	0.427088494	0.655647525	0.55607759	0.354242631	0.746492488	0.251474288	0.943152583	0.519218378	0.496947377	0.426070305	0.467861201
TCGA_AN_A0XW	0.542762584	0.677436127	0.614583658	0.148587998	0.20397961	0.343178185	0.266988607	0.628594687	0.445572522	0.320228659	0.59118639	0.746487821	0.634022737	0.400153085	0.477107187	0.448357079	0.522603523	0.405166447	0.743090804	0.513942666	0.547537835	0.500604761	0.505684209	0.802077245	0.329185646	0.688321867	0.629105405	0.343997535	0.405307966	0.272191086	0.417664791	0.66879107	0.523380772	0.645674915	0.56886207	0.35908701	0.382631066	0.647713214	0.5231513	0.755089065	0.531175907	0.395751511	0.333745185	0.220482654	0.445088113	0.2882332	0.184695789	0.407283654	0.422999281
TCGA_AO_A03L	0.518933933	0.433114938	0.707222022	0.421991787	0.802205631	0.671195984	0.530960907	0.546129057	0.3438763	0.425907401	0.475352113	0.561003015	0.590098487	0.413107156	0.605970239	0.562702574	0.484801439	0.406769628	0.588182813	0.81265027	0.538476748	0.337174606	0.442785594	0.762572106	0.4702564	0.636212795	0.39632027	0.587240241	0.479607187	0.349424197	0.48457789	0.324516264	0.326717209	0.424493019	0.438520142	0.220027793	0.317918749	0.547453128	0.610228875	0.58316266	0.541055912	0.529801777	0.482223383	0.180038058	0.374688592	0.689629883	0.479897714	0.349014151	0.406074116
TCGA_AO_A03M	0.730318243	0.569787353	0.855989663	0.206739294	0.76881373	0.189713299	0.437992473	0.742482417	0.588622493	0.615643568	0.334818551	0.499655055	0.482125952	0.421076428	0.326688651	0.612756601	0.551513331	0.381333091	0.489480142	0.828096641	0.484145445	0.322107385	0.457839233	0.658325443	0.604094747	0.503307902	0.528185143	0.41647752	0.508463062	0.323685036	0.504086717	0.750134271	0.265117473	0.605304318	0.370197594	0.398831146	0.482063492	0.269933806	0.377064136	0.539710618	0.61281289	0.583507657	0.598989795	0.215209267	0.639263901	0.60446294	0.354012469	0.535660008	0.208471002
TCGA_AO_A03N	0.273379773	0.859582372	0.510978943	0.333070535	0.508449293	0.217119372	0.472388162	0.419684784	0.700452215	0.50773565	0.208175773	0.627132825	0.63593651	0.447353531	0.256626147	0.471921305	0.404466124	0.226742099	0.499746213	0.609950116	0.651742016	0.497775317	0.357927517	0.438970336	0.345258839	0.385480591	0.598657889	0.419481274	0.423085545	0.345537666	0.530366788	0.449306601	0.445404509	0.20773981	0.429690305	0.484238457	0.48283694	0.317912457	0.466124208	0.643155832	0.33379989	0.361257367	0.589986239	0.371965628	0.389474486	0.654139923	0.421108537	0.200138091	0.236803525
TCGA_AO_A0JA	0.447451735	0.510138481	0.709077247	0.095213212	0.703664488	0.404674664	0.425087992	0.514403844	0.61943789	0.431495081	0.412063362	0.621878393	0.790009166	0.373388097	0.456901023	0.506641965	0.33912997	0.557631946	0.542439928	0.692310263	0.689593174	0.447843126	0.40416827	0.866059473	0.439586822	0.779545271	0.483761033	0.359543026	0.450110751	0.120728372	0.470780576	0.332159257	0.474783081	0.503986554	0.494581128	0.454566228	0.326331936	0.569630709	0.377368897	0.678177959	0.67201234	0.474096083	0.778051795	0.1933831	0.473199978	0.537413928	0.342766719	0.247891146	0.285940634
TCGA_AO_A0JB	0.336918624	0.614609781	0.443705978	0.55248526	0.63761308	0.515089578	0.68277488	0.443183849	0.223738039	0.706418669	0.33914442	0.547802924	0.395041582	0.764696668	0.679853665	0.256928418	0.231899052	0	0.403271016	0.718420225	0.285388112	0.256171894	0.29642584	0.312867158	0.411495357	0.296954506	0.440024125	0.18100014	0.587357263	0.296900806	0.63780769	0.230677915	0.455734223	0.430704078	0.247743238	0.658735859	0.357187472	0.240126442	0.354325097	0.365851752	0.128876317	0.392274293	0.317796699	0.351477696	0.259765175	0.793090175	0.658646279	0.446545313	0.514107803
TCGA_AO_A0JC	0.340863265	0.741455466	0.533973027	0.520595906	0.436656413	0.731541763	0.539538653	0.70013797	0.456178467	0.458292436	0.303205555	0.780902766	0.617561677	0.403212618	0.371922612	0.502035862	0.629099222	0.256344942	0.277372925	0.448430983	0.622013404	0.40135307	0.592690958	0.882065011	0.561542019	0.684921658	0.509870745	0.455038022	0.641983772	0.254028999	0.571697738	0.443552479	0.072507862	0.888863134	0.476251594	0.41759146	0.611116322	0.814057722	0.458729753	0.66326483	0.421946595	0.434484257	0.632456048	0.252362565	0.624944852	0.552613032	0.390620474	0.376749873	0.518672261
TCGA_AO_A0JD	0.507461423	0.439091587	0.710787066	0.179118799	0.527121948	0.41529346	0.480011691	0.625641836	0.558526071	0.587986603	0.179418405	0.356133082	0.851013911	0.27500589	0.486929481	0.572393161	0.505926892	0.550978194	0.75983398	0.435689505	0.560486778	0.303760667	0.41512718	0.779022914	0.377953366	0.800166139	0.456605032	0.463115561	0.733805489	0.206749234	0.499412603	0.624433449	0.386696051	0.360608214	0.823633056	0.093679992	0.362667953	0.790869398	0.577524795	0.499160926	0.470264684	0.406451119	0.806047613	0.259563213	0.675574585	0.671533148	0.42202038	0.447568646	0.303060252
TCGA_AO_A0JF	0.352739724	0.377632538	0.6227257	0.265794725	0.591191205	0.314812887	0.712072263	0.695189413	0.610526142	0.217938775	0.388873479	0.593044713	0.626815655	0.47139292	0.381635096	0.498807157	0.330023664	0.542255875	0.5272862	0.592231582	0.47530013	0.511802389	0.53054597	0.739819639	0.339900666	0.64601398	0.412512533	0.451853953	0.338100899	0.198911717	0.458406047	0.395124536	0.299464573	0.556160278	0.38322807	0.413096859	0.508324889	0.695838105	0.506993472	0.815758666	0.575819896	0.4283636	0.815066524	0.193456446	0.616526243	0.133408572	0.344925453	0.244890174	0.280931447
TCGA_AO_A0JG	0.598399525	0.293320437	0.734324662	0.599162993	0.55898833	0.596333895	0.385941082	0.720055399	0.573146245	0.30278173	0.710180027	0.637315042	0.656961168	0.19733056	0.377133572	0.699205582	0.355791519	0.625691182	0.653373586	0.654164889	0.606231423	0.27371776	0.492892912	0.927881744	0.364652494	0.715420085	0.313052871	0.438286229	0.327890473	0.181999424	0.368880871	0.53748084	0.292401351	0.443579355	0.600294913	0.275347012	0.41870704	0.522087408	0.388845692	0.734878401	0.640493851	0.502467216	0.475065551	0.247562556	0.639385121	0.219568485	0.382032673	0.427125058	0.370942887
TCGA_AO_A0JI	0.430361356	0.199226375	0.826495091	0.387842804	0.654879174	0.549943962	0.335420983	0.68065918	0.640751793	0.481255859	0.39896703	0.819117651	0.69722273	0.500462309	0.42194406	0.662278909	0.47805726	0.50935041	0.677374326	0.666132976	0.51334437	0.067457186	0.53505298	0.825523818	0.327615766	0.564995443	0.164677171	0.529829645	0.132231353	0.406985156	0.346094861	0.369842551	0.121159602	0.248679875	0.635984672	0.554017531	0.434447233	0.777806952	0.436904142	0.668221197	0.773751329	0.473235266	0.521443332	0.219841401	0.590540216	0.459292614	0.545283369	0.334709152	0.358412993
TCGA_AO_A126	0.365119168	0.714944786	0.473073572	0.688738815	0.476220974	0.406798814	0.302092384	0.372183749	0.349773504	0.447132223	0.219408963	0.687999249	0.452926974	0.75422244	0.423990533	0.484467288	0.319559511	0.133963553	0.358745136	0.764769398	0.233363243	0.436034991	0.208547583	0.530508101	0.452282989	0.34340912	0.450331531	0.302975509	0.190710037	0.367438333	0.361654858	0.45328647	0.404934218	0.43526463	0.103412365	0.626397634	0.275401294	0.343778428	0.408423337	0.613605613	0.400947924	0.334482916	0.399358837	0.309602711	0.425344445	0.564468331	0.638045249	0.29467731	0.57119138
TCGA_AO_A12B	0.454761686	0.065474475	0.535409097	0.278600701	0.342842534	0.346724026	0.444702549	0.812472932	0.45724676	0.559987289	0.342726831	0.311247648	0.405918427	0.259242752	0.525724428	0.349108436	0.295728422	0.365569166	0.289162459	0.509379303	0.27080104	0.158800048	0.564755749	0.475428664	0.526067071	0.182038406	0.600327273	0.288055939	0.44361863	0.348704013	0.202569786	0.315028462	0.328885408	0.348343014	0	0.45727724	0.403291737	0.504723849	0.190739298	0.654919598	0.525329866	0.405893966	0.596142224	0.248549921	0.571027827	0.267901058	0.358501367	0.388015495	0.424851145
TCGA_AO_A1KP	0.128321603	0.595272598	0.705215042	0.637230552	0.527454598	0.63028967	0.288010663	0.570724702	0.692931004	0.424986664	0.487753676	0.494339117	0.624308614	0.324588575	0.157750009	0.625044883	0.655651704	0.470033498	0.556454808	0.628968028	0.641387178	0.27756377	0.595941356	0.776196187	0.342387626	0.455664053	0.352207385	0.614716615	0.582210715	0.360214222	0.308575764	0.454123475	0.386807854	0.138998141	0.548055086	0.458992056	0.418352103	0.862749611	0.493250414	0.712155759	0.566065882	0.30222972	0.906591371	0.261471358	0.871286087	0.69914913	0.536991351	0.21399164	0.456465011
TCGA_AO_A1KQ	0.470908046	0.588110881	0.680489017	0.431562025	0.130459504	0.467127432	0.398450081	0.575538532	0.482492858	0.709063786	0.407149068	0.555790322	0.429088531	0.601894383	0.524851361	0.442732136	0.613061971	0.311466832	0.269533245	0.694894231	0.46888876	0.339036364	0.409418777	0.624553833	0.296431056	0.448099412	0.633624163	0.45322368	0.361489508	0.479638512	0.432854252	0.520355998	0.34411018	0.536925195	0.398171078	0.41274133	0.441395231	0.668520567	0.486797696	0.399241353	0.163444253	0.44866174	0.514251349	0.308238908	0.641042965	0.640240808	0.554074383	0.521833917	0.608591312
TCGA_AO_A1KS	0.207475111	0.259870729	0.808437304	0.492031557	0.717257343	0.581249432	0.408322329	0.720076349	0.421980519	0.167135207	0.477721058	0.297890909	0.773417155	0.172228503	0.236794175	0.63506824	0.790836771	0.601739268	0.487172916	0.232861184	0.738234311	0.39401966	0.576845748	0.796576809	0.400519092	0.900919294	0.577656886	0.83755353	0.754224894	0.230704305	0.611783228	0.516878437	0.363395227	0.327563002	0.819553258	0.325735847	0.661689582	0.703610282	0.841218277	0.715923245	0.901142178	0.533556044	0.878763513	0.164094851	0.809366094	0.45898581	0.217813643	0.086745277	0.36139825
TCGA_AO_A1KT	0.831652726	0.732722181	0.569975518	0.36769767	0.399431525	0.154760819	0.656762324	0.542332458	0.679750305	0.288230578	0.4398298	0.670790114	0.570754916	0.480734914	0.237748026	0.563366507	0.560839195	0.489673336	0.493614292	0.536089003	0.540996078	0.457468388	0.355119277	0.641621118	0.360606421	0.393113999	0.643240349	0.339859608	0.392732031	0.332713831	0.378081827	0.516175183	0.378982255	0.587136858	0.352289857	0.481027034	0.421598671	0.441656739	0.709106367	0.552314698	0.541049563	0.543612254	0.247247367	0.223611971	0.513857523	0.622549267	0.402860775	0.47915382	0.372660814
TCGA_AQ_A1H3	0.300431481	0.446556831	0.691078462	0.445488773	0.50924718	0.44885322	0.590889842	0.840828621	0.568739537	0.260291685	0.539729991	0.609035542	0.681746729	0.385216564	0.34803877	0.359128144	0.632272019	0.596927097	0.394689849	0.66005345	0.704260808	0.380017068	0.58763386	0.82848626	0.441416134	0.66114473	0.497004912	0.495079329	0.425412855	0.243044619	0.407421921	0.514770927	0.57226374	0.506590572	0.645217476	0.538895072	0.466403293	0.74632864	0.404931864	0.900436509	0.671073159	0.483896737	0.637236761	0.167976241	0.766388889	0.436933901	0.281166974	0.315957772	0.402945981
TCGA_AR_A0TP	0.697677528	0.659152591	0.620278866	0.310037862	0.946679206	0.464935286	0.855487115	0.385928464	0.569808776	0.351970578	0.300213338	0.845860569	0.395669935	0.503875373	0.429548123	0.249471686	0.589245517	0.440062915	0.744142589	0.306554212	0.543231716	0.42047062	0.665822819	0.61283291	0.638511834	0.708070574	0.580848335	0.648109016	0.437810016	0.168564075	0.521385679	0.645642723	0.466191686	0.340478115	0.689890414	0.583670847	0.428570786	0.378270147	0.617367612	0.250078585	0.584294906	0.794856284	0.072662923	0.25390201	0.583611833	0.659776342	0.37321406	0.628672869	0.632309731
TCGA_AR_A0TR	0.610657432	0.186245602	0.711656717	0.617025899	0.499814782	0.49539033	0.497111097	0.861362318	0.565299909	0.34688723	0.402894497	0.390116625	0.58704706	0.093850086	0.323192654	0.684891319	0.515763842	0.543103533	0.501482891	0.656087336	0.604642511	0	0.50443987	0.663583665	0.613926229	0.737429433	0	0.225046597	0.360356917	0.232105928	0.382245671	0.60264122	0.167759704	0.278915915	0.608951943	0.420439913	0.377281326	0.740082715	0.160293214	0.85948232	0.837795433	0.574587215	0.729624424	0.276704913	0.556381987	0.1895795	0.340730294	0	0.272630151
TCGA_AR_A0TT	0.555643611	0.566971555	0.638808198	0.511820815	0.854870008	0.381683277	0.49596256	0.617592517	0.401859061	0.412444381	0.388842749	0.718053539	0.571830017	0.447029708	0.498395932	0.529780339	0.741063598	0.543369598	0.430052369	0.701368833	0.445834347	0.527816891	0.485409729	0.822441189	0.475505349	0.656247922	0.372702216	0.438641569	0.602216241	0.168854798	0.500162783	0.427727334	0.220221926	0.739233656	0.437715421	0.399420224	0.382809364	0.662419015	0.318307878	0.507742059	0.617565039	0.520642188	0.521202504	0.204827552	0.374583506	0.577434532	0.321659226	0.623769285	0.352056174
TCGA_AR_A0TV	0.646677308	0.30665056	0.752247803	0.348041491	0.411582903	0.495290547	0.176226659	0.567078357	0.355939039	0.440812797	0.390729857	0.504867741	0.450548099	0.358624459	0.506561022	0.615167693	0.61801777	0.451536189	0.536269192	0.382017594	0.427229307	0.42335069	0.355879118	0.651998699	0.517705283	0.570509107	0.561251469	0.167423481	0.367489728	0.33437945	0.397620802	0.334178666	0.172894704	0.583793478	0.503373493	0.367765406	0.484723037	0.598477625	0.384312426	0.452669261	0.724975724	0.671917672	0.69843915	0.30520715	0.917730236	0.355608437	0.211274188	0.409385862	0.511100204
TCGA_AR_A0TW	0.804805523	0.580132859	0.661234549	0.036650919	0.357683477	0.275812038	0.397029667	0.741479534	0.306239838	0.434184144	0.575303701	0.528281238	0.598703341	0.54619472	0.430300569	0.665575985	0.340869243	0.457966324	0.363549713	0.399266425	0.471474168	0.364777948	0.269154672	0.820118097	0.440938392	0.664132698	0.294814969	0.271027416	0.287809582	0.298315897	0.597329636	0.330839673	0.143078117	0.621227953	0.37592277	0.343989351	0.334563281	0.51094622	0.286258695	0.534023712	0.677024861	0.479702385	0.491582998	0.285464305	0.716854237	0.403161169	0.469680481	0.449996989	0.217684926
TCGA_AR_A0TZ	0.376317384	0.298483715	0.766306461	0.613916195	0.79953579	0.731876829	0.286618255	0.802262453	0.561849475	0.390362828	0.434433905	0.411983409	0.66181525	0.391079889	0.469328519	0.63486835	0.747524718	0.548246164	0.382289342	0.751108913	0.672992789	0.311755691	0.481853903	0.994019037	0.60797826	0.777484797	0.335306311	0.670624942	0.221155697	0.230845433	0.478632305	0.526435187	0.212490476	0.387870536	0.462979001	0.048535267	0.1873611	0.481844441	0.837910875	0.746036896	0.960584899	0.51644459	0.367183566	0.15603618	0.486400922	0.586579047	0.310790046	0.315099215	0.312932052
TCGA_AR_A0U2	0.31726554	0.218789406	0.875549895	0.178084074	0.701939998	0.314388914	0.29133826	0.456571252	0.383371176	0.49443002	0.483052759	0.73369033	0.83418913	0.378598126	0.389226033	0.694468033	0.886565074	0.507497619	0.452810188	0.469046865	0.749339469	0.349490763	0.477766646	0.90804232	0.482564712	0.681862399	0.168749274	0.571861104	0.675219983	0.290941821	0.471639402	0.693828233	0.323032218	0.520523464	0.647058753	0.456214441	0.338559196	0.521570645	0.664602655	0.685921285	0.482803121	0.564098247	0.57280121	0.152953557	0.801524469	0.824515541	0.207055333	0.683899813	0.455984391
TCGA_AR_A0U3	0.60180724	0.375808734	0.734573334	0.434448144	0.329806805	0.211705738	0.317073792	0.640313829	0.770505467	0.494378573	0.265986968	0.432745733	0.786473264	0.166209945	0.179798716	0.685422679	0.560523721	0.495162616	0.639966255	0.583187123	0.707347588	0.308820288	0.451245939	0.679002903	0.553622694	0.857382672	0.391565719	0.622036363	0.692269217	0.228619358	0.567139824	0.557733639	0.298537992	0.363332198	0.424948534	0.448402742	0.539528761	0.783943218	0.374393271	0.679032723	0.284497987	0.687761121	0.44991015	0.297005277	0.721974724	0.658474898	0.177037977	0.289009823	0.065035861
TCGA_AR_A1AJ	0.652882291	0.593803151	0.67237878	0.579260914	0.769254885	0.415373727	0.670417068	0.457646292	0.389432143	0.396007778	0.311852114	0.76673333	0.629307191	0.35306962	0.354434803	0.304871915	0.678078211	0.540580187	0.654958482	0.482336752	0.833202294	0.528725099	0.538830145	0.713651761	0.446040186	0.658998377	0.699259461	0.484615532	0.615527272	0.105832511	0.529302921	0.70399525	0.593759097	0.944243652	0.685023829	0.778853686	0.636365356	0.693607368	0.681632644	0.417685425	0.566345745	0.63567299	0.560433388	0.299175797	0.452795826	0.569848795	0.269549163	0.585144518	0.453926999
TCGA_AR_A1AK	0.353690398	0.397035115	0.646426858	0.542702843	0.616480108	0.735327722	0.522484748	0.608885125	0.400126296	0.424214669	0.480233966	0.551267002	0.601769105	0.37497741	0.534980783	0.558723517	0.677734822	0.56386405	0.356945274	0.767009458	0.645284715	0.342734737	0.455194178	0.822277371	0.473352374	0.717282441	0.413118025	0.477250792	0.321220149	0.325082758	0.411128105	0.53930083	0.360818836	0.662973104	0.542265546	0.443226747	0.439989271	0.574012353	0.327668917	0.756736162	0.691992741	0.431242006	0.374894484	0.182120354	0.780035772	0.452690584	0.314481502	0.484507412	0.530396668
TCGA_AR_A1AL	0.381467111	0.419394775	0.693269114	0.639369133	0.547757574	0.553318646	0.59660647	0.651614742	0.716316712	0.215224105	0.475343066	0.509273211	0.67426297	0.317819221	0.308633563	0.476582716	0.553699386	0.563608886	0.48342998	0.644870153	0.741850028	0.343812806	0.62660467	0.900919475	0.448945135	0.743243747	0.494975721	0.463528782	0.363069664	0.188285741	0.470156109	0.39246455	0.386785789	0.49278058	0.452229331	0.177664178	0.461715605	0.724917235	0.36684949	0.761173776	0.712695727	0.41534986	0.679086189	0.134686094	0.618277492	0.36940976	0.198137205	0.375421637	0.352403097
TCGA_AR_A1AN	0.347623147	0.461666691	0.544265455	0.393081931	0.481180014	0.350600289	0.749391716	0.562853853	0.420589631	0.417256367	0.285488555	0.664776109	0.509199842	0.517601657	0.437169545	0.41753688	0.397919612	0.651550321	0.546387407	0.581403886	0.650042612	0.514268822	0.590639204	0.660647476	0.596007786	0.594147004	0.439795932	0.496615065	0.660712662	0.159038451	0.569078896	0.375943275	0.353446648	0.458050731	0.310005893	0.412347896	0.384350417	0.582162189	0.312059381	0.668781214	0.40113354	0.629678726	0.627149056	0.230846667	0.416866153	0.399541903	0.420726274	0.496107903	0.299910309
TCGA_AR_A1AO	0.548240722	0.554023138	0.579489168	0.399978058	0.743363007	0.380748716	0.659867856	0.521020256	0.624591518	0.270505641	0.346316981	0.725721402	0.558109106	0.479641353	0.493188806	0.383603352	0.472461479	0.370790679	0.49599917	0.667685157	0.484851895	0.730563479	0.568175096	0.714331812	0.458753169	0.628895595	0.55274065	0.53835805	0.490461263	0.153029739	0.546271545	0.450388031	0.494271946	0.857382499	0.576332012	0.511794432	0.521644435	0.514418475	0.397818231	0.572262352	0.489141092	0.475906116	0.531341349	0.188803098	0.445574078	0.390952661	0.308395536	0.412390406	0.30943842
TCGA_AR_A1AP	0.574457243	0.534335495	0.836546009	0.283225928	0.346416531	0.271012333	0.689121721	0.635285496	0.332818697	0.552376987	0.335456478	0.523152274	0.700129701	0.420844116	0.500746633	0.511653593	0.335111354	0.442930362	0.371520653	0.783813075	0.6079802	0.438485843	0.401952586	0.800023378	0.467506775	0.55713687	0.574149109	0.464626087	0.426705212	0.158458923	0.284830459	0.320782934	0.416177406	0.538629201	0.344722912	0.364512096	0.399193055	0.6335736	0.298330371	0.635204288	0.4952254	0.357621272	0.585438309	0.184268866	0.564934821	0.446255789	0.097367382	0.407286186	0.364982724
TCGA_AR_A1AS	0.513303524	0.646530677	0.579532106	0.448092311	0.270208019	0.399748852	0.795999212	0.739446478	0.578032501	0.28938056	0.346615572	0.595062146	0.613973541	0.362036246	0.408459858	0.521650584	0.484095253	0.564027909	0.630481317	0.459263884	0.609378419	0.44569403	0.421004381	0.583610121	0.471053	0.588715947	0.361583585	0.495863594	0.481918267	0.201615921	0.510571838	0.596246366	0.569324452	0.400629222	0.251201853	0.576083241	0.272728086	0.698555708	0.316280641	0.666239902	0.285174861	0.460800808	0.637831226	0.180376258	0.533716427	0.556843436	0.523823805	0.255492301	0.489874766
TCGA_AR_A1AU	0.670112482	0.445084092	0.630122361	0.577486008	0.498027088	0.531683386	0.66105106	0.729989844	0.678077499	0.416165047	0.432325582	0.546482909	0.596490689	0.575665421	0.415315107	0.422946715	0.413050719	0.567702728	0.531466483	0.596189308	0.657966582	0.330319892	0.439529244	0.868151463	0.476876244	0.679145645	0.411126211	0.44510671	0.360616991	0.226737694	0.389822663	0.608298596	0.470355951	0.501425926	0.367253763	0.205246332	0.458687049	0.608364867	0.351209299	0.640220911	0.582813749	0.537340422	0.292963323	0.15133113	0.656016507	0.216261679	0.263411303	0.532817122	0.579190486
TCGA_AR_A1AV	0.55930107	0.37119549	0.654872373	0.600812748	0.233089806	0.456055511	0.490458025	0.679046781	0.473792908	0.238121424	0.408497215	0.597771723	0.758290886	0.327626471	0.438321102	0.686009252	0.594830928	0.777930365	0.666076093	0.655601987	0.826418809	0.447387553	0.467093222	0.866734532	0.457103302	0.767475288	0.312882585	0.450130677	0.291951176	0.195882533	0.44127801	0.387636984	0.330813277	0.366068589	0.484222872	0.340274423	0.449808929	0.605705988	0.351466605	0.766795398	0.610773573	0.448788164	0.683831999	0.142395761	0.439296884	0.289565482	0.232486802	0.344945608	0.338854566
TCGA_AR_A1AW	0.486078867	0.52756495	0.723370528	0.717143915	0.494261099	0.729755268	0.394919766	0.508301058	0.490055935	0.347567812	0.411607997	0.664334997	0.553819961	0.344331672	0.541286931	0.591625313	0.683019749	0.497296764	0.492186335	0.536454899	0.707975254	0.538270127	0.561539276	0.94182996	0.518514965	0.727003744	0.399527361	0.607875345	0.485882211	0.206467021	0.550761035	0.298329091	0.372477291	0.868967958	0.524289007	0.380216791	0.507801411	0.654218189	0.524256576	0.599289097	0.616584763	0.577419771	0.665121512	0.200509436	0.73980968	0.384212129	0.166040523	0.39575708	0.390791811
TCGA_AR_A24H	0.436239646	0.311950707	0.76742954	0.498598218	0.568980113	0.334844166	0.460400545	0.428318351	0.359808411	0.353827118	0.599486914	0.384129254	0.600472997	0.451127697	0.263875534	0.484265322	0.850207603	0.570137376	0.486543291	0.569366422	0.784749365	0.397262174	0.501339672	0.992552998	0.428154295	0.744400001	0.506659287	0.48689454	0.770961124	0.338787981	0.587144182	0.492747217	0.219935853	0.443499877	0.5628305	0.5525566	0.383109966	0.636481745	0.530278904	0.629267245	0.647058831	0.516199975	0.939949455	0.298943832	0.833645713	0.980692189	0.570064744	0.756131442	0.458438248
TCGA_AR_A24K	0.357565097	0.301871079	0.748291345	0.621355551	0.105718106	0.594842409	0.370132667	0.550819089	0.429511399	0.285060814	0.473495354	0.529900617	0.761355276	0.472399319	0.449857916	0.507988765	0.749925153	0.65064406	0.478652768	0.442159661	0.810502619	0.403073163	0.68077664	0.78311729	0.398174848	0.836315772	0.552431213	0.620372369	0.323315899	0.224797576	0.527100686	0.508720454	0.418820827	0.129839921	0.762752671	0.37650684	0.510374181	0.823547789	0.461980608	0.744353041	0.6870768	0.348544139	0.853738587	0.259043688	0.779727136	0.444794142	0.224381625	0.230539956	0.352209015
TCGA_AR_A24L	0.388437218	0.313218862	0.81246381	0.374007645	0.381807175	0.382706342	0.374973919	0.323559945	0.638291066	0.371934468	0.54858007	0.565694365	0.697510182	0.300744789	0.294341362	0.568675815	0.608928865	0.52874279	0.653074052	0.527761193	0.659270349	0.494187318	0.55995694	0.899774211	0.318550363	0.830310723	0.577181939	0.577815546	0.361572849	0.303192817	0.428165446	0.417571344	0.252320745	0.340647857	0.582327902	0.387843147	0.558763436	0.633613793	0.657106064	0.677439067	0.862012976	0.456975453	0.545790057	0.197790379	0.698782247	0.456788314	0.353681589	0.598873457	0.453156697
TCGA_AR_A24M	0.480437309	0.315001339	0.719859802	0.496845951	0.479334812	0.394082068	0.325596141	0.764317456	0.634970367	0.225141163	0.43882022	0.563464617	0.753496673	0.30674747	0.210630188	0.769454295	0.553934372	0.679167047	0.806965056	0.57051936	0.731978851	0.445223084	0.631074307	0.87142274	0.408104017	0.733258375	0.362734636	0.49141282	0.267019426	0.205517836	0.325838795	0.472244465	0.420519313	0.370258557	0.617227701	0.329596044	0.256186066	0.78024299	0.491387628	0.876350113	0.670431834	0.397678431	0.737056528	0.132594473	0.563326354	0.303342365	0.310641287	0.172736688	0.301721125
TCGA_AR_A24N	0.555833809	0.432303233	0.648379038	0.457079877	0.418671799	0.344759664	0.534189919	0.79398784	0.58663163	0.319202452	0.361705775	0.620657937	0.679666839	0.363563472	0.25418099	0.608912297	0.613892457	0.586193159	0.248759669	0.40272581	0.721624382	0.417538486	0.619213346	0.759027519	0.285681906	0.570738983	0.57290397	0.582678363	0.187216811	0.186648596	0.269868375	0.483541291	0.565305227	0.42573864	0.703443961	0.401146798	0.422001099	0.749483615	0.370784259	0.86811958	0.776248199	0.548377306	0.656120407	0.169862255	0.948470765	0.549972837	0.286045524	0.357168962	0.326720585
TCGA_AR_A24O	0.321512105	0.504796162	0.66098061	0.470665557	0.573256006	0.393955299	0.639229608	0.690198638	0.636567783	0.278801691	0.463684437	0.567235857	0.665696298	0.413600247	0.278416559	0.481741227	0.560893794	0.490504868	0.565487647	0.554254986	0.549162008	0.482008415	0.59993358	0.760054057	0.324380423	0.683973021	0.500911537	0.527241303	0.424532182	0.19289814	0.383820811	0.49249179	0.326444565	0.569322894	0.349928198	0.36727616	0.488661174	0.743164573	0.433555148	0.797186587	0.633606256	0.474266027	0.708860533	0.192572515	0.56160745	0.39870393	0.299520283	0.411960271	0.313371785
TCGA_AR_A24P	0.315784441	0.392388426	0.730333768	0.38053892	0.507602249	0.459136114	0.472934977	0.750997548	0.507086928	0.271599033	0.517236657	0.575345042	0.693595563	0.398650856	0.361121526	0.565903673	0.718374284	0.59843018	0.508453507	0.542777625	0.772648607	0.46952311	0.606654079	0.862319328	0.432465032	0.799156353	0.596103442	0.518864046	0.381470308	0.169542347	0.311459956	0.557703769	0.418490135	0.41985124	0.671021496	0.421612753	0.503858768	0.789742872	0.542306785	0.83090545	0.750870544	0.331186053	0.552078644	0.18155097	0.700411863	0.506676631	0.297338914	0.428241821	0.391771228
TCGA_AR_A24Q	0.835523505	0.622260912	0.729534392	0.317085128	0.861869059	0.616875244	0.441951291	0.54399499	0.329993195	0.227647882	0.401570476	0.78211962	0.559413902	0.310855528	0.438550412	0.400454656	0.636602852	0.429072907	0.561818582	0.496968604	0.554141173	0.543797839	0.589928996	0.765764683	0.198004997	0.609134757	0.545767186	0.523149734	0.355250811	0.1710635	0.529839207	0.846662842	0.550478174	0.479945486	0.798590134	0.494363774	0.531860105	0.526454478	0.617156097	0.426769582	0.492434184	0.58981825	0.229250089	0.194591526	0.764077607	0.624857726	0.229807601	0.296433624	0.646030613
TCGA_AR_A24R	0.647370227	0.349322042	0.889437561	0.323604428	0.724507924	0.370477216	0.575360058	0.802972743	0.603138547	0.452204952	0.354959065	0.531070116	0.578409799	0.173216649	0.315862035	0.600299252	0.610030421	0.513496785	0.55089818	0.730934608	0.647780182	0.351096281	0.41426131	0.857022074	0.364622438	0.867647123	0.288005886	0.497766759	0.639409897	0.190177522	0.497095916	0.504744959	0.242506799	0.416811992	0.548833031	0.515022083	0.515938821	0.758835637	0.460612953	0.783236897	0.663452847	0.310447903	0.385694614	0.08495608	0.79472345	0.570205417	0.395924513	0.519123209	0.416821008
TCGA_AR_A24S	0.482738878	0.535918234	0.716918037	0.611335875	0.65398374	0.720920775	0.65182845	0.512510089	0.478856219	0.325951222	0.406553455	0.469477362	0.55412616	0.307852517	0.654342643	0.537043774	0.591285755	0.507338188	0.66696299	0.475327936	0.6678632	0.655664291	0.688265276	0.916678313	0.290924365	0.901296928	0.480116046	0.66182405	0.485268199	0.083946179	0.370347773	0.436702565	0.363028993	0.668333775	0.517580739	0.290846867	0.498329803	0.570184167	0.469098659	0.488532025	0.600418605	0.613671666	0.636245296	0.188301938	0.649446642	0.540603443	0.167952499	0.408865479	0.475956437
TCGA_AR_A24T	0.3925259	0.487187646	0.728027921	0.593174078	0.550457953	0.411784987	0.490514641	0.537164947	0.590164216	0.303633617	0.503980702	0.567094839	0.667186887	0.370442939	0.259855097	0.458868428	0.511931388	0.589773082	0.649582967	0.681011443	0.507269434	0.466466504	0.516402521	0.823539048	0.408454434	0.716234507	0.501857766	0.563276969	0.159761617	0.205403333	0.307579774	0.495527052	0.32237162	0.584815758	0.519670484	0.433724333	0.404254582	0.553172158	0.579743212	0.766314185	0.726973369	0.480164818	0.681951319	0.231514604	0.555709431	0.22344474	0.356041014	0.313408145	0.282727948
TCGA_AR_A24V	0.487688305	0.485822375	0.697936128	0.518676488	0.396170642	0.476986389	0.607881056	0.650273853	0.513816715	0.216049738	0.474383418	0.697076416	0.543115546	0.417543679	0.406624179	0.560384351	0.60355852	0.46980878	0.486654249	0.666077248	0.471770484	0.60673205	0.568619517	0.786423321	0.502819546	0.697072954	0.566606742	0.54858636	0.256486993	0.322061089	0.422834629	0.381298577	0.484941513	0.62204482	0.380102807	0.488382967	0.506672814	0.654880831	0.432995381	0.758727496	0.716986346	0.458378235	0.521375705	0.271631519	0.688892927	0.308409623	0.3018771	0.405197134	0.517774355
TCGA_AR_A24X	0.273678169	0.351035237	0.709481458	0.39792184	0.404446789	0.50670318	0.475948987	0.590195179	0.490260335	0.286059822	0.367509204	0.561416818	0.709333536	0.307075738	0.438567209	0.469972581	0.564705281	0.611654178	0.47912445	0.646792722	0.746578296	0.397912421	0.651894075	0.858250336	0.428779582	0.749660201	0.441858744	0.486777122	0.388277944	0.161649003	0.395138057	0.499203858	0.466133571	0.316299649	0.48817654	0.161915253	0.434688454	0.79976247	0.489769127	0.885387212	0.629045728	0.378059598	0.714676333	0.155492018	0.635828163	0.381485097	0.313153258	0.130246404	0.22320414
TCGA_AR_A24Z	0.457865781	0.178156171	0.770941776	0.568143359	0.769532681	0.79315588	0.4177199	0.597121521	0.502596247	0.320095373	0.409378723	0.381874899	0.625288588	0.340864665	0.230048137	0.564589165	0.761650095	0.765108639	0.736401964	0.404065519	0.447942184	0.374366103	0.397824878	0.846763836	0.32995925	0.821528615	0.553481489	0.503104685	0.418844306	0.251668959	0.572501368	0.512027533	0.368657424	0.439132005	0.652904822	0.32426104	0.509420168	0.569725127	0.616039054	0.709597965	0.624401311	0.392735582	0.843448582	0.149169957	0.678754388	0.511651774	0.117683836	0.336490053	0.352786479
TCGA_AR_A251	0.731142667	0.251578563	0.805752346	0.687345745	0.833852527	0.502865309	0.616713324	0.345497703	0.376366542	0.51945387	0.543690863	0.570593528	0.487642821	0.365665155	0.55942954	0.299593763	0.789623545	0.516959743	0.5502223	0.17519507	0.732913062	0.558819341	0.806603048	0.825307013	0.46183969	0.72540824	0.791295819	0.728880288	0.965189114	0.222798134	0.578861809	0.554945981	0.53353188	0.601180848	0.720690087	0.496074202	0.793071767	0.728771156	0.960979024	0.348512579	0.643318771	0.721039714	0.547131345	0.353268374	0.574407282	0.427410429	0.004516168	0.43128469	0.487954719
TCGA_AR_A252	0.599342751	0.40564185	0.583210444	0.29447823	0.595865947	0.273100971	0.542448811	0.853170845	0.660431293	0.405559676	0.480483649	0.682347765	0.680478364	0.336609916	0.216029945	0.591343018	0.654942977	0.488224922	0.557630795	0.73940546	0.622765212	0.43933013	0.634564462	0.8445191	0.412597441	0.804438735	0.416456259	0.52828605	0.440663363	0.140171185	0.410080365	0.339565048	0.366991346	0.668320449	0.562082859	0.587160187	0.615844414	0.807503212	0.52332882	0.728421005	0.659316758	0.441349514	0.685048404	0.160133165	0.558772777	0.373139191	0.307879361	0.294115965	0.34259327
TCGA_B6_A0RI	0.410313852	0.494211375	0.64136822	0.53717907	0.290021338	0.455084101	0.563897402	0.657811547	0.547108479	0.454779179	0.356313754	0.695896224	0.68042042	0.394252124	0.418044665	0.416542484	0.521167605	0.55611967	0.54125617	0.707242383	0.665247247	0.446774849	0.568103339	0.803060379	0.483348547	0.811112805	0.44599141	0.44212599	0.487306177	0.24103825	0.490818553	0.4086115	0.632574784	0.420176819	0.369252425	0.394128391	0.303565698	0.584636698	0.454612283	0.716684916	0.542205178	0.455943919	0.524364548	0.185364248	0.717125425	0.514652518	0.361041464	0.490490524	0.439973972
TCGA_B6_A0RL	0.427919812	0.249778597	0.75624012	0.739474353	0.495971323	0.297828864	0.174216147	0.461803442	0.431295664	0.524262532	0.524666206	0.15191409	0.609461578	0.292997122	0.433182787	0.577742243	0.718694559	0.398564753	0.450760768	0.795787558	0.527260586	0.138092963	0.302341862	0.768242932	0.51978846	0.537865151	0.493397593	0.257638687	0.476269964	0.294248407	0.294736029	0.533300919	0.284910595	0.123151844	0.505084354	0.738564439	0.561987528	0.783418091	0.479095891	0.695729005	0.575895473	0.568946434	0.635380198	0.318231895	0.432316441	0.812589623	0.611202208	0.289760105	0.517038838
TCGA_B6_A0RM	0.429358339	0.233065876	0.631940871	0.587269266	0.300843984	0.44350343	0.400929512	0.644669104	0.40396738	0.420474873	0.37387457	0.288217473	0.533272296	0.427439703	0.476805165	0.636544475	0.459220909	0.290029127	0.471162479	0.468373319	0.364666562	0.180774204	0.438917617	0.709595346	0.498307935	0.533171508	0.414194708	0.492140737	0.428450842	0.249217696	0.322861608	0.429659567	0.173567018	0.28390695	0.108617972	0.343072082	0.44672862	0.601780059	0.37564086	0.415512223	0.396787782	0.503788641	0.582461071	0.156129193	0.840144439	0.409067642	0.541722775	0.494561244	0.813206747
TCGA_B6_A0RP	0.287689853	0.443068771	0.663005976	0.703603036	0.234054777	0.559059036	0.486145034	0.570832826	0.626470997	0.411355799	0.338205373	0.700682237	0.534313946	0.473109232	0.307249752	0.474040016	0.443364362	0.583181284	0.544883619	0.581691636	0.526332328	0.500022831	0.522326381	0.754029802	0.373018356	0.627658481	0.39960067	0.481077208	0.181177446	0.192092678	0.308685909	0.383299534	0.473085354	0.491366455	0.593038903	0.474461184	0.396110053	0.838125407	0.39523325	0.779109999	0.542051387	0.470208104	0.899613548	0.207020337	0.697905916	0.23479759	0.425180745	0.281896143	0.44884952
TCGA_B6_A0RV	0.333093609	0.591176292	0.654991212	0.333818326	0.63335888	0.340324981	0.413476729	0.7046051	0.525682591	0.473677029	0.278139226	0.530771961	0.575474983	0.400260162	0.440226696	0.485066086	0.304539237	0.337776672	0.51397271	0.67420614	0.337040431	0.201418302	0.52992152	0.634410941	0.505623652	0.527226234	0.469435879	0.453165214	0.450076446	0.146011452	0.32065837	0.478774616	0.335100484	0.468803853	0.356790891	0.451338618	0.483396581	0.612293231	0.503717214	0.645953228	0.446947236	0.508491926	0.596907741	0.362378935	0.598990557	0.38850879	0.456121234	0.330431834	0.306820487
TCGA_B6_A0WT	0.478825168	0.356362252	0.690678381	0.56560684	0.373610671	0.379237784	0.234652092	0.663679141	0.569101931	0.19392194	0.352250443	0.672958595	0.641616846	0.324265172	0.287446514	0.48814954	0.618085028	0.549477227	0.700412292	0.714444115	0.659993917	0.466866675	0.41426131	0.887444191	0.315498142	0.779034205	0.437789457	0.23983419	0.492996574	0.176746534	0.450970145	0.461277302	0.383203971	0.353908772	0.356377884	0.368740045	0.49777017	0.71543209	0.495247046	0.719890484	0.635385974	0.554729817	0.351317209	0.114115143	0.662078256	0.406993121	0.362550058	0.253189691	0.302236229
TCGA_B6_A0WV	0.755831924	0.456361678	0.828858851	0.242951421	0.477293374	0.404091252	0.565158818	0.747110164	0.735998619	0.435190951	0.450800019	0.423467771	0.482580581	0.298175454	0.429581933	0.573563165	0.532101009	0.398557808	0.53587266	0.352659292	0.505112141	0.236489543	0.369159223	0.787455265	0.518481889	0.766409587	0.511352947	0.573170157	0.450796891	0.174675195	0.375168053	0.553894206	0.192054161	0.086680318	0.523746514	0.446479638	0.430131449	0.684609711	0.436541955	0.859824768	0.760940637	0.400585051	0.494338258	0.246875654	0.647462118	0.270878689	0.119336589	0.296493105	0.296639814
TCGA_B6_A0WW	0.515758604	0.558007355	0.671021976	0.244079243	0.559339561	0.210728822	0.307450411	0.542133211	0.61456118	0.484029377	0.412751012	0.598139494	0.536676753	0.575812997	0.444962428	0.641385535	0.376876894	0.608388102	0.598976373	0.500666164	0.625511478	0.350676219	0.398654156	0.715981986	0.435975562	0.554915553	0.467273212	0.557140888	0.188896008	0.348310473	0.344884509	0.312809807	0.475598119	0.294444614	0.641354928	0.269780187	0.401446796	0.385231918	0.397497085	0.796983284	0.492168186	0.43664573	0.764922291	0.248148541	0.550851848	0.355847683	0.666046173	0.194578097	0.297685617
TCGA_B6_A0WY	0.840188484	0.458324348	0.65627053	0.201360569	0.685992429	0.481935325	0.389043339	0.642942103	0.48460667	0.442856189	0.334906819	0.647578394	0.487396845	0.540753276	0.529576705	0.57542039	0.360811581	0.401491241	0.528182427	0.723001084	0.376525275	0.220837026	0.45605114	0.658119772	0.488734052	0.500134718	0.468772141	0.401207967	0.474213047	0.229968743	0.527302037	0.521873395	0.253410159	0.414806547	0.266296378	0.382811229	0.419749916	0.412216616	0.290057984	0.664755005	0.397397544	0.505461978	0.417864238	0.214100301	0.642045391	0.411894365	0.429426493	0.365177729	0.496364199
TCGA_B6_A0WZ	0.165978852	0.698690629	0.516771315	0.438529488	0.497212002	0.546785589	0.587688265	0.642318414	0.635431583	0.566251514	0.191018312	0.591489451	0.608381852	0.432091549	0.434952188	0.44762242	0.444439065	0.273494005	0.310189843	0.641501868	0.291679042	0.329362353	0.247828514	0.492888607	0.334712851	0.392721651	0.351268416	0.359708527	0.351456668	0.280939423	0.591923261	0.649394838	0.458379718	0.325437007	0.227038171	0.432787631	0.177202643	0.403325572	0.357297192	0.768709757	0.410049249	0.381290603	0.605969059	0.274804507	0.628597955	0.542405075	0.571439161	0.317243042	0.380061168
TCGA_B6_A0X4	0.583250005	0.132587875	0.648983571	0.477295439	0	0.333754172	0.641003076	0.771059789	0.547434619	0.411770982	0.395021478	0.398629807	0.493206783	0.604373799	0.421790189	0.596014305	0.299109008	0.473706893	0.47369299	0.596743389	0.389258166	0.181498793	0.372849519	0.666226705	0.333666369	0.471580708	0.365403342	0.381362209	0.237910425	0.351213956	0.601347856	0.486385433	0.007482802	0.140042203	0.29383702	0.403329142	0.332290331	0.586226748	0.144459743	0.62165554	0.56762523	0.372216614	0.616795115	0.239435477	0.657387808	0.327786982	0.517112977	0.622784377	0.465807585
TCGA_B6_A0X5	0.568158064	0.288056189	0.631526077	0.390830237	0.659858456	0.352998164	0.378759432	0.65985749	0.816932679	0.47222342	0.308741424	0.516708601	0.520490037	0.155184299	0.423164452	0.505920931	0.665244063	0.272725609	0.359404921	0.458043426	0.37359541	0.255585688	0.558612675	0.638464392	0.336756785	0.68380928	0.522205178	0.467285012	0.459838384	0.257285391	0	0.700009367	0.306175896	0.19899869	0.562990323	0.237011219	0.397281183	0.623233978	0.495204802	0.610687162	0.572064717	0.379428534	0.589545306	0.1943475	0.737511706	0.776964469	0.574771198	0.16961213	0.334464897
TCGA_B6_A0X7	0.322212057	0.427293456	0.676977697	0.620583636	0.378462915	0.494032831	0.544123189	0.669356473	0.580218354	0.398980329	0.333479767	0.576828999	0.552879489	0.450658066	0.435142903	0.563613239	0.425540808	0.407084606	0.442144718	0.579763	0.490528657	0.311023165	0.33899071	0.728514472	0.532904682	0.701931716	0.392375038	0.411568866	0.388465141	0.269194567	0.377121882	0.477508395	0.305641314	0.323003416	0.352798526	0.517011422	0.308809413	0.689367643	0.437963806	0.677011357	0.514628271	0.377729713	0.696377009	0.227582751	0.809791867	0.291897753	0.450921923	0.294062482	0.460460431
TCGA_B6_A1KI	0.455688585	0.315111204	0.625998863	0.40682662	0.603989454	0.427311812	0.664004957	0.844263133	0.664673617	0.319240419	0.394405894	0.556076259	0.583133266	0.500919822	0.447717074	0.595413781	0.412882972	0.536959962	0.388587429	0.437902733	0.519366181	0.414097603	0.41995009	0.720680774	0.481353935	0.632242822	0.340552098	0.376362209	0.336252365	0.272498346	0.492880824	0.219571007	0.253613091	0.18844974	0.397091861	0.311284571	0.352277815	0.571750317	0.35429164	0.689589442	0.704714093	0.426421678	0.770675877	0.273990467	0.52801003	0.267561759	0.437123211	0.543190841	0.194814305
TCGA_BH_A0AU	0.750074966	0.36200534	0.833334845	0.537702126	0.377059053	0.448888496	0.516918644	0.543163237	0.620363684	0.285137472	0.462004157	0.670141566	0.51849478	0.437180479	0.502657262	0.701623315	0.572436727	0.524801831	0.587475959	0.591522741	0.611737934	0.412639865	0.452468462	0.844332155	0.588805921	0.677345676	0.436371688	0.552199041	0.403616133	0.278889876	0.4815534	0.309581876	0.387125338	0.424338103	0.473862236	0.329053952	0.403284553	0.634265801	0.43560432	0.66297848	0.856084889	0.424673493	0.463311827	0.239920495	0.507682363	0.240316099	0.135440356	0.417486446	0.483384494
TCGA_BH_A0AZ	0.486395937	0.577967904	0.560761932	0.354385981	0.419134436	0.312925485	0.575807629	0.794309539	0.583020178	0.336826178	0.41927697	0.737890979	0.532458731	0.642634331	0.392196436	0.495804833	0.312069135	0.478649137	0.517479442	0.642080601	0.555263796	0.520211577	0.467919236	0.750121111	0.364365687	0.584731984	0.549732404	0.47166314	0.265928045	0.293528947	0.485787361	0.44123516	0.3217448	0.468105082	0.339472691	0.466125299	0.377646672	0.4828912	0.397336821	0.700509671	0.523695933	0.420033514	0.612449754	0.310682464	0.506079008	0.346887659	0.255944539	0.369935347	0.49105668
TCGA_BH_A0B5	0.318214714	0.486708972	0.734875947	0.625280109	0.639179522	0.648311018	0.615161891	0.662752749	0.444054664	0.359054326	0.363641572	0.483211304	0.610110511	0.299516717	0.353359161	0.528811901	0.68362243	0.468591891	0.564255636	0.644315141	0.630630707	0.402362723	0.528038175	0.796814099	0.658999666	0.807578549	0.32498153	0.535826554	0.592489254	0.186412729	0.39993429	0.575327302	0.2425885	0.553816141	0.602828997	0.262571851	0.312836005	0.732289175	0.438612292	0.781731478	0.665457904	0.421901805	0.36439556	0.180753604	0.527143228	0.542510871	0.271455242	0.258133005	0.434849773
TCGA_BH_A0B8	0.568953761	0.274945093	0.728167316	0.958406414	0.466853726	0.434106437	0.516160009	0.526112952	0.524031753	0.238930525	0.424009304	0.55106118	0.482865701	0.483658864	0.471731637	0.614185833	0.581154409	0.551784695	0.706533939	0.685906912	0.520606068	0.239707024	0.287704114	0.651993229	0.475229261	0.775704687	0.223265431	0.539884671	0.401271564	0.359972881	0.425052332	0.462781875	0.225764279	0.241280362	0.635988369	0.327874642	0.155244962	0.512037973	0.345456278	0.561308521	0.727053671	0.499940859	0.524671916	0.301818056	0.452040175	0.163671105	0.263688184	0.424439049	0.595612949
TCGA_BH_A0BA	0.409365284	0.32812833	0.599501588	0.537123287	0.681608323	0.626344895	0.743832676	0.624499364	0.622753812	0.28435574	0.310532215	0.502402196	0.662150515	0.223467975	0.353385128	0.608160742	0.60799391	0.614972052	0.497246648	0.591177431	0.656562289	0.237031526	0.476991133	0.784818601	0.521568282	0.802279377	0.349108103	0.339063549	0.414685294	0.219276067	0.404109131	0.246205591	0.393471416	0.456032842	0.646424812	0.330877705	0.367468058	0.625398434	0.59086413	0.753610625	0.565788041	0.460945554	0.862288713	0.245095262	0.630256263	0.46151275	0.420613168	0.363511131	0.260961041
TCGA_BH_A0BC	0.516189206	0.683989951	0.653714295	0.129373818	0.641158771	0.510187906	0.676715397	0.483113062	0.538692938	0.513818942	0.508154505	0.490104745	0.599554841	0.410485842	0.509125653	0.466119323	0.37870903	0.444786603	0.463495086	0.579089292	0.381805663	0.440098968	0.304633037	0.605264285	0.485735302	0.503160671	0.557997794	0.446054817	0.26902763	0.225273899	0.345440497	0.6264057	0.321646743	0.719475532	0.494795467	0.532176093	0.323934811	0.311949619	0.575725348	0.547869611	0.503600865	0.428686109	0.633596431	0.23512744	0.314193762	0.432156536	0.390546084	0.397503219	0.311174137
TCGA_BH_A0BF	0.536779249	0.607022345	0.716767003	0.561843793	0.392166853	0.533105869	0.52601802	0.389336542	0.421974739	0.389856599	0.443998419	0.628576318	0.621595062	0.422373782	0.47962055	0.412118391	0.438656885	0.462310064	0.486819295	0.55870328	0.614095778	0.535850315	0.606617198	0.712889367	0.521804301	0.649736335	0.640038439	0.580242187	0.560969627	0.145343111	0.55593782	0.606331894	0.43564622	0.726639731	0.490292896	0.40679267	0.457765058	0.509439756	0.380222678	0.57550549	0.522376244	0.505970602	0.441122532	0.198697089	0.498719337	0.383545182	0.207718546	0.426823427	0.56242666
TCGA_BH_A0BJ	0.528163946	0.550043568	0.633572278	0.287339846	0.467835841	0.36912061	0.611272189	0.763666154	0.562877219	0.381682748	0.285989415	0.576814206	0.63577098	0.562581591	0.429773461	0.539140905	0.405773279	0.615224441	0.596954404	0.700245105	0.569791543	0.369520645	0.617031507	0.658835328	0.524088893	0.694476651	0.445449538	0.339337848	0.24122344	0.252339004	0.572258244	0.652949077	0.342362795	0.419907537	0.581976434	0.214504452	0.367746475	0.537727682	0.286723791	0.839854036	0.746484579	0.41936054	0.569100379	0.30035586	0.456573557	0.332707174	0.387708414	0.273318142	0.2928011
TCGA_BH_A0BM	0.306072758	0.560720648	0.564719879	0.456577728	0.608082355	0.436208695	0.737009822	0.655311755	0.622551241	0.39710142	0.387350163	0.606594475	0.510786563	0.571124352	0.383751364	0.660048527	0.255905853	0.376964773	0.52853867	0.598695719	0.495327975	0.256302508	0.474758386	0.642534214	0.367160378	0.44143803	0.448376556	0.447972504	0.227773611	0.32789137	0.609345984	0.374084052	0.363207944	0.258516948	0.341466229	0.481005916	0.42473971	0.553632299	0.389247144	0.711482771	0.419412013	0.36306258	0.616503739	0.343230953	0.570857866	0.231115818	0.513098234	0.261699482	0.376965166
TCGA_BH_A0BS	0.246273508	0.418546669	0.660383357	0.194662239	0.455491669	0.092085304	0.593731419	0.821582078	0.57050784	0.38295335	0.285003738	0.197680729	0.710861989	0.428489113	0.437100589	0.557121977	0.28630384	0.642559259	0.582948133	0.531019875	0.604008314	0.325560502	0.601700163	0.736183407	0.271134111	0.595097843	0.432388929	0.470248218	0.300436266	0.226719796	0.409077183	0.56134831	0.16027469	0.162304041	0.30813316	0.260153926	0.392623177	0.688899293	0.30542933	0.847892693	0.724881061	0.485987515	0.756735973	0.165028138	0.545282785	0.330007214	0.305931502	0.309661405	0.137284671
TCGA_BH_A0BT	0.549713151	0.572649201	0.539738852	0.474282928	0.260027692	0.346448782	0.48138886	0.43867295	0.342289554	0.322644854	0.340176059	0.564077212	0.46286138	0.571361386	0.508708865	0.590455038	0.331284747	0.361865105	0.499555719	0.535942689	0.408781396	0.380943472	0.391562061	0.567841124	0.265111095	0.4980999	0.488749454	0.358711701	0.404074953	0.315198179	0.729160772	0.551422588	0.413111182	0.368249509	0.144335178	0.530719892	0.428684286	0.504563704	0.201510409	0.5598376	0.237895191	0.652272538	0.553941308	0.35584049	0.774444598	0.643440386	0.713900037	0.311400333	0.224198075
TCGA_BH_A0BZ	0.568727617	0.617454844	0.750455634	0.287748313	0.876411254	0.457594392	0.521317646	0.443170689	0.34659191	0.61181998	0.373045285	0.662650065	0.321602539	0.614558932	0.513659345	0.662647871	0.512630438	0.400189199	0.403019117	0.795939199	0.505958499	0.450254653	0.39091677	0.659958204	0.583519756	0.414341735	0.504580772	0.367767744	0.433684523	0.316424249	0.538595438	0.308637338	0.284166092	0.629553819	0.436516468	0.392231312	0.40250468	0.581142124	0.40611952	0.533633997	0.41696764	0.575834378	0.469390932	0.265325069	0.548228963	0.616468831	0.471177931	0.851988152	0.386397513
TCGA_BH_A0C3	0.365947804	0.371573622	0.597894367	0.378835708	0.617982399	0.445490848	0.791560074	0.600732636	0.376754136	0.458726235	0.566978483	0.621495085	0.626037475	0.374767599	0.352752508	0.545708268	0.550893172	0.49975097	0.46185104	0.52987019	0.646420088	0.417122118	0.387757131	0.821379165	0.444894033	0.725406488	0.524204744	0.469249908	0.410342137	0.215777152	0.613975497	0.440967493	0.308502605	0.506556823	0.449532888	0.472693156	0.473830612	0.577513728	0.432371914	0.684110583	0.65792145	0.522760726	0.528333253	0.156563662	0.573705875	0.39646046	0.184694562	0.464725574	0.503542856
TCGA_BH_A0DG	0.587046592	0.592449887	0.72202629	0.385295461	0.59810975	0.285611642	0.587671574	0.576289604	0.516332881	0.415104321	0.762830583	0.695763073	0.571669756	0.485578675	0.482414363	0.523240061	0.331784559	0.429388889	0.464814249	0.638503907	0.609580537	0.493065294	0.312292229	0.722346319	0.416144694	0.655514854	0.452631173	0.426524297	0.448482024	0.102407508	0.305111517	0.625166685	0.44073297	0.597859051	0.469758445	0.393326536	0.34867539	0.396523594	0.536536491	0.600674349	0.518515861	0.411124671	0.487723577	0.171823675	0.60590176	0.48949646	0.416210084	0.4211589	0.291690277
TCGA_BH_A0DH	0.47248898	0.482612607	0.593025887	0.223662512	0.683890844	0.335160591	0.528800091	0.505188666	0.382161422	0.612670471	0.435337404	0.424516789	0.624972247	0.373582473	0.436480638	0.643738837	0.43667578	0.371278473	0.447553965	0.815151147	0.321083489	0.307334729	0.488526004	0.678952172	0.369058468	0.519891984	0.223325837	0.383299292	0.176919058	0.367220513	0.542653572	0.244274756	0.356852065	0.423522931	0.244613432	0.525927925	0.267638195	0.556370514	0.395791115	0.682992308	0.439903618	0.768913913	0.470161196	0.30259784	0.424391144	0.549723138	0.610608969	0.122092065	0.248407255
TCGA_BH_A0DI	0.583526086	0.532755204	0.603165615	0.336619092	0.518383133	0.37242446	0.769123631	0.760669423	0.524925231	0.369540767	0.443716269	0.661517417	0.575056424	0.533268402	0.465986125	0.487031772	0.421353928	0.41899994	0.41150977	0.840922219	0.428277478	0.519910637	0.440549809	0.653874395	0.566373024	0.604913215	0.482037553	0.385348752	0.209221434	0.178257837	0.457307286	0.525035289	0.425321514	0.606565353	0.342153485	0.436126306	0.397709755	0.421090166	0.319100977	0.780153127	0.643918355	0.502908291	0.435780003	0.204185489	0.475758726	0.213947988	0.295346636	0.335420395	0.458053509
TCGA_BH_A0DK	0.387397434	0.628398365	0.602196137	0.394563576	0.657428928	0.427538105	0.673300786	0.577484047	0.424982256	0.545251108	0.454387652	0.625085404	0.59607312	0.433231648	0.418408403	0.441666489	0.311889447	0.460415849	0.376263052	0.633448301	0.551041755	0.356043893	0.376746317	0.757075748	0.536789147	0.622044632	0.559712941	0.477055906	0.351982624	0.219935453	0.453950473	0.621939878	0.366574449	0.608102076	0.503356902	0.339258407	0.410221156	0.439635376	0.625681637	0.608091738	0.465598248	0.41896378	0.605290683	0.278896428	0.414178379	0.374351129	0.398276319	0.52944396	0.39360646
TCGA_BH_A0DP	0.351160704	0.605709071	0.59397058	0.483895677	0.515546546	0.397347085	0.608403971	0.740045464	0.643715176	0.301995128	0.334786498	0.594819758	0.504298826	0.461913221	0.289585683	0.439670485	0.467866509	0.583072497	0.503074214	0.661550665	0.558604677	0.387659463	0.48349408	0.697048207	0.532585683	0.608298272	0.458744383	0.443852252	0.243030348	0.141277142	0.408197848	0.390816243	0.474940878	0.541685241	0.44370141	0.487711569	0.372429061	0.621547491	0.322361658	0.835548981	0.520908461	0.432616921	0.60039995	0.310398309	0.632092966	0.399136237	0.38899962	0.304233954	0.330001382
TCGA_BH_A0DQ	0.60295418	0.531067724	0.621917785	0.197496833	0.662996684	0.369419666	0.689877708	0.648873713	0.483306267	0.398463518	0.349240923	0.579455269	0.463142753	0.524308578	0.440618791	0.611039231	0.487839443	0.348153335	0.481387777	0.800967305	0.50719597	0.469997321	0.371669716	0.706426272	0.348667194	0.475541768	0.510164663	0.445462293	0.323403588	0.302708443	0.460680721	0.385934295	0.329743456	0.473710001	0.323916788	0.414788617	0.468620714	0.56963582	0.421827115	0.700799854	0.384195338	0.564082549	0.47205916	0.21588794	0.327625067	0.482899996	0.316660735	0.314949866	0.287953103
TCGA_BH_A0DS	0.278341015	0.711726914	0.55656305	0.349814354	0.461376727	0.344497226	0.732884135	0.677467114	0.609133115	0.388985478	0.36432717	0.587902252	0.561641262	0.506450062	0.346135615	0.436335957	0.215859918	0.405630681	0.474638575	0.745693285	0.527914626	0.500419421	0.396682228	0.569226383	0.41990539	0.372034162	0.564010225	0.438031276	0.257204365	0.301071722	0.541049534	0.41265612	0.588766301	0.533900842	0.399298921	0.516730122	0.337275449	0.581473037	0.22400442	0.695097493	0.309662508	0.419220294	0.571893382	0.328177382	0.719390817	0.317080317	0.447869784	0.43908287	0.378256512
TCGA_BH_A0DV	0.509877437	0.608007249	0.554812885	0.21183488	0.578897202	0.251291347	0.716204615	0.691919085	0.683858034	0.280420752	0.384780718	0.612388888	0.617783118	0.639500109	0.410247075	0.541705704	0.089876409	0.516125047	0.458335793	0.614856338	0.538954165	0.450325789	0.519790225	0.716755265	0.412747026	0.479818765	0.474492497	0.442225222	0.165760549	0.18732493	0.432792097	0.455980563	0.400981633	0.511546244	0.268513527	0.538383772	0.442634529	0.590881161	0.326432148	0.636199255	0.502727984	0.451900994	0.643902298	0.218248362	0.430890706	0.251226026	0.423547387	0.464410195	0.345040711
TCGA_BH_A0E1	0.386945672	0.335308917	0.627075788	0.25687801	0.567357853	0.382253545	0.605354136	0.751382599	0.638174928	0.53246997	0.360671678	0.619060893	0.611958138	0.440580214	0.421860851	0.441704511	0.484428205	0.553402125	0.527106223	0.730870666	0.572961475	0.313818507	0.439134011	0.783096513	0.40997811	0.548231069	0.611090009	0.514142264	0.58889788	0.313065117	0.471416399	0.525222802	0.38763363	0.464250992	0.612606876	0.18613112	0.35150611	0.639269636	0.50962347	0.586740083	0.53055567	0.438850715	0.420047223	0.241206467	0.546356374	0.615628381	0.443464524	0.395440206	0.330905048
TCGA_BH_A0E2	0.480779051	0.587304283	0.641322246	0.365935806	0.38565779	0.33178166	0.560711312	0.580584243	0.6609107	0.405797376	0.427682821	0.689901987	0.548025932	0.395824402	0.480116517	0.305506056	0.320169971	0.324809863	0.544388215	0.711815428	0.397465819	0.463208212	0.431778406	0.735182912	0.475159134	0.524670154	0.402600115	0.503690446	0.80303247	0.236206478	0.245149808	0.611534654	0.33206794	0.366372246	0.393940268	0.276047326	0.399955485	0.564986658	0.574409454	0.578389958	0.301281434	0.443796495	0.483061296	0.209740659	0.613113238	0.53678778	0.503944035	0.522168615	0.434838818
TCGA_BH_A0GY	0.2865123	0.736933958	0.865724365	0.188822465	0.782758685	0.472232599	0.665453091	0.433598131	0.606278158	0.259127635	0.234215758	0.518840891	0.692392479	0.400555045	0.300304009	0.476191803	0.508872601	0.413920638	0.567008519	0.69465388	0.628820323	0.437021178	0.612345674	0.701914357	0.478150561	0.650374024	0.563341876	0.470818975	0.494340248	0.242145249	0.44342412	0.401846852	0.306695611	0.57267605	0.27010522	0.227786227	0.509926978	0.537683911	0.373050063	0.558896649	0.491852536	0.378147516	0.652166624	0.297676312	0.479854661	0.296135916	0.134227113	0.241550088	0.391085855
TCGA_BH_A0GZ	0.662876852	0.628838647	0.542354997	0.388723009	0.583570791	0.422124746	0.470488386	0.531107335	0.549217767	0.622885103	0.364406472	0.651739986	0.591396633	0.410477013	0.559534017	0.502296487	0.397929749	0.306149855	0.464095858	0.710954146	0.396183542	0.392996478	0.278319452	0.57785636	0.443144371	0.431862192	0.692169105	0.306360714	0.280431143	0.413976989	0.403004017	0.558136249	0.373017524	0.30357341	0.49494069	0.344469401	0.458843329	0.580658208	0.326225005	0.711898154	0.452160055	0.347285331	0.655761105	0.291857549	0.31011023	0.509008862	0.59248269	0.400459493	0.412797266
TCGA_BH_A0H0	0.395590928	0.518917862	0.678066462	0.674279676	0.755154659	0.806280914	0.484915966	0.781407206	0.392866255	0.328818096	0.476414532	0.366154995	0.714574689	0.084603467	0.266826291	0.623588017	0.595911947	0.44425135	0.473588565	0.714861983	0.64043159	0.193641986	0.302638089	0.852598764	0.423247346	0.713401318	0.349873219	0.607057994	0.371432696	0.252392209	0.337094876	0.569466382	0.377372325	0.358145577	0.51046189	0.487099616	0.115563856	0.677940317	0.825361491	0.557265795	0.651400341	0.380204953	0.390554122	0.26533921	0.611366912	0.62819513	0.442489444	0.175124068	0.337230416
TCGA_BH_A0H3	0.404291971	0.391295203	0.711353291	0.411499819	0.510097152	0.385853098	0.399185032	0.661949005	0.540349878	0.297496826	0.385298221	0.602248843	0.662033216	0.352088263	0.399927575	0.557039455	0.457019967	0.619501779	0.512515791	0.59173125	0.714648001	0.427035054	0.589346605	0.862772799	0.496792328	0.74701349	0.418448426	0.50260754	0.408965546	0.188924109	0.423841	0.471267965	0.315016073	0.411397752	0.439123857	0.384868411	0.466931876	0.755656393	0.45299583	0.795247823	0.661429819	0.39188447	0.749097019	0.178118	0.615399566	0.357699042	0.351624212	0.295917572	0.274309158
TCGA_BH_A0H6	0.305494159	0.554265969	0.537050705	0.479005783	0.512626835	0.455694531	0.57799845	0.632571625	0.556346276	0.343909824	0.357886831	0.676284673	0.617838896	0.486037993	0.41394081	0.497594037	0.407190866	0.300504647	0.436330422	0.630271716	0.412999523	0.550206029	0.481820483	0.721737158	0.425509297	0.567008843	0.541100265	0.395832002	0.336354644	0.253644285	0.590171043	0.437279658	0.740398229	0.515166152	0.144580496	0.412808919	0.527815076	0.527673807	0.370387819	0.673964225	0.501523922	0.391563416	0.437789997	0.176687607	0.802441317	0.37810356	0.487039713	0.376608216	0.450629197
TCGA_BH_A0H7	0.773880591	0.616373298	0.712351932	0.052729643	0.734681434	0.304243163	0.42022525	0.491566228	0.626736824	0.490059666	0.358254219	0.717687473	0.459225658	0.606899719	0.382915862	0.541020827	0.447953652	0.438063144	0.557809061	0.624607227	0.452446925	0.499570823	0.359567488	0.556079482	0.460043522	0.451495751	0.463757326	0.406244956	0.413861638	0.315793237	0.535350547	0.440792357	0.515955352	0.39180138	0.284491573	0.532555146	0.494611259	0.428175837	0.497331415	0.645221492	0.400451341	0.48333514	0.494974534	0.29827307	0.70890247	0.174537627	0.258651434	0.249601465	0.332664784
TCGA_BH_A0H9	0.675609174	0.508630322	0.688245789	0.289839564	0.765650871	0.35850404	0.75075724	0.60770573	0.490455481	0.421673535	0.265568757	0.429018215	0.584571548	0.387109236	0.53237986	0.546261663	0.417923842	0.478385565	0.709662005	0.82378497	0.573690764	0.275309865	0.522538899	0.636274742	0.517030549	0.56133058	0.383568895	0.428139067	0.411674612	0.212562019	0.536655215	0.509112427	0.243312346	0.232181768	0.424110374	0.347227581	0.461153934	0.659847945	0.403198402	0.771550556	0.721056377	0.456739035	0.629085333	0.202994322	0.375530344	0.229059379	0.307109301	0.09297901	0.366318302
TCGA_BH_A0HA	0.53068491	0.579992582	0.517615378	0.387263622	0.627938979	0.381733409	0.447550499	0.603445317	0.325339149	0.429062061	0.346136727	0.694741164	0.617035839	0.570563303	0.521034379	0.542179823	0.292610639	0.234373606	0.36846984	0.842264245	0.438377355	0.392318733	0.45459437	0.608657845	0.502649509	0.403640779	0.472818532	0.364265964	0.418980687	0.369424155	0.621151468	0.513663739	0.235076597	0.479659028	0.253138383	0.480967081	0.414058256	0.31564214	0.401081142	0.624782606	0.293258741	0.50010209	0.411814319	0.251303386	0.394099108	0.533076118	0.620354171	0.350898134	0.389571504
TCGA_BH_A0HB	0.594478079	0.61994745	0.688282582	0.315971668	0.557358773	0.418202433	0.539594223	0.484580284	0.384279188	0.6795195	0.510901463	0.621000925	0.609205854	0.676699425	0.502906515	0.434973269	0.482598898	0.315173517	0.492311691	0.678773254	0.325755667	0.364290477	0.261337756	0.53584467	0.461705191	0.535436141	0.442367673	0.458868918	0.205717862	0.297311012	0.562031997	0.766628252	0.391019368	0.641770081	0.385150722	0.295005321	0.383407825	0.105348232	0.51418892	0.491846527	0.1718402	0.610881567	0.744188272	0.304377431	0.662170157	0.400627748	0.570221298	0.446104958	0.271415519
TCGA_BH_A0HF	0.604698688	0.560261508	0.588568452	0.209381609	0.541691421	0.373459041	0.698759658	0.673178639	0.492163918	0.42550315	0.351729957	0.646224321	0.650430109	0.552744235	0.524170788	0.442936158	0.405541853	0.394693864	0.438066084	0.653821757	0.333159666	0.49968708	0.29956392	0.644632235	0.414735473	0.481822963	0.543104851	0.430752248	0.349785684	0.30945352	0.475397861	0.580829605	0.216446788	0.533331276	0.247258322	0.367823713	0.487556552	0.494317135	0.507245696	0.619081077	0.328411722	0.43003512	0.630814369	0.253313993	0.498146807	0.389074424	0.474263775	0.286084297	0.273713432
TCGA_BH_A0HI	0.34379191	0.476576843	0.595875638	0.071293092	0.562621773	0.442589568	0.542877972	0.779037662	0.622500547	0.400736263	0.29012564	0.599648558	0.654702001	0.45834482	0.498986098	0.504721722	0.249945916	0.531440278	0.464984643	0.577625887	0.471199326	0.378447862	0.485607565	0.653983737	0.413030433	0.56447188	0.389830074	0.41692423	0.316942747	0.277640045	0.481469332	0.435502689	0.263070346	0.35851263	0.353867931	0.483705785	0.325549275	0.612259508	0.325482807	0.740388738	0.501136063	0.382560206	0.735222628	0.250304875	0.559149729	0.259099034	0.426867223	0.28394803	0.313298245
TCGA_BH_A0HK	0.296571377	0.438154645	0.597855038	0.448131292	0.693696351	0.484455854	0.671088	0.511898922	0.654170698	0.328991264	0.4318713	0.431234489	0.651681269	0.52444849	0.505144341	0.243863196	0.396980274	0.535316832	0.356153925	0.562611979	0.613071334	0.279308702	0.262941933	0.758247968	0.367716463	0.593248519	0.473403361	0.453216072	0.316759634	0.297936135	0.348802362	0.505175779	0.615851317	0.354841248	0.527163219	0.28367995	0.388206645	0.641609427	0.485083942	0.437578597	0.530726286	0.297039617	0.761982128	0.256314476	0.312219223	0.462362807	0.332286349	0.227353695	0.416370299
TCGA_BH_A0HN	0.492359474	0.493815164	0.549271634	0.616450606	0.037452083	0.65209936	0.417517081	0.628412226	0.502891948	0.534702357	0.222189877	0.414644448	0.467205419	0.494557588	0.466318326	0.454832766	0.314441131	0.230187391	0.388838339	0.583900713	0.366547661	0.221034685	0.246196366	0.44397208	0.435313319	0.484658528	0.3886263	0.273494259	0.171487828	0.357011093	0.510302466	0.459939222	0.172791092	0.348813237	0.354464737	0.507060945	0.193353786	0.538210731	0.116729147	0.702121445	0.416612314	0.227611595	0.479348659	0.307716207	0.639611334	0.472854582	0.748885922	0.595457685	0.455948712
TCGA_BH_A0HP	0.442996174	0.460501134	0.628209731	0.491412514	0.586636744	0.373581588	0.416867748	0.637880063	0.770470075	0.342565998	0.237446816	0.475835852	0.465450357	0.391904654	0.383247676	0.593049901	0.293875357	0.505462189	0.553439328	0.624943896	0.423541575	0.37985511	0.429599204	0.659419798	0.350037289	0.633640567	0.451371933	0.291444427	0.506353769	0.120307412	0.389740932	0.491022011	0.321969244	0.422993883	0.554489686	0.523794904	0.444796281	0.669809947	0.531666864	0.748294264	0.698199882	0.446698589	0.758542902	0.308127196	0.470136701	0.37689059	0.382226914	0.348046232	0.30009907
TCGA_BH_A0HX	0.755865959	0.531274313	0.719458571	0.31538681	0.571401331	0.279186471	0.576519717	0.769714884	0.429943723	0.365835132	0.539458925	0.558796872	0.296693247	0.428201348	0.439465739	0.608201914	0.598717906	0.440984649	0.46308169	0.707567467	0.459307496	0.471801064	0.481904963	0.726739212	0.609868926	0.537815271	0.324522462	0.448600827	0.302568412	0.274586205	0.430157173	0.346626646	0.358102524	0.466791029	0.419879883	0.474263318	0.249621342	0.585366343	0.500880273	0.939979875	0.508003067	0.339487419	0.214607445	0.225777272	0.800676325	0.392113763	0.519444816	0.503051052	0.372689239
TCGA_BH_A0W3	0.317252549	0.157718856	0.702380139	0.562007316	0.400980585	0.596688826	0.47538957	0.659596911	0.444163513	0.515913262	0.42086644	0.338675324	0.684614099	0.284541224	0.405000855	0.556310664	0.693418584	0.489675094	0.479746738	0.552224908	0.588221713	0.228855617	0.282569352	0.743866201	0.451947954	0.721779177	0.463743776	0.555829566	0.371616215	0.278400339	0.401913589	0.445035254	0.099334288	0.427449137	0.522069795	0.212668925	0.408443569	0.684385603	0.347382795	0.863954886	0.743814121	0.351272731	0.594095905	0.226458567	0.611000185	0.488769007	0.329240918	0.347480799	0.302934476
TCGA_BH_A0W4	0.332685456	0.475305876	0.681148904	0.527736933	0.521967708	0.445997974	0.749869716	0.709479651	0.577171524	0.328684819	0.363186247	0.591608854	0.660812594	0.406287207	0.355656985	0.509317796	0.492972719	0.455399721	0.551753106	0.51072518	0.51417551	0.341754534	0.580496609	0.805143711	0.495146609	0.707378703	0.468454687	0.448943005	0.303015729	0.148936832	0.431887054	0.510864089	0.259542213	0.37534648	0.347094119	0.386098187	0.370572734	0.674662209	0.543924476	0.791832558	0.653958205	0.472006634	0.591028685	0.146278448	0.478587507	0.416139322	0.328291604	0.316068606	0.383048797
TCGA_BH_A0W5	0.345222255	0.490714558	0.662536479	0.531753028	0.484897551	0.521222929	0.482590648	0.646735803	0.467228696	0.40275678	0.339070691	0.724282141	0.593450632	0.41368456	0.369292576	0.530155111	0.508148266	0.377886607	0.385283617	0.638508375	0.507270349	0.48816563	0.520598212	0.827451206	0.528647752	0.630752642	0.452635018	0.391513661	0.428790607	0.17606005	0.48094922	0.342819135	0.447009728	0.665735648	0.361013938	0.409885481	0.514856811	0.64986025	0.380291456	0.710609447	0.585288252	0.478560029	0.628630832	0.198467845	0.704572363	0.35957374	0.400432378	0.367696057	0.436609591
TCGA_BH_A1ES	0.543796916	0.381804597	0.713222364	0.505111755	0.520301714	0.4821436	0.270865829	0.639334299	0.609302127	0.500549392	0.254028995	0.648349926	0.569209651	0.330291799	0.375399011	0.575293133	0.822344761	0.390628837	0.680791814	0.778496485	0.472829689	0.416008749	0.515138806	0.797527025	0.554981783	0.470192286	0.567626908	0.578872342	0.503896657	0.198358298	0.416481025	0.550321511	0.230813996	0.485787671	0.419591101	0.503205243	0.52285292	0.737948936	0.607837633	0.712122074	0.490138201	0.403369765	0.370787966	0.140634041	0.709153141	0.400055548	0.294931513	0.314712746	0.388876076
TCGA_BH_A1EU	0.367210203	0.26723793	0.702874989	0.534089671	0.529955542	0.52881316	0.666628666	0.792960655	0.603837274	0.168534996	0.420492339	0.568224214	0.739207078	0.282710332	0.102565606	0.624079252	0.581079232	0.555401826	0.605347892	0.45078761	0.651078593	0.536489958	0.625776489	0.908204158	0.480262069	0.827697449	0.450672771	0.421788497	0.470408616	0.100897497	0.351206158	0.313424477	0.200606165	0.670014968	0.588311023	0.382742237	0.595136605	0.804497026	0.393173213	0.884865885	0.837868483	0.379645101	0.749246678	0.203328655	0.634735385	0.356018187	0.232594354	0.337348545	0.341656561
TCGA_BH_A1EX	0.682634232	0.717013622	0.643914456	0.531077067	0.341573494	0.248956632	0.467014519	0.660595125	0.75933768	0.286017678	0.455688685	0.601090596	0.63832849	0.391438078	0.202874317	0.557654811	0.574741116	0.501799178	0.666119733	0.714178768	0.730778449	0.561923167	0.582803408	0.841069378	0.319806349	0.80634042	0.50027554	0.479599822	0.557432248	0.167397786	0.492676097	0.39177579	0.514821005	0.452085301	0.525420175	0.580740364	0.534710795	0.650327928	0.405667397	0.806809256	0.625915087	0.438501866	0.704307611	0.239933305	0.788736227	0.311646792	0.271744698	0.470868106	0.416698128
TCGA_BH_A1EY	0.27622378	0.518152759	0.69682853	0.769355647	0.735381656	0.285744807	0.574667952	0.670452143	0.838889665	0.416048434	0.209374051	0.681869063	0.718527043	0.481280442	0.343411502	0.50954303	0.340705177	0.486448495	0.733989948	0.79815443	0.443869904	0.500676963	0.528381913	0.704416844	0.75162295	0.754629103	0.633011352	0.599214037	0.346682246	0.183417956	0.359589594	0.348585462	0.344096507	0.599368332	0.383489749	0.247843258	0.458068358	0.521057981	0.360627186	0.883632572	0.543310031	0.301910204	0.748521133	0.184159202	0.767348408	0.243103498	0.269555089	0.393575042	0.332713067
TCGA_BH_A1F8	0.659378092	0.463829126	0.833593704	0.646935562	0.45454954	0	0.219228936	0.524392446	0.309182974	0.441427836	0.456713311	0.718518156	0.843673757	0.030457704	0.113514413	0.680166596	0.736956945	0.399343167	0.814474908	0.409846728	0.373720579	0.418534124	0.556115057	0.59649153	0.139230634	0.775297712	0.6038036	0.487197046	0.819451649	0.321490536	0.064518691	0.706811006	0.406028127	0.298221668	0.558801005	0.23662574	0.514837322	0.632943669	0.392905705	0.794049613	0.775832996	0.594874005	0.937681285	0.152034556	0.478287816	0.372815277	0.127760269	0.209234432	0.356068595
TCGA_BH_A1FB	0.391173786	0.441853944	0.612849361	0.544763823	0.518432899	0.360805416	0.449705205	0.667848768	0.552352079	0.254192432	0.374505694	0.656503658	0.694109694	0.380542278	0.29970118	0.535234427	0.522801885	0.477785107	0.552361568	0.60578066	0.53976973	0.50883575	0.627159171	0.891909335	0.381765585	0.751522372	0.491256549	0.452053009	0.396916552	0.15789811	0.546655745	0.488485465	0.371691192	0.616986492	0.37231233	0.259984378	0.576179345	0.714701469	0.387862361	0.816632356	0.680108666	0.4889789	0.658678301	0.134069871	0.763650377	0.28427801	0.345713017	0.338901423	0.448013231
TCGA_BH_A1FE	0.36970454	0.546225712	0.796593454	0.402230365	0.733312361	0.271067879	0.298981864	0.455774547	0.399173586	0.287078616	0.39256924	0.5852039	0.72349173	0.363061142	0.267534452	0.568291766	0.695529349	0.549586978	0.612571945	0.570486746	0.7117826	0.418343024	0.636636717	0.868496953	0.278387684	0.832529825	0.524018006	0.580704185	0.513398048	0.185638999	0.410122659	0.529795102	0.28366077	0.594467764	0.370873752	0.53457968	0.576894816	0.744451493	0.582062334	0.754465626	0.679075898	0.471151753	0.6537094	0.14906339	0.723424672	0.454390956	0.171111218	0.346823937	0.364371273
TCGA_BH_A1FN	0.609280973	0.768925031	0.726538867	0.844353586	0.482888656	0.421521198	0.894313257	0.433466049	0.589216995	0.334366496	0.43128278	0.575713141	0.520548868	0.334065584	0.251637244	0.479627886	0.721636912	0.539287378	0.814334352	0.424530726	0.643941247	0.568914975	0.631346122	0.521073504	0.351112252	0.802856785	0.676772981	0.496280657	0.780534033	0.167006744	0.49878892	0.679861802	0.417772676	0.614092608	0.681394017	0.511312535	0.564480927	0.60638933	0.610570184	0.582875132	0.526299217	0.520492433	0.648089109	0.320877119	0.741206459	0.621417588	0.324022868	0.645889654	0.566276723
TCGA_C8_A1HE	0.297431475	0.245059456	0.701475933	0.628503517	0.34523401	0.493028857	0.302942383	0.773309517	0.711355303	0.341675865	0.396657815	0.466294342	0.66762626	0.189104306	0.315949084	0.663101134	0.489584373	0.604140722	0.582976732	0.591690348	0.618237623	0.324363989	0.440905909	0.871011881	0.3652258	0.68281175	0.34048102	0.469038257	0.478447794	0.24486879	0.287888919	0.398899848	0.303915688	0.341010777	0.346580375	0.222008291	0.342433413	0.754919032	0.249155066	0.853875467	0.671116912	0.427583176	0.696130301	0.178729967	0.562638877	0.36598967	0.358117459	0.266297584	0.449789791
TCGA_C8_A1HG	0.708717687	0.422753831	0.614490786	0.063806043	0.638529317	0.278186319	0.165569767	0.573816368	0.59205053	0.654551966	0.367621455	0.60638566	0.406900069	0.474268771	0.462184444	0.333611138	0.548549024	0.281118249	0.366407104	0.445555116	0.26144622	0.357480431	0.467049653	0.584055951	0.221787352	0.194567001	0.494372763	0.50089591	0.646171928	0.45125999	0.580547709	0.705515891	0.277018267	0.586935578	0.486464914	0.464190171	0.455905059	0.38447637	0.489636887	0.577298737	0.196940224	0.508448054	0.352619038	0.252050847	0.791897144	0.43844513	0.47260411	0.794218531	0.595810746
TCGA_C8_A1HI	0.377137869	0.392518566	0.654199281	0.249957237	0.471064322	0.376032532	0.315494344	0.745411735	0.573804679	0.37660454	0.85697553	0.469190461	0.943549428	0.428000812	0.413198962	0.80674853	0.219472246	0.617294354	0.618766063	0.581841208	0.487285852	0.262795455	0.457256283	0.650117488	0.486124503	0.527116402	0.511403569	0.304301415	0.37961744	0.339006896	0.550735281	0.420108918	0.346462207	0.360474369	0.534463462	0.473478037	0.345830658	0.743034511	0.272558387	0.713173091	0.355630629	0.395250439	0.771479131	0.355474325	0.625233812	0.416650687	0.457293451	0.48239825	0.282319174
TCGA_C8_A1HM	0.58052681	0.491075937	0.766600377	0.81531096	0.536885636	0.365692581	0.419940385	0.346247132	0.609641111	0.325728686	0.598812294	0.519869186	0.615318416	0.295042234	0.341759585	0.540003854	0.835575961	0.504769379	0.482629702	0.393073071	0.655148017	0.405625012	0.546947417	0.627412636	0.41016166	0.795771164	0.648736841	0.572103848	0.68100785	0.17450237	0.543797916	0.384019647	0.326887239	0.647363938	0.652770456	0.582538787	0.62930225	0.58075571	0.267558678	0.529995891	0.402848432	0.455999372	0.702573071	0.304150874	0.750323394	0.663587841	0.385295635	0.531801558	0.439118887
TCGA_C8_A1HO	0.718541738	0.188321951	0.759478442	0.587657131	0.653061418	0.364534052	0.07414558	0.792987002	0.66980241	0.450286774	0.885794411	0.378854007	0.553673461	0.170148357	0.408777265	0.692253041	0.547644419	0.377514181	0.50976822	0.866607422	0.473524801	0.297072088	0.444275009	0.885797076	0.298018926	0.665863879	0.191312395	0.405771462	0.327773132	0.266354082	0.389863508	0.444389944	0.215032911	0.372843419	0.338171689	0.327919243	0.207313259	0.5467177	0.575463893	0.61043219	0.693459614	0.684573348	0.21036849	0.175843142	0.804558412	0.406074142	0.489629102	0.75256326	0.33917906
TCGA_C8_A26V	0.481110767	0.463366467	0.701638426	0.242148105	0.495568893	0.433646104	0.60134	0.655065634	0.830698684	0.411810044	0.302526103	0.59460342	0.627225377	0.410880281	0.499640439	0.511467893	0.557330673	0.461598555	0.589553766	0.571261238	0.532946539	0.358331009	0.546473363	0.708950235	0.318731193	0.640558522	0.647448299	0.200310345	0.360214448	0.18078873	0.391644941	0.627542882	0.42915965	0.493447126	0.3661607	0.459271802	0.492539967	0.416672378	0.493657855	0.643328573	0.609627619	0.513293683	0.60281441	0.278853348	0.56852663	0.484171525	0.347985572	0.145038922	0.247186846
TCGA_C8_A26Z	0.72507156	0.222265948	0.682716323	0.578459123	0.378074997	0.265414656	0.155852544	0.777243312	0.690134241	0.374986697	0.513518481	0.593429297	0.697959793	0.437845751	0.401209758	0.737116524	0.587159387	0.535490861	0.466123142	0.667177192	0.660186758	0.286748736	0.487874549	0.820968402	0.277720357	0.620525512	0.215900928	0.488252753	0.489597194	0.38598877	0.535861053	0.263015556	0.484985186	0.330917304	0.419246004	0.475898978	0.250209351	0.65825683	0.334101405	0.733538567	0.457919244	0.484866917	0.22943493	0.238873796	0.599106463	0.500209486	0.547674663	0.450479621	0.418579432
TCGA_C8_A273	0.665114104	0.660165102	0.913238185	0.25818452	0.665914525	0.331197777	0.476506626	0.690144915	0.385674797	0.586772738	0.151815287	0.411180739	0.595609643	0.552645217	0.533667917	0.58784214	0.303818082	0.367172913	0.3693873	0.878697633	0.476741621	0.340022552	0.441904515	0.670312783	0.461390843	0.46412988	0.273681744	0.466614649	0.534366934	0.187689126	0.193504678	0.358051783	0.257903713	0.447812501	0.304588233	0.531397276	0.388192781	0.563316003	0.290067598	0.698245667	0.496091229	0.473073269	0.238126913	0.248712725	0.392824082	0.51986673	0.565827605	0.511652307	0.252549272
TCGA_C8_A274	0.397198506	0.501394428	0.818079583	0.585454387	0.571292758	0.37842061	0.059875898	0.6042999	0.428125798	0.446271762	0.317699073	0.695936973	0.540124252	0.251885101	0.448756717	0.594049942	0.606846425	0.579676491	0.613931312	0.838514538	0.788432272	0.313323214	0.477490963	0.810806777	0.415493711	0.845936862	0.424166822	0.701383952	0.350617989	0.204077548	0.468087127	0.456063944	0.489914911	0.28167033	0.657377794	0.219903147	0.213222092	0.51004574	0.501932683	0.825735982	0.654417908	0.226938564	0.784474644	0.081600232	0.608678392	0.513483464	0.378352458	0.239688559	0.449378419
TCGA_C8_A27A	0.686588969	0.263117622	0.799432469	0.299310751	0.68034866	0.247996235	0.340889159	0.481354202	0.51014589	0.428209637	0.671566596	0.844604705	0.884045662	0.354487447	0.2725861	0.510588958	0.802013824	0.492273395	0.67124863	0.706761103	0.63383133	0.375216225	0.62844946	0.964474935	0.254054553	0.767605757	0.214513049	0.439752849	0.779891334	0.350900585	0.669442602	0.694715623	0.423905641	0.261456994	0.63652386	0.324097625	0.160076964	0.921824267	0.727649787	0.564252654	0.551840014	0.301459529	0.566089681	0.199326858	0.9797869	0.852945558	0.541273793	0.73285186	0.660367832
TCGA_D8_A1J8	0.161022268	0.567831219	0.75630506	0.214342827	0.630519706	0.416663765	0.670028664	0.715068685	0.721857344	0.325495805	0.345704933	0.603041558	0.613292692	0.078268555	0.064344745	0.656033766	0.706139886	0.576635441	0.65214699	0.527810016	0.575405823	0.638844761	0.680772845	0.80536064	0.288185683	0.842269053	0.508539155	0.547765652	0.683673693	0.165756788	0.414308321	0.346920414	0.517887164	0.5183604	0.85819603	0.158962823	0.409933043	0.695894375	0.641742444	0.791088138	0.780285212	0.444864229	0.8293771	0.243951561	0.370551846	0.630305558	0.148777271	0.120987559	0.123866084
TCGA_D8_A1JC	0.539340856	0.422984874	0.80752539	0.485629251	0.513261507	0.25406759	0.322211565	0.559271048	0.675345198	0.386476458	0.44688084	0.584850413	0.710688307	0.457303027	0.213503622	0.539669599	0.728599272	0.53420181	0.541691224	0.636056273	0.774806021	0.455506223	0.508488474	0.899314369	0.389062498	0.731300911	0.464363279	0.383749924	0.439892532	0.29179018	0.341008878	0.375562152	0.426219147	0.530551606	0.623379355	0.284847906	0.422415305	0.630227148	0.556942534	0.703804183	0.715139044	0.454576529	0.383536883	0.18998233	0.667446752	0.418381503	0.191843115	0.374470998	0.448174165
TCGA_D8_A1JD	0.489977101	0.4060258	0.752110122	0.533696396	0.28414769	0.341798258	0.498643084	0.457828153	0.409755727	0.360222511	0.355515293	0.708379702	0.631876978	0.519258739	0.419206805	0.555944373	0.615179727	0.535205143	0.684959729	0.498799411	0.69613554	0.54649479	0.457106494	0.866122803	0.453611088	0.431306319	0.483867652	0.669540547	0.388032655	0.191633873	0.301116514	0.493085144	0.414152815	0.574087431	0.477813463	0.238077981	0.328986749	0.447000455	0.573250873	0.648220373	0.638642776	0.547511718	0.304415613	0.117895703	0.752715522	0.591010161	0.400305727	0.541766028	0.39640611
TCGA_D8_A1JE	0.409887675	0.491993842	0.734298239	0.512596933	0.268457224	0.323701004	0	0.857388631	0.498572684	0.268418109	0.478238811	0.643920552	0.587965181	0.27011574	0.183780172	0.620672451	0.640341189	0.591339379	0.507298658	0.45081537	0.561476562	0.574037923	0.51468593	0.682825856	0.399737466	0.795620006	0.423767401	0.661771411	0.444700235	0.202044902	0.30197612	0.469629411	0.403184882	0.550745843	0.568321003	0.310940627	0.473566039	0.721620827	0.536723316	0.877948681	0.671442057	0.28389301	0.548967782	0.106922879	0.696834105	0.566190666	0.490051505	0.308730755	0.363669595
TCGA_D8_A1JH	0.547864976	0.418126884	0.673219197	0.629010457	0.478866471	0.465809772	0.445138857	0.65930518	0.500827313	0.275091316	0.390767576	0.639187781	0.659472281	0.491860013	0.345026012	0.515229836	0.460291961	0.48396139	0.516297153	0.611285682	0.519116774	0.474047861	0.60382301	0.940932839	0.409838838	0.751896789	0.414917091	0.452949276	0.374934359	0.166704353	0.443080214	0.446385563	0.23260893	0.502891068	0.319599574	0.336979941	0.491313155	0.650670138	0.408146386	0.7443256	0.690517978	0.547162358	0.580197633	0.138373641	0.539415133	0.288075911	0.263919878	0.349698676	0.412632629
TCGA_D8_A1JI	0.390572206	0.272954948	0.68411455	0.337285068	0.394874563	0.485662413	0.713050915	0.629333676	0.821869652	0.419215232	0.45470708	0.218441968	0.5599949	0.284592643	0.424638889	0.711532634	0.39072791	0.54995289	0.6268329	0.740809249	0.461828082	0.17494919	0.368748004	0.629809093	0.23467979	0.637341857	0.120902829	0.188232822	0.13278604	0.296985851	0.334810581	0.348231812	0.250065913	0.359050808	0.291298857	0.305098957	0	0.684825422	0.229791487	0.813197148	0.790241248	0.443938623	0.554316051	0.294209884	0.732258445	0.221896868	0.340372626	0.417348708	0.366653381
TCGA_D8_A1JJ	0.509564618	0.499119753	0.736111418	0.550343142	0.528571886	0.438729164	0.56602193	0.610285133	0.521178625	0.439173887	0.399822188	0.672701816	0.720771702	0.305014251	0.410933339	0.482745999	0.540729171	0.540282971	0.6717645	0.444216348	0.727143899	0.610779899	0.571341367	0.785364497	0.602104386	0.637684847	0.501972465	0.547086732	0.573229589	0.155093752	0.479956667	0.563514941	0.459263091	0.451680944	0.555843305	0.405151526	0.45832507	0.48651748	0.296288338	0.69604821	0.818875985	0.524003596	0.814829159	0.238251378	0.64561193	0.404111281	0.068282912	0.481197386	0.412989224
TCGA_D8_A1JK	0.835569793	0.863152184	0.50393365	0.133091516	0.398343541	0.284475492	0.946487522	0.463129695	0.559055621	0.457900203	0.252758882	0.672605603	0.527217986	0.574807891	0.384795889	0.491476813	0.493622159	0.411588235	0.740251055	0.409804469	0.358950222	0.567707804	0.36435224	0.478140793	0.475441193	0.486203529	0.633867767	0.450195879	0.432484703	0.218579305	0.569391487	0.510163422	0.582052356	0.59205254	0.517168094	0.439247234	0.376240891	0.373493447	0.459788046	0.545107408	0.327539069	0.588557464	0.537780656	0.302712576	0.541210966	0.528215257	0.310215373	0.641256166	0.246003726
TCGA_D8_A1JM	0.903278777	0.401379055	0.689307517	0.417882058	0.88185802	0.590208718	0.883789149	0.424618214	0.436599234	0.440335189	0.149511849	0.854225491	0.675466113	0.270780567	0.503127532	0.471320913	0.606952275	0.492817455	0.831442437	0.357087883	0.76647369	0.443087395	0.595815993	0.574038807	0.450450273	0.610564895	0.498309953	0.669482392	0.518729392	0.181067716	0.441426188	0.562341263	0.39424195	0.322108696	0.743023666	0.194621152	0.260311885	0.271455739	0.300298422	0.270791405	0.696768406	0.424096184	0.481393683	0.39212393	0.564642614	0.639369385	0.624622949	0.320766411	0.298871669
TCGA_D8_A1JN	0.518899276	0.223598704	0.651806025	0.532004888	0.683595451	0.596618576	0.367798927	0.610015793	0.959516654	0.388921208	0.078644794	0.269106611	0.599633273	0.074518352	0.447038771	0.224341652	0.225472501	0.427557371	0.675456569	0.446912217	0.474675618	0.044029781	0.610902986	0.645930505	0.542105745	0.610863673	0.407173143	0.49204077	0.464302859	0.183655092	0.447405526	0	0.54865257	0.218417658	0.459981323	0.471936214	0.306086888	0.52458291	0.258404028	0.611241601	0.570294455	0.518914472	0.903033789	0.292835275	0.386655121	0.333451951	0.502303106	0.269311749	0
TCGA_D8_A1JP	0.396136247	0.523344307	0.656743418	0.531414778	0.428036044	0.443767581	0.13209222	0.344172356	0.372188414	0.420036194	0.422896683	0.674000051	0.341554995	0.58077367	0.451557287	0.336208957	0.635124671	0.555708423	0.562917334	0.729002128	0.551556955	0.448759037	0.427136206	0.629994699	0.442504234	0.461902614	0.654707378	0.4046723	0.473550012	0.279629769	0.489581527	0.60076439	0.497712388	0.543719714	0.369884318	0.49918971	0.406298311	0.500962769	0.438364463	0.535753294	0.360030178	0.529714216	0.898900617	0.277508138	0.807219584	0.539679475	0.441639767	0.504171584	0.453144624
TCGA_D8_A1JS	0.464529668	0.235983531	0.500285908	0.52247718	0.477841071	0.461023801	0.209808393	0.769814686	0.579031701	0.562940543	0.257084497	0.338124509	0.456746243	0.42507846	0.514080558	0.508834932	0.069098426	0.409786683	0.200205125	0.235006059	0.021184476	0.151929679	0.349874669	0.403382445	0.510421897	0.330426074	0.498060739	0.345060401	0.451253545	0.393160941	0.440019683	0.295273143	0.186047437	0.275283152	0.014371835	0.249029498	0.307692988	0.389742141	0.289600334	0.628011985	0.158273232	0.41177581	0.566028924	0.309145848	0.442580457	0.397862403	0.644020151	0.333287984	0.348729536
TCGA_D8_A1JT	0.206002379	0.50348542	0.667631013	0.282590225	0.259346279	0.324510347	0.501541677	0.685648525	0.428670799	0.256501831	0.546693629	0.169604502	0.575223637	0.206605771	0	0.55904953	0.56593247	0.520709186	0.522353739	0.565480194	0.46931738	0.343326	0.659201928	0.688643275	0.207461633	0.436419142	0.636243837	0.554396997	0.362297809	0.371718997	0.281648679	0.76007816	0.666531166	0.487411391	0.583083897	0.145255052	0.405967101	0.63755526	0.740514937	0.7995308	0.625548165	0.413735288	0.800809069	0.243948022	0.865991583	0.554910601	0.362933465	0.441730847	0.37643567
TCGA_D8_A1JU	0.383731434	0.392456249	0.558649231	0.489856504	0.532816043	0.37132252	0.690491758	0.630607458	0.658223471	0.195421536	0.385815272	0.59278855	0.562560069	0.514956038	0.324254056	0.567783888	0.287214038	0.492692332	0.552287565	0.618460768	0.373728208	0.513058371	0.570991001	0.699006763	0.403614674	0.653559284	0.477229094	0.47023693	0.331542643	0.197991002	0.476540312	0.473481575	0.301524152	0.574782299	0.311717281	0.441272969	0.421716298	0.662392132	0.366920795	0.795243416	0.506347049	0.45573037	0.74440584	0.236336198	0.67165129	0	0.339155098	0.348941298	0.39146976
TCGA_D8_A1X6	0.528436636	0.482694458	0.569272293	0.616478296	0.177907022	0.484698894	0.316264399	0.829450762	0.735001597	0.346894248	0.385992623	0.310194471	0.573365346	0.380069068	0.443303071	0.555492811	0.466281432	0.365131764	0.413359765	0.453735786	0.291970099	0.40891292	0.486093066	0.638281933	0.552020513	0.524686063	0.294543299	0.448301899	0.404872483	0.34567775	0.258639508	0.300481902	0.556348593	0.549015147	0.327618487	0.374050235	0.397202283	0.616962599	0.375868121	0.784706845	0.618141908	0.460915993	0.481836777	0.219982899	0.930768682	0.439552087	0.351238818	0.277982023	0.325693206
TCGA_D8_A1X7	0.758765605	0.259850885	0.645777994	0.530504158	0.068801075	0.402153645	0.474868048	0.811221675	0.575378959	0.205495749	0.500588657	0.499258274	0.643737746	0.283201557	0.277940162	0.538476596	0.509054346	0.718093009	0.458124191	0.505853586	0.723450039	0.433018237	0.617205623	0.842306917	0.362903693	0.76248589	0.64807268	0.453980393	0.496161486	0.191715692	0.204117441	0.349869904	0.480513158	0.410902356	0.501008653	0.206750155	0.58365858	0.822283664	0.370981766	0.768211542	0.677538808	0.386114034	0.686473305	0.180460712	0.619059806	0.372936643	0.294384082	0.296961848	0.39514553
TCGA_D8_A1X8	0.419720999	0.316579599	0.629669631	0.396053731	0.47614916	0.42792549	0.490697732	0.577198852	0.545152539	0.232752955	0.402120887	0.379037634	0.699564331	0.237118572	0.264876032	0.656861156	0.533417352	0.593311035	0.584251449	0.451382297	0.49539659	0.372206794	0.397487844	0.8197622	0.361575873	0.703993821	0.377206155	0.487295804	0.475342783	0.159804288	0.27901692	0.352836462	0.187321578	0.452292572	0.504500521	0.294578109	0.404342462	0.747392696	0.473161982	0.822577768	0.597503663	0.433507438	0.874040778	0.209992515	0.580342343	0.300891053	0.340397168	0.327275116	0.414489281
TCGA_D8_A1X9	0.693698893	0.398814581	0.725269179	0.530693341	0.29079939	0.431814238	0.426940234	0.623406875	0.460333397	0.401072057	0.416982549	0.576709975	0.725719031	0.441827537	0.409727966	0.58042336	0.552851417	0.516235497	0.567645785	0.530273163	0.605784757	0.57800349	0.488002838	0.876384996	0.460333484	0.721313434	0.479124967	0.366927261	0.407117677	0.304304301	0.51518303	0.53922432	0.140666289	0.632189705	0.352590789	0.346924114	0.396934653	0.773949775	0.50498342	0.535162564	0.636046113	0.515889876	0.676157271	0.230350549	0.696480322	0.496152499	0.537514387	0.597497147	0.335298851
TCGA_D8_A1XA	0.588333765	0.380130212	0.7583463	0.64995152	0.299477249	0.662912989	0.580559858	0.57324599	0.526179415	0.288608587	0.439618133	0.530224794	0.650462151	0.445340335	0.476659801	0.556866725	0.587631389	0.510978579	0.593995212	0.527124075	0.619787034	0.397892818	0.608328032	0.697988765	0.621283017	0.667115306	0.508035315	0.453970931	0.168434011	0.27102924	0.615167912	0.294595915	0.21960214	0.508493417	0.516014131	0.520298861	0.434969159	0.744562838	0.402867845	0.557855968	0.902524727	0.512939234	0.556887872	0.213132078	0.602889635	0.310231341	0.199568632	0.362388917	0.628882437
TCGA_D8_A1XB	0.576854541	0.480592928	0.685537533	0.573252691	0.481852083	0.549185482	0.44213056	0.76570578	0.524076179	0.282644641	0.367447517	0.672562169	0.591920163	0.436750344	0.428536955	0.610787468	0.577466089	0.531003525	0.48519962	0.642879469	0.686657127	0.476599839	0.591378827	0.871821134	0.53087464	0.763824955	0.38796087	0.374366363	0.452937923	0.182698977	0.464224697	0.474009105	0.483361328	0.358929204	0.46468678	0.353774135	0.382166871	0.680717044	0.465644684	0.820178096	0.743922538	0.393619682	0.603462739	0.170001717	0.705147362	0.310719492	0.509199302	0.350857971	0.46277366
TCGA_D8_A1XC	0.580422842	0.105936429	0.664528629	0.443906591	0.283681417	0.366101496	0.494541096	0.868435308	0.576627694	0.306804858	0.389200174	0.288195631	0.595897839	0.196210567	0.306555384	0.482428224	0.365205589	0.542256445	0.482337167	0.603592645	0.505586802	0.296693819	0.50344242	0.786687677	0.272262909	0.627120924	0.480622565	0.389547983	0.287990882	0.201380984	0.344437035	0.405382141	0.215342521	0.29345504	0.460582332	0.254279123	0.570743972	0.708002762	0.35023817	0.816507482	0.631326497	0.386387486	0.59679716	0.112824176	0.591415252	0.38391137	0.378965299	0.550176596	0.37788631
TCGA_D8_A1XD	0.574678345	0.320184287	0.794251398	0.671005689	0.385674043	0.641958137	0.474830498	0.655359103	0.565757407	0.317408359	0.39903769	0.622946982	0.703750155	0.395073845	0.443129516	0.533859314	0.620254416	0.343609705	0.52814377	0.503614801	0.519968837	0.394330597	0.602062585	0.869151934	0.520268216	0.752147671	0.552930392	0.453788102	0.163447419	0.136474572	0.361040195	0.518163057	0.245581412	0.302438059	0.369500222	0.459463069	0.555563568	0.703335688	0.522699508	0.75111079	0.761298768	0.469167848	0.608116361	0.116026153	0.640743194	0.373803784	0.275116003	0.545382039	0.409645467
TCGA_D8_A1XF	0.873023645	0.165736951	0.771493675	0.249409968	0.72940098	0.485705213	0.365052058	0.377658261	0.473944839	0.511605339	0.510250898	0.318407843	0.513280531	0.281780667	0.515406827	0.331683598	0.850018678	0.549404664	0.491949607	0.786883746	0.667921277	0.210987962	0.448936297	0.767220346	0.407380399	0.710930401	0.139260802	0.473321984	0.668159204	0.238065592	0.610299678	0.517971953	0.468110363	0.361705815	0.563701143	0.097023081	0.120536772	0.617109698	0.730485323	0.555192241	0.39608771	0.443024415	0.23345052	0.129791488	0.712883809	0.571565845	0.501799227	0.6981492	0.737243806
TCGA_D8_A1XG	0.642204747	0.2956294	0.67588404	0.645987906	0.263618637	0.540957566	0.306033898	0.69941782	0.619289152	0.393148252	0.43688447	0.629045033	0.624660323	0.328627024	0.305546261	0.523658565	0.561170988	0.69085403	0.574886638	0.606794887	0.723502259	0.385042181	0.591883502	0.719540184	0.442653938	0.680768305	0.491543646	0.505879171	0.511910565	0.247872086	0.342785736	0.430181377	0.468263037	0.366371387	0.569344921	0.260115182	0.524488089	0.714238496	0.219994989	0.647900731	0.630949892	0.443787016	0.659677569	0.131377858	0.550395975	0.310284022	0.326688814	0.636800962	0.471879239
TCGA_D8_A1XL	0.704796771	0.422111868	0.550317291	0.375877519	0.590015389	0.513518791	0.491399032	0.414340548	0.290589745	0.474951667	0.375539028	0.603335583	0.278354649	0.473127813	0.500101695	0.641134955	0.483446526	0.450285669	0.628647535	0.484229612	0.329726916	0.293897859	0.477038736	0.386688533	0.584835581	0.524202198	0.524466247	0.594078937	0.331561306	0.349270796	0.463625588	0.541212729	0.325812958	0.607392543	0.268646938	0.147738626	0.340472594	0.295440598	0.432870596	0.268523093	0.336339998	0.714280388	0.434978951	0.421246343	0.400871785	0.721913212	0.706244679	0.503923045	0.412400791
TCGA_D8_A1XM	0.51607895	0.37744496	0.69608719	0.324751567	0.474083046	0.308356439	0.656418654	0.823188195	0.613993384	0.257525488	0.465187902	0.603109423	0.671256755	0.398342012	0.364860162	0.615969724	0.534456876	0.587034829	0.625017873	0.755376942	0.626329905	0.483808287	0.556598102	0.894897352	0.494713854	0.791812808	0.520046196	0.469232613	0.391225257	0.20555576	0.595186741	0.541327924	0.246838361	0.610179136	0.4095225	0.34569161	0.474173867	0.74809926	0.378122085	0.774595399	0.641670091	0.561375186	0.617751578	0.169516406	0.690636874	0.469370124	0.328215381	0.349599221	0.394765549
TCGA_D8_A1XO	0.314040389	0.301232019	0.681783029	0.517566676	0.385168859	0.429449058	0.306614934	0.723362072	0.461888194	0.244067531	0.342940712	0.6289938	0.54985922	0.34634555	0.247036141	0.590428687	0.539016323	0.613331357	0.653640734	0.659526974	0.635099017	0.434742938	0.662332232	0.748775766	0.41401788	0.865525119	0.308372453	0.545183097	0.489236869	0.147473912	0.412507177	0.617849857	0.303743876	0.430243238	0.52606787	0.374740382	0.406992934	0.760934225	0.315923768	0.802523187	0.784271804	0.478189227	0.594610905	0.1819333	0.582757551	0.325509388	0.317698806	0.361504329	0.40682608
TCGA_D8_A1XR	0.398705886	0.33999771	0.662962731	0.62648419	0.173863654	0.590850099	0.575686204	0.805806055	0.958232297	0.299667991	0.399502007	0.551071952	0.687140159	0.573255192	0.399663172	0.509669862	0.653466088	0.641471879	0.189580377	0.553588783	0.691983979	0.370115171	0.611192546	0.673011388	0.436287427	0.722765196	0.407259929	0.49590453	0.421236995	0.263670129	0.434856335	0.272410905	0.395815018	0.329395222	0.624529901	0.431745109	0.378037198	0.756014635	0.256227157	0.816878331	0.643449753	0.385093213	0.792972056	0.382534486	0.699140222	0.562449513	0.42545556	0.349820895	0.427866892
TCGA_D8_A1XU	0.656515252	0.490337605	0.765241281	0.234697575	0.530507347	0.525988632	0.73153711	0.756178576	0.732952161	0.364914934	0.267775811	0.633016345	0.525694535	0.240410156	0.427039938	0.672830852	0.321608529	0.501276923	0.693323574	0.492556008	0.543565329	0.424981155	0.477238974	0.673342803	0.419052369	0.764106041	0.410372251	0.300268505	0.384531935	0.204004249	0.306663317	0.387524543	0.211074748	0.395708212	0.466396432	0.276567143	0.403149641	0.537707003	0.208163895	0.819529934	0.804881719	0.384556536	0.533446635	0.284603536	0.609404724	0.186591381	0.190166277	0.355142342	0.354289658
TCGA_D8_A1XV	0.607397697	0.08249097	0.64960754	0.516316259	0.231515505	0.45339423	0.077740645	0.867259688	0.592428455	0.280236533	0.409528336	0.325833601	0.650393762	0.144795521	0.246574405	0.61175526	0.489048973	0.556076366	0.468169038	0.226591531	0.528975996	0.309802821	0.503555855	0.776939193	0.293281871	0.566573348	0.555201329	0.435895749	0.394022829	0.270515524	0.319194319	0.519035489	0.206425595	0.157701436	0.425193999	0.185520414	0.435733078	0.750032198	0.366685375	0.759390401	0.664011053	0.303468137	0.85555603	0.222528463	0.684719298	0.436606768	0.320356141	0.420365803	0.390374884
TCGA_D8_A1XW	0.615020075	0.436138622	0.624244679	0.468255815	0.92498746	0.367951805	0.402614195	0.403105613	0.56480746	0.161705071	0.441475389	0.498672873	0.544957204	0.456356789	0.374655333	0.539492983	0.539463391	0.558846547	0.62196127	0.539875119	0.654787889	0.564269718	0.784276827	0.670658914	0.525495501	0.74677422	0.66471966	0.469394787	0.343654461	0.213008074	0.327836566	0.706246344	0.704257676	0.675609171	0.591740295	0.297601148	0.65893479	0.52065779	0.505874335	0.602339367	0.58656677	0.757186299	0.428252378	0.144674574	0.303664752	0.413760382	0.306468458	0.559649705	0.157787616
TCGA_D8_A1XZ	0.886932293	0.497552315	0.679495087	0.602440041	0.39593038	0.645683044	0.278139463	0.316955495	0.583420252	0.429279029	0.785854248	0.611672825	0.543927585	0.42871541	0.523751263	0.592458054	0.515363822	0.313471553	0.555552955	0.563031026	0.246526829	0.487468521	0.539932706	0.729790168	0.460146613	0.60674378	0.462980685	0.476206984	0.4980759	0.201104393	0.512173163	0.572157907	0.206870478	0.482689643	0.207437841	0.291731642	0.39753103	0.558744519	0.435635876	0.565892901	0.37702798	0.55753552	0.699635669	0.326370594	0.576771942	0.456731846	0.356411559	0.405060119	0.333864083
TCGA_D8_A1Y0	0.351754998	0.316976482	0.80125804	0.463315606	0.624223639	0.62441703	0.191232224	0.711804236	0.504213547	0.269954767	0.423661645	0.463099581	0.507723697	0.253384793	0.28436458	0.61773255	0.70931971	0.569593685	0.585703768	0.396369748	0.748337891	0.358851301	0.426775701	0.897179566	0.605524913	0.791104527	0.589987336	0.526308288	0.403335988	0.208097649	0.362259999	0.478064852	0.3997091	0.490048307	0.656396795	0.375705322	0.570952185	0.730366338	0.500318905	0.711095174	0.98827099	0.496745549	0.468070147	0.22504292	0.646016796	0.562927149	0.24027732	0.353912148	0.415437761
TCGA_D8_A1Y1	0.498763185	0.680459954	0.640135581	0.44500161	0.395751287	0.391078053	0.481128114	0.693428627	0.609030466	0.372232413	0.424487053	0.754476065	0.505385309	0.57256369	0.344988083	0.565558237	0.534689709	0.478326768	0.43834174	0.740454491	0.453201906	0.540286901	0.534917718	0.694671961	0.547473741	0.686998865	0.408253003	0.575837753	0.412303726	0.265053991	0.369158804	0.551839296	0.511002239	0.60777709	0.638237092	0.393381222	0.249516787	0.498939364	0.517571071	0.636744624	0.367213955	0.382117088	0.428435297	0.302388791	0.649554199	0.618060843	0.527412014	0.303145562	0.436104742
TCGA_D8_A1Y2	0.622149921	0.644316194	0.489716478	0.410097135	0.383000499	0.545150147	0.495739731	0.636419814	0.4122533	0.363626489	0.412219286	0.67917934	0.525294888	0.532610464	0.338327148	0.573939416	0.491573053	0.457709506	0.555999647	0.628524699	0.272052352	0.680928224	0.416693391	0.511571871	0.522634132	0.467255425	0.513827968	0.514271627	0.29039402	0.248000898	0.455977358	0.624635282	0.365469589	0.811126686	0.338402799	0.523282541	0.319349559	0.51625071	0.358692546	0.593444902	0.355062994	0.59738531	0.558162624	0.298078513	0.582266928	0.405396555	0.408030762	0.487027111	0.500171752
TCGA_D8_A1Y3	0.684056918	0.382052262	0.488466893	0.154855643	0.717403403	0.545980378	0.322828612	0.285118891	0.182790313	0.558576651	0.300993864	0.488495772	0.559753538	0.742749351	0.737252643	0.653869958	0.446966585	0.415017582	0.471608921	0.527536695	0.416021836	0.553683955	0.404148113	0.252925674	0.668330207	0.3040005	0.224320234	0.519726635	0.306283443	0.281367943	0.766443061	0.354041603	0.478250531	0.57728205	0.404800486	0.472079457	0.218942487	0.315274154	0.39749524	0.180052504	0.375964782	0.818623346	0.45860522	0.481265605	0.349047038	0.758367793	0.491065769	0.146057434	0.471460633
TCGA_D8_A27E	0.665246376	0.062298279	0.608765835	0.931558258	0.271333743	0.350124996	0.319766301	0.859908572	0.622363167	0.432693267	0.400320405	0.398490474	0.577866587	0.552627086	0.379756836	0.624029712	0.274141594	0.504503627	0.452882894	0.422048896	0.380281816	0.320663945	0.515960428	0.76123633	0.253300896	0.542836066	0.370586667	0.418463643	0.212686111	0.201269869	0.524001452	0.436162792	0.092239443	0.447103703	0.34806768	0.35249548	0.343959242	0.628359955	0.114767135	0.679044639	0.721073499	0.416330691	0.581425296	0.256381665	0.628508084	0.103801813	0.443953469	0.456013691	0.405071716
TCGA_D8_A27G	0.515742754	0.491470976	0.637954907	0.359877928	0.563126978	0.292184654	0.559063275	0.578707833	0.650410756	0.391614812	0.531574079	0.554414808	0.530485878	0.251760302	0.430461124	0	0.443932202	0.47523605	0.573464337	0.627667541	0.534488392	0.42695962	0.446466226	0.728877511	0.458934337	0.761802803	0.460687552	0.501814131	0.388248657	0.322772003	0.442197638	0.512099361	0.427540762	0.470134098	0.517505066	0.365736536	0.327362849	0.685651243	0.455494164	0.671033227	0.550901665	0.519671761	0.60079489	0.222540868	0.520132611	0.260082475	0.261367289	0.347378388	0.488093616
TCGA_D8_A27I	0.474046465	0.531374088	0.656815461	0.368653913	0.553442576	0.375733098	0.674633145	0.503663341	0.621982673	0.403005658	0.411480851	0.565876245	0.587074598	0.482092964	0.357819504	0.524911829	0.423999076	0.50968698	0.482443248	0.647540016	0.550054429	0.398123909	0.427660091	0.78754499	0.513215976	0.663683133	0.503486365	0.428813897	0.256629136	0.201753528	0.323710483	0.574780166	0.344512264	0.587443514	0.353316726	0.377328328	0.509069755	0.660796607	0.334812483	0.767086858	0.683059175	0.478650415	0.701999304	0.243107062	0.595771597	0.298778602	0.39176645	0.428032029	0.390063451
TCGA_D8_A27K	0.247193604	0.395769391	0.715684521	0.624108181	0.412009485	0.343103484	0.426550242	0.826115817	0.561260171	0.233928775	0.381258083	0.465464287	0.703104501	0.300654902	0.329901542	0.560523803	0.533165109	0.609655566	0.480058571	0.671862437	0.733649139	0.325159575	0.674670287	0.815497806	0.444284157	0.695960291	0.477738645	0.465371983	0.461270703	0.129614033	0.406717831	0.532149694	0.517712918	0.496814717	0.55631185	0.449389737	0.473996817	0.757786516	0.500640297	0.860932159	0.687306831	0.394691482	0.707651944	0.161403037	0.51689793	0.363502706	0.26989052	0.239293615	0.284773939
TCGA_D8_A27L	0.351787947	0.436180687	0.668267072	0.557997713	0.363474791	0.427244935	0.413442322	0.668552494	0.573591468	0.293650734	0.315709335	0.624016491	0.706034824	0.393609334	0.391213254	0.46414683	0.479596893	0.437040845	0.44933475	0.5896285	0.601364987	0.472907658	0.594027682	0.861846656	0.436426795	0.75404204	0.569516345	0.441762408	0.36432154	0.200748673	0.448599907	0.509966049	0.260449122	0.48787175	0.284789023	0.426115235	0.536379667	0.663115319	0.44254004	0.833418976	0.73131501	0.450535006	0.52385017	0.109594868	0.739262553	0.403452069	0.36750222	0.390713148	0.45425347
TCGA_D8_A27P	0.282376481	0.306998444	0.703001755	0.529018792	0.414812338	0.413036699	0.5545306	0.818424372	0.657804016	0.333053183	0.391096515	0.571710649	0.659761381	0.44578622	0.391892356	0.555832417	0.458379177	0.523100293	0.51049585	0.562982412	0.597525965	0.262985082	0.542301157	0.840744339	0.410989426	0.697233346	0.420395811	0.358635041	0.390281129	0.211800389	0.496109517	0.447566642	0.252745135	0.281840688	0.432346915	0.454510324	0.43586298	0.670963141	0.398048467	0.644048936	0.618389554	0.421519281	0.69701323	0.199589623	0.695269223	0.343902852	0.388601322	0.250322779	0.367769375
TCGA_D8_A27R	0.773342954	0.451065605	0.693957754	0.302444887	0.643274833	0.418075125	0.532666055	0.650073656	0.264756144	0.718531377	0.463760195	0.818288573	0.488725549	0.648583266	0.562289291	0.715445022	0.524208747	0.425036942	0.572966162	0.602164744	0.458388353	0.269501581	0.425494741	0.673956737	0.297093046	0.475179604	0.359926088	0.433712564	0.459463186	0.354606527	0.593451672	0.479006492	0.180816206	0.517083416	0.244588927	0.402507503	0.258352012	0.410968131	0.514930443	0.533870131	0.240235396	0.593248056	0.391753846	0.232448547	0.523422634	0.839002766	0.363476575	0.538675727	0.460412513
TCGA_D8_A27T	0.444377451	0.46308319	0.641467482	0.530110005	0.530955714	0.504172038	0.539609298	0.810346677	0.474606276	0.290554523	0.294152933	0.680361726	0.651765888	0.439356636	0.320680546	0.530789089	0.590940405	0.520519915	0.557653696	0.628191088	0.565870796	0.468139059	0.611383869	0.711653166	0.505139742	0.743292617	0.34295313	0.415127604	0.441630356	0.28838226	0.33924958	0.445563375	0.286199692	0.573800596	0.374130337	0.375359721	0.404906224	0.612727365	0.362177773	0.759925009	0.622257416	0.501617517	0.440654428	0.191647525	0.484032831	0.451778748	0.417158701	0.336491681	0.421583336
TCGA_D8_A27V	0.270658373	0.365940206	0.672460426	0.544750147	0.565034852	0.454403152	0.243960272	0.605774534	0.706829054	0.271740058	0.605949487	0.438769138	0.658142359	0.299058549	0.234481888	0.640968193	0.383776717	0.605170631	0.646014305	0.638191132	0.667003196	0.194854698	0.430520139	0.785840737	0.450674679	0.756960338	0.4173362	0.495676991	0.359189274	0.06313682	0.43479326	0.420184565	0.48315642	0.338153986	0.481883166	0.37188824	0.362907748	0.609392631	0.389061863	0.807402632	0.706085922	0.563092076	0.822241521	0.16068962	0.572678544	0.352774028	0.333750286	0.310481577	0.302398725
TCGA_E2_A106	0.515260662	0.381291945	0.657161159	0.463726992	0.696721319	0.35798418	0.402350944	0.664788515	0.325854452	0.551794061	0.491795467	0.695358222	0.622971136	0.50386609	0.38417366	0.647375022	0.385847816	0.533954897	0.525250819	0.886819859	0.500665395	0.167800952	0.319474966	0.659408369	0.433870128	0.586594486	0.167723143	0.347333488	0.301590812	0.432597471	0.574866079	0.754773269	0.178419205	0.182343571	0.255747868	0.414434548	0.032240819	0.579655718	0.160720345	0.810000413	0.415122164	0.632407264	0.336261221	0.151650798	0.631469005	0.296808004	0.422426093	0.290590343	0.467439732
TCGA_E2_A107	0.38732192	0.55870798	0.562309923	0.489011132	0.74247022	0.595522725	0.497363222	0.717036906	0.42321764	0.523620907	0.314408317	0.330072993	0.536028871	0.56847062	0.593811184	0.704595118	0.521633543	0.37284718	0.163735869	0.73342127	0.464691049	0.101414707	0.206347748	0.554457547	0.600519265	0.62024739	0.431840438	0.585014172	0.409287161	0.411537117	0.496599448	0.343148034	0.399360413	0.258895329	0.552525073	0.313101114	0.169548052	0.514853431	0.465479732	0.669776001	0.544678644	0.29269152	0.351737633	0.27305724	0.355179881	0.64450376	0.551246046	0.2530624	0.375728184
TCGA_E2_A108	0.52499181	0.69204846	0.561796568	0.481262976	0.712321198	0.409970119	0.770547101	0.531282857	0.523282761	0.281623269	0.382948835	0.667699571	0.596182254	0.511782256	0.385361995	0.48473157	0.374999289	0.383024006	0.449883362	0.599100571	0.442159998	0.481339288	0.548435432	0.689067173	0.429824386	0.58796784	0.476822924	0.426944373	0.426571239	0.139555499	0.50143271	0.451211916	0.365573014	0.752705866	0.386268996	0.429321488	0.495929951	0.616159181	0.245404421	0.585393494	0.438116489	0.515135722	0.552079884	0.279308825	0.561146445	0.461118301	0.323835596	0.466348598	0.489572079
TCGA_E2_A109	0.929305832	0.287217712	0.825783266	0.591746464	0.669843966	0.44875044	0.460776382	0.616595985	0.406842366	0.492843368	0.857687241	0.735268639	0.595680154	0.566018155	0.447377529	0.547337408	0.540221895	0.377304172	0.506110665	0.6465456	0.57509865	0.30353161	0.490627549	0.749048248	0.508573774	0.63440655	0.297276145	0.549044506	0.53415347	0.337838004	0.516568377	0.466968723	0.348478795	0.427151955	0.413289133	0.311724411	0.387912414	0.664671074	0.548533112	0.738308855	0.538883253	0.361149064	0.333632059	0.172479964	0.790794217	0.529350435	0.379375959	0.558343923	0.425424808
TCGA_E2_A10B	0.569917801	0.40395989	0.74747238	0.400206606	0.681325936	0.379873783	0.529063	0.914062571	0.463894309	0.270956812	0.323635168	0.586250649	0.597813678	0.227720328	0.411082108	0.71434481	0.490636612	0.516529092	0.458278345	0.789842287	0.550069903	0.398073707	0.480947095	0.748249054	0.613586658	0.811665243	0.466904312	0.386533953	0.462720816	0.214680058	0.537729776	0.600959022	0.207977022	0.395804109	0.65975138	0.42224002	0.559492272	0.604199574	0.561182855	0.806048577	0.782309177	0.340843513	0.495067982	0.17004943	0.413909077	0.444120059	0.436649777	0.261822914	0.408964186
TCGA_E2_A10C	0.4445008	0.659368701	0.514155793	0.298706993	0.868192981	0.400062305	0.542853103	0.471168939	0.47974305	0.458870687	0.329553021	0.508511616	0.511603497	0.493193807	0.659889083	0.479064025	0.471240526	0.11683166	0.368567147	0.672235406	0.531275724	0.318195426	0.298616924	0.541538748	0.408171627	0.508446626	0.341111371	0.25402692	0.396930875	0.418566192	0.685277812	0.282949656	0.357820099	0.633679035	0.238283081	0.418994478	0.203300137	0.325122573	0.404379187	0.633907226	0.45629415	0.335206899	0.391322714	0.282183464	0.636447404	0.583393708	0.42460402	0.290830187	0.303916282
TCGA_E2_A10E	0.376633861	0.506073535	0.743249624	0.484213452	0.487943035	0.40442508	0.606217687	0.649194858	0.593898985	0.446502318	0.422825963	0.524734322	0.655722722	0.353974934	0.359451883	0.64485721	0.515260707	0.522775405	0.60643992	0.576088131	0.536896847	0.402161481	0.370943094	0.766115169	0.475606816	0.6642282	0.510769234	0.560665358	0.425979077	0.220152691	0.334040279	0.296799057	0.275256351	0.442239049	0.523864472	0.179800682	0.396439326	0.66728322	0.426133181	0.752967955	0.661965711	0.432495196	0.714509258	0.284407089	0.570156587	0.394198449	0.376465449	0.307975897	0.384490515
TCGA_E2_A10F	0.34826935	0.545983543	0.662481695	0.517277928	0.447851518	0.41959996	0.527547071	0.492504172	0.56851748	0.322484972	0.416757293	0.665474648	0.44453686	0.457629291	0.387044779	0.525782438	0.546530648	0.576310164	0.557516979	0.569629053	0.612416965	0.532827223	0.551465498	0.755460447	0.407570224	0.708126027	0.452408704	0.445945014	0.422887016	0.155082595	0.362443597	0.487722008	0.445910611	0.579189522	0.528765389	0.41198062	0.402344901	0.687167587	0.377142443	0.685037787	0.573876281	0.424442391	0.430426486	0.220715324	0.647939648	0.499416042	0.354616219	0.352686332	0.435607926
TCGA_E2_A15I	0.174488503	0.314249569	0.725775989	0.750598986	0.342770932	0.608740809	0.597796057	0.716198162	0.80023504	0.090998121	0.396401166	0.478568186	0.674359616	0.306965117	0.279021418	0.52612036	0.521860908	0.461340587	0.579118053	0.492036597	0.581544209	0.256410128	0.64096201	0.885463281	0.469819737	0.723342479	0.341381542	0.369359205	0.336279405	0.165281228	0.491290051	0.277651802	0.022974142	0.496226509	0.433902272	0.528363999	0.445514392	0.793582781	0.352265681	0.859808424	0.722202168	0.420279678	0.696389226	0.240362578	0.691030077	0.224396065	0.355946147	0.261483627	0.329391374
TCGA_E2_A15J	0.331830065	0.50649578	0.643143368	0.582660234	0.479540399	0.37948573	0.374879248	0.838829408	0.184126558	0.401470036	0.357498912	0.578787109	0.644672146	0.570652664	0.516307654	0.499444091	0.427862462	0.616550011	0.303566567	0.561895326	0.735090655	0.34944593	0.503283607	0.725359056	0.461325599	0.633753438	0.3595467	0.462150441	0.336767225	0.227798098	0.535043498	0.386978363	0.53728362	0.436707086	0.497294447	0.18905007	0.22864023	0.620863468	0.302310796	0.793849056	0.535024062	0.386469624	0.567249168	0.166654628	0.630881745	0.471741635	0.438448441	0.341844085	0.30007172
TCGA_E2_A15K	0.304402923	0.514874892	0.587083151	0.512242792	0.510795066	0.540090482	0.592401539	0.692913344	0.448243797	0.3565627	0.317194983	0.539922257	0.610069077	0.449456678	0.508049294	0.437105307	0.593185992	0.37948633	0.432358405	0.734468247	0.536202331	0.319009369	0.291162116	0.717384806	0.427817561	0.680645578	0.270219797	0.489593634	0.540014499	0.242745484	0.559492392	0.559488511	0.419268794	0.490745535	0.407401872	0	0.347043501	0.621297231	0.385359413	0.657876011	0.137692717	0.386738677	0.511563469	0.124820134	0.626204387	0.655336018	0.449497518	0.133812553	0.493500874
TCGA_E2_A1B4	0.235207115	0.330023294	0.507741757	0.517718738	0.235962041	0.512696178	0.512986994	0.752079864	0.494860767	0.468752975	0.287571814	0.515495176	0.612343836	0.662464149	0.517497048	0.525630837	0.208107869	0.303111234	0.38337154	0.555743648	0.286519787	0.233124393	0.403608368	0.556247862	0.60372132	0.456739591	0.308200879	0.334881305	0.405703722	0.378574383	0.456104113	0.516884381	0.056063434	0.22999921	0.075423613	0.469675365	0.301100314	0.476684078	0.273620054	0.641116912	0.476273463	0.395012871	0.603988865	0.310724652	0.582561348	0.287545832	0.619123709	0.262841428	0.45741644
TCGA_E2_A1B5	0.312727597	0.559582635	0.535173644	0.359331523	0.606689531	0.449710092	0.665455012	0.75449935	0.49224755	0.388222937	0.688163991	0.684892875	0.533941244	0.44035476	0.403093928	0.569409289	0.34263966	0.294725372	0.17621405	0.54185035	0.425506172	0.304236146	0.430422065	0.702630598	0.67367327	0.363288559	0.567641117	0.44083479	0.456727616	0.252377156	0.485661631	0.468759627	0.229782308	0.647165151	0.373110272	0.601555516	0.518686493	0.518515295	0.346139352	0.682940725	0.351229376	0.382769719	0.509113044	0.308667182	0.569632699	0.421595651	0.429076225	0.401158172	0.575934697
TCGA_E2_A1BC	0.319856402	0.406230111	0.708184826	0.520424009	0.494730862	0.499814332	0.700826995	0.741051021	0.718747331	0.14311685	0.390035698	0.515863061	0.752025569	0.2415669	0.331057787	0.590039992	0.25059034	0.454105018	0.562952013	0.510991562	0.527513815	0.424384211	0.614345969	0.853078087	0.172413522	0.750662173	0.442846885	0.387173068	0.415040541	0.145477249	0.660311932	0.409079543	0.211507749	0.194365548	0.252999321	0.307648561	0.391666133	0.669175677	0.357783261	0.95720197	0.663899113	0.39608637	0.550645685	0.188186539	0.721518828	0.250842065	0.347298269	0.329005297	0.26047228
TCGA_E2_A1BD	0.297661182	0.622118104	0.551942586	0.599752778	0.468441474	0.542180101	0.365762998	0.702871683	0.475171505	0.367120529	0.28988911	0.525451746	0.519954345	0.438474662	0.375369643	0.576300096	0.477948398	0.368272089	0.407475315	0.725937165	0.512893604	0.238595171	0.367545899	0.596209685	0.567482768	0.504780703	0.423592297	0.463694523	0.50664814	0.272531111	0.29111945	0.395970335	0.502149652	0.317458495	0.432045009	0.595979199	0.322557356	0.601580239	0.33814917	0.761451277	0.374583971	0.35051979	0.550842167	0.24944606	0.665958713	0.618350247	0.612594905	0.259829459	0.539001963
TCGA_E2_A1IE	0.280958138	0.287125561	0.758955154	0.325123019	0.299851877	0.411744212	0.433057488	0.683361121	0.381453167	0.51582271	0.589774253	0.312422108	0.620708794	0.442251942	0.521418874	0.545410878	0.593889937	0.331675714	0.651713363	0.710093304	0.439698915	0.22284462	0.399767255	0.819989134	0.468922327	0.707960131	0.486486725	0.209072977	0.502092323	0.345109215	0.324436877	0.601736633	0.051548864	0.140703302	0.289509204	0.265490968	0.419264381	0.334156001	0.586328628	0.7145103	0.698091726	0.424947597	0.229058223	0.206543613	0.649742845	0.629662485	0.4421001	0.656043788	0.537138957
TCGA_E2_A1IF	0.294119534	0.637980157	0.460269959	0.519046426	0.545575749	0.507222644	0.749443801	0.50368538	0.447094725	0.550512554	0.359897451	0.668465529	0.304782754	0.597371316	0.476860299	0.511810081	0.398308547	0.359918591	0.22442906	0.662452409	0.426611756	0.393764668	0.397171779	0.534072211	0.528650957	0.378228791	0.525200204	0.402599542	0.407579082	0.336094345	0.455285512	0.418690002	0.548484478	0.406387112	0.446447589	0.527237025	0.381996358	0.530376248	0.49475701	0.633917771	0.284768795	0.396921755	0.43041175	0.260391064	0.421739786	0.525487184	0.577918177	0.397072576	0.545359079
TCGA_E2_A1IH	0.295751323	0.752581691	0.630507835	0.556643756	0.30072533	0.548306228	0.500974473	0.603780222	0.555708456	0.283946534	0.450592925	0.625318533	0.580414326	0.459026466	0.212166906	0.547835496	0.533053832	0.501653281	0.532930154	0.549036221	0.534824127	0.55421754	0.50807594	0.639739761	0.280954458	0.540026652	0.609687916	0.512036722	0.577488255	0.310878065	0.309964429	0.459918204	0.42107894	0.546223792	0.477022581	0.385917505	0.55011957	0.791720436	0.521433568	0.717166883	0.432255594	0.429104065	0.732748458	0.334513611	0.567017216	0.366256601	0.437656243	0.392527127	0.426640501
TCGA_E2_A1II	0.626150787	0.437520244	0.694398194	0.394890688	0.580119308	0.593951058	0.351390724	0.400668745	0.393206776	0.597478387	0.291195868	0.851236809	0.591956676	0.594768226	0.532725072	0.489807386	0.714926916	0.529356039	0.605745611	0.298795982	0.74868531	0.675915403	0.685029634	0.602253823	0.822014906	0.710949044	0.577446006	0.660077215	0.638805051	0.138897767	0.46212835	0.536239	0.439693028	0.74277302	0.618471888	0.177191433	0.547568301	0.628954657	0.426541602	0.374696226	0.638213263	0.711828947	0.619720151	0.377512273	0.464223766	0.690595064	0.467713844	0.320044207	0.327409366
TCGA_E2_A1IJ	0.378013069	0.572727087	0.565925179	0.529861684	0.447522092	0.41872866	0.395891785	0.662265047	0.622632539	0.306064332	0.413152195	0.70287676	0.528070945	0.513817745	0.403413115	0.49026032	0.416696924	0.439524118	0.353309849	0.640113984	0.475404666	0.455364128	0.512777229	0.70648167	0.503984805	0.523444017	0.517951396	0.391941717	0.34172493	0.236407379	0.484944322	0.377952697	0.379935009	0.566800968	0.305275799	0.642618278	0.456331415	0.649530222	0.355197625	0.691909517	0.467865017	0.407024729	0.628916744	0.272316989	0.608093519	0.350963777	0.400202198	0.41479877	0.427180977
TCGA_E2_A1IK	0.580357014	0.323914402	0.575304585	0.111442005	0.394349298	0.233375637	0.472018549	0.766071432	0.428470891	0.564968579	0.351695907	0.476191261	0.48792283	0.656154781	0.51196642	0.592074935	0.148527379	0.311478204	0.423638469	0.65407066	0.168457366	0.211383103	0.434386473	0.509039308	0.357443147	0.248126675	0.549196014	0.336509015	0.317696617	0.320231958	0.470300778	0.525457268	0.020233778	0.534722734	0.230251382	0.376657422	0.449192498	0.49440342	0.229083685	0.548970756	0.431889888	0.361862877	0.660493993	0.280560319	0.472024849	0.354804419	0.508781711	0.433072635	0.475930594
TCGA_E2_A1IL	0.320315202	0.285063502	0.719456677	0.616240565	0.510621354	0.613800669	0.710614865	0.738584973	0.493691341	0.283454704	0.402343422	0.514450875	0.729185008	0.38209138	0.401507098	0.352801169	0.495310011	0.586601265	0.521505617	0.563662924	0.651330875	0.317492446	0.451568142	0.859492356	0.430467798	0.662464882	0.33707602	0.349308629	0.321342817	0.151275999	0.542192535	0.400647856	0.338819912	0.373989824	0.297243761	0.572159035	0.325648164	0.641338343	0.222474913	0.752884628	0.796548063	0.58241347	0.526921147	0.1953956	0.678718412	0.462673011	0.380705287	0.282851861	0.306471836
TCGA_E2_A1IN	0.51316777	0.648047085	0.729786069	0.438567842	0.330962345	0.329672297	0.162904593	0.594599664	0.468081193	0.318795624	0.38268333	0.729192022	0.628256691	0.536933352	0.354959909	0.56716814	0.44675458	0.478637541	0.481729231	0.575387164	0.584430712	0.503510157	0.503564216	0.723329813	0.625704196	0.498896737	0.508472068	0.418381124	0.360363968	0.188314617	0.515075012	0.416491503	0.539126905	0.43473678	0.402153036	0.432246709	0.440292105	0.570988275	0.438609015	0.737151541	0.625366763	0.394431148	0.873261775	0.248727521	0.631419847	0.383584917	0.405633277	0.169622244	0.336468333
TCGA_E2_A1IO	0.486725167	0.468874563	0.734560762	0.572309421	0.80310156	0.58510671	0.521011446	0.475753051	0.435146203	0.37167057	0.399757504	0.672865686	0.509454687	0.507713965	0.469853464	0.678968267	0.577846329	0.414672587	0.502625171	0.65903746	0.602935877	0.400625781	0.608267926	0.899216141	0.48069007	0.798949928	0.423497601	0.475503447	0.237266179	0.165603514	0.363066097	0.314276244	0.250349553	0.502984477	0.287028513	0.423619565	0.396403206	0.582666651	0.312656638	0.669393963	0.598247622	0.348016599	0.612457177	0.193967651	0.60567394	0.477861552	0.353224062	0.466881045	0.432608226
TCGA_E2_A1IU	0.404277447	0.243031325	0.619343339	0.68283302	0.406270904	0.507340095	0.562356056	0.728390394	0.535373068	0.426517082	0.430031701	0.41624698	0.703261917	0.249275319	0.338127541	0.499238843	0.47189431	0.576114005	0.498691473	0.611835962	0.412960847	0.274416427	0.375210931	0.785368439	0.426184188	0.584112296	0.346423245	0.489167573	0.250379667	0.263190368	0.367977168	0.382788926	0.166758697	0.461114082	0.431814817	0.446865261	0.417202563	0.642961527	0.347574353	0.76379681	0.699711339	0.527201053	0.710729964	0.181236967	0.602050734	0.27709523	0.405211606	0.366260124	0.372843971
TCGA_E2_A1L6	0.275650382	0.499633879	0.630862113	0.633066718	0.437205127	0.401370408	0.441389337	0.82855408	0.53220544	0.399042538	0.392810461	0.530165862	0.583306202	0.349102952	0.337020096	0.503168131	0.493173596	0.487533761	0.467061647	0.61962619	0.499254104	0.383188897	0.560567618	0.72700437	0.556460027	0.605008319	0.437346255	0.424847216	0.434177643	0.246214744	0.397860685	0.647712284	0.261222797	0.394924428	0.46406998	0.379138954	0.428087913	0.674635764	0.448711313	0.940947631	0.676461333	0.387295529	0.67206018	0.194046868	0.602440307	0.435181933	0.360009555	0.296014612	0.466025848
TCGA_E2_A1L8	0.268430151	0.566242131	0.65073847	0.641571331	0.289251121	0.431423228	0.689429568	0.709856437	0.586132773	0.27161477	0.427915135	0.625867606	0.560925342	0.419214398	0.186865063	0.6868577	0.478580758	0.553007146	0.537351046	0.509304639	0.612189122	0.451236271	0.481971204	0.654045307	0.285186133	0.697720775	0.416220222	0.564619051	0.374831	0.312199014	0.466338548	0.7322666	0.40198199	0.471595713	0.614726891	0.441393083	0.438855015	0.688649089	0.412898792	0.934394021	0.516113998	0.272539954	0.494985942	0.281717527	0.655400056	0.502129932	0.500260725	0.295734975	0.423199355
TCGA_E2_A1L9	0.46865017	0.749523511	0.567766548	0.43410298	0.383935101	0.303065229	0.558958336	0.744893171	0.540000381	0.336017392	0.367202219	0.688948961	0.655306072	0.445629972	0.370283491	0.53175995	0.426568697	0.44645792	0.34401918	0.661657293	0.597948839	0.552142232	0.582861324	0.672580152	0.41910928	0.55315309	0.54741312	0.456708531	0.523340827	0.220130793	0.415682427	0.547845267	0.69935123	0.519222175	0.296259542	0.368882597	0.431217357	0.610249768	0.374138653	0.866623124	0.547499724	0.291868716	0.599484625	0.182713707	0.58150683	0.44458472	0.470125126	0.31035111	0.330464357
TCGA_E2_A1LA	0.326716521	0.601579742	0.588899348	0.466696289	0.141357042	0.419601003	0.386428013	0.315142743	0.378206675	0.588509539	0.463083744	0.692697269	0.392126604	0.615588806	0.508414814	0.527831635	0.491608163	0.41209779	0.4943512	0.611884654	0.468656559	0.431752077	0.301088074	0.66939072	0.548772589	0.52917581	0.544984828	0.500378746	0.36202052	0.463639459	0.51254745	0.479106608	0.31934587	0.641557468	0.307197052	0.733048012	0.354566013	0.466720057	0.603784903	0.425749329	0.397755719	0.350164008	0.492479657	0.283357174	0.618126621	0.643577511	0.573763995	0.388111134	0.577221386
TCGA_E9_A1R2	0.507340125	0.288842443	0.775473068	0.559447813	0.642655792	0.586209084	0.698549352	0.517911363	0.468569125	0.402871079	0.467482376	0.621835512	0.594462573	0.448999008	0.450393669	0.53334026	0.539569909	0.528960145	0.521114654	0.763358466	0.586356703	0.226887993	0.396546646	0.791017736	0.429625194	0.530088596	0.465942854	0.252266784	0.401997771	0.268589265	0.573474997	0.622810885	0.347593476	0.577004153	0.362053839	0.524958903	0.468961119	0.444225063	0.419811296	0.744529721	0.630853842	0.527392692	0.624756533	0.247852985	0.634035441	0.308476491	0.226202605	0.434257649	0.764616417
TCGA_E9_A227	0.328087547	0.462578276	0.569909937	0.420558796	0.52252869	0.335853057	0.51054483	0.73182356	0.549357306	0.489480303	0.365890765	0.521794036	0.581064964	0.473535554	0.549679537	0.530017908	0.345822211	0.43784169	0.399624091	0.584395482	0.462672668	0.410521329	0.509070158	0.676521967	0.463307487	0.546282818	0.501485091	0.39998817	0.467206513	0.398112004	0.439564761	0.467374465	0.418954317	0.54057934	0.40050626	0.454450628	0.415745458	0.600212743	0.309823897	0.724901104	0.500572823	0.466042148	0.469176795	0.23239867	0.502942163	0.381505883	0.557447772	0.286646749	0.36968609
TCGA_E9_A22A	0.712232602	0.798331085	0.642445017	0.240834524	0.71335178	0.307026756	0.453046731	0.423908453	0.500510017	0.533508852	0.548738234	0.745060083	0.646461257	0.621834391	0.423135917	0.558362498	0.545528984	0.450214164	0.513739394	0.639761103	0.458048044	0.556172885	0.550144496	0.683904112	0.403916239	0.446187574	0.437132701	0.506809376	0.507697212	0.235792368	0.481295249	0.45692231	0.613260812	0.553581376	0.38115863	0.484211547	0.374293691	0.605147664	0.377745518	0.526591743	0.399482815	0.486094554	0.535608432	0.284949937	0.561343248	0.532653376	0.27794371	0.498677382	0.35054519
TCGA_E9_A22E	0.502102878	0.73316338	0.582514231	0.180175638	0.639034501	0.303257715	0.467825049	0.503358675	0.634330951	0.380310547	0.398677507	0.769117391	0.539573904	0.597234841	0.371661788	0.478117112	0.229117385	0.326472589	0.436427727	0.65206916	0.56111659	0.639273363	0.503113372	0.650385805	0.450452806	0.519284173	0.546285739	0.453461604	0.397362302	0.276195025	0.439627199	0.599511069	0.634549699	0.521281788	0.410158293	0.597155643	0.389993454	0.617974404	0.436887074	0.547313015	0.397462974	0.466919766	0.567750126	0.278383067	0.565996803	0.35510629	0.288894694	0.339228652	0.464176644
TCGA_EW_A1IX	0.445039071	0.503112412	0.652407153	0.562501995	0.349267748	0.590092012	0.483461758	0.703690011	0.534276035	0.348900789	0.379551564	0.67881584	0.619480182	0.465529494	0.396250536	0.586501908	0.398426242	0.460106581	0.506892248	0.820826995	0.557199508	0.516485271	0.53560616	0.729717257	0.46690375	0.693739612	0.358034941	0.395332662	0.28076371	0.193409106	0.440131173	0.487405862	0.282657603	0.43887119	0.234961314	0.486890645	0.380783257	0.632262129	0.2836632	0.821932698	0.706684833	0.421147891	0.47394334	0.167322821	0.55758063	0.233829654	0.407890577	0.426314421	0.426458526
TCGA_EW_A1IY	0.094160155	0.635696455	0.717443559	0.396521959	0.528654068	0.284964765	0.343111966	0.778015279	0.791464128	0.281408049	0.422996496	0.643668695	0.784232634	0.163631957	0.065863653	0.470725325	0.628956495	0.580499676	0.608236278	0.451102824	0.748435426	0.452094109	0.718316937	0.677322375	0.19147974	0.643311264	0.618565924	0.570292665	0.529874069	0.205996433	0.471663974	0.586627598	0.581007634	0.496176585	0.639411227	0.281110872	0.521274236	0.754589315	0.600282598	0.934733463	0.737757524	0.28250857	0.822526905	0.221813314	0.761655545	0.537978935	0.268630443	0.235844698	0.305283293
TCGA_EW_A1IZ	0.395856005	0.52790682	0.622854742	0.448137139	0.887651122	0.629951295	0.391459396	0.439747318	0.49005314	0.828403332	0.371078416	0.711274181	0.580106528	0.483281294	0.583206487	0.515681608	0.487554758	0.26202823	0.320714164	0.775142145	0.24541497	0.199839231	0.458087522	0.658327606	0.498297951	0.513267091	0.385985735	0.445826185	0.466688995	0.384631389	0.511518463	0.481313538	0.2256373	0.650961968	0.326450691	0.356302466	0.378646392	0.329972932	0.498712713	0.548124592	0.447200871	0.333424031	0.349433379	0.302083748	0.40255552	0.501362211	0.502448524	0.394451758	0.464892226
TCGA_EW_A1J1	0.281326276	0.465622898	0.697791322	0.619352474	0.513337202	0.51690348	0.223040353	0.755221898	0.584394987	0.275782885	0.519045444	0.502477117	0.623575816	0.319823727	0.471691571	0.549464587	0.341286281	0.425197092	0.575677025	0.794992216	0.406437901	0.321927724	0.685694502	0.657928907	0.701829198	0.625404414	0.308629715	0.463219219	0.430589676	0.329393179	0.425816844	0.330015754	0.043387074	0.519776172	0.375098261	0.22444354	0.467687585	0.432134136	0.174320108	0.784183164	0.648536386	0.412024916	0.570098054	0.139499857	0.386402032	0.430567302	0.439210847	0.646392732	0.601866916
TCGA_EW_A1J2	0.311787534	0.411824797	0.680263506	0.664814307	0.482603964	0.47986158	0.624073983	0.596683196	0.610316691	0.316010105	0.464284358	0.568100523	0.612288212	0.37986405	0.2953807	0.493255633	0.482161938	0.608134368	0.58233372	0.644248075	0.690143916	0.505510659	0.553842243	0.864748176	0.458738341	0.742810608	0.467205096	0.428528171	0.311086149	0.174496924	0.314902728	0.367672274	0.407554158	0.572325787	0.688830424	0.434891839	0.397881158	0.714688488	0.380675478	0.776483952	0.702388062	0.464627424	0.697661624	0.167482445	0.627188605	0.287050513	0.303384354	0.368012928	0.461841555
TCGA_EW_A1J5	0.383102389	0.393153399	0.712221427	0.61070728	0.434723293	0.589730416	0.49569236	0.511358046	0.71128442	0.300229461	0.506010143	0.520457461	0.614730645	0.210184089	0.313990917	0.586462225	0.739339972	0.69465592	0.450761032	0.554878352	0.799139655	0.317783936	0.485411947	0.883216222	0.500668404	0.832088755	0.319483248	0.469995313	0.46319846	0.223963672	0.405591582	0.335611243	0.36475045	0.647636921	0.842376353	0.508512721	0.439829811	0.74736338	0.376423317	0.726513798	0.786441623	0.506594164	0.401545029	0.18616972	0.631125456	0.574541231	0.334564489	0.378214489	0.564114658
TCGA_EW_A1J6	0.412840427	0.492824019	0.613902529	0.431761456	0.405982291	0.617413077	0.449949888	0.411042265	0.363855637	0.521219554	0.344093216	0.639346289	0.371258974	0.563891783	0.32025136	0.5427745	0.721740799	0.076150265	0.710674728	0.404428969	0.303569157	0.299212976	0.478038463	0.659774248	0.382033663	0.455039946	0.647371958	0.382090898	0.710333913	0.494038031	0.279137648	0.649057473	0	0.541186028	0.348730991	0.455917808	0.516227385	0.421092137	0.55476689	0.727208865	0.619242219	0.336133814	0.63682548	0.296990215	0.529746202	0.762292808	0.490583905	0.671587293	0.479278423
TCGA_EW_A1OX	0.655646342	0.220459377	0.684396692	0.2945752	0.605064444	0.390984538	0.25316693	0.727294042	0.48965297	0.397042641	0.941967927	0	0.549745083	0.171761193	0.379659605	0.559737413	0.429582366	0.492899083	0.754116751	0.922566568	0.522369562	0.121886508	0.405044879	0.77107527	0.336122521	0.771823532	0.36076859	0.449325639	0.130789278	0.338787954	0.203429581	0.554156221	0.472276255	0	0.616013471	0.373477491	0.314272807	0.734086068	0.594949452	0.674413319	0.728036543	0.406215827	0.586447308	0.175329624	0.671342776	0.320293822	0.572033275	0.55881079	0.359016392
TCGA_EW_A1OY	0.716533661	0.413819229	0.704196998	0.218375164	0.405343615	0.531915884	0.756812852	0.571273444	0.279362128	0.48089803	0.509963382	0.483084372	0.460893015	0.402668023	0.604092822	0.550214145	0.530871948	0.464733913	0.517988462	0.579899376	0.495577262	0.359356008	0.311435446	0.42901702	0.471958796	0.595583233	0.455178882	0.554287007	0.335340231	0.23958806	0.54787482	0.479686739	0.305052508	0.485868617	0.496523097	0.478470685	0.387160353	0.541267804	0.574798438	0.447727221	0.329363223	0.403776674	0.748894668	0.252597166	0.71060017	0.497968682	0.469393952	0.416889276	0.575235411
TCGA_EW_A1P0	0.50749068	0.52468648	0.71544822	0.443868321	0.417378932	0.433536881	0.498010984	0.805009799	0.695981679	0.311552625	0.384835579	0.419143206	0.622696028	0.220721187	0.409051547	0.641615787	0.325406251	0.597348279	0.205240087	0.527542595	0.691950548	0.355428056	0.542136581	0.783747463	0.649010065	0.697564578	0.459013269	0.477048658	0.39684742	0.217343984	0.320991952	0.548246172	0.467581809	0.384577137	0.392255702	0.520156828	0.508154401	0.781966915	0.432187721	0.59150611	0.565732122	0.47485784	0.310820061	0.4594798	0.734408467	0.439063874	0.426582356	0.084792203	0.466259104
TCGA_EW_A1P3	0.338329004	0.676896042	0.552881707	0.607289126	0.435619612	0.459833825	0.604426856	0.6123717	0.380543161	0.665646617	0.397962819	0.476586062	0.59856313	0.422154356	0.417803845	0.416330289	0.584965824	0.340447352	0.320286903	0.671955353	0.459664882	0.262836314	0.372072938	0.581092361	0.499050654	0.42366967	0.59382717	0.428926594	0.457412544	0.389141092	0.583684833	0.505257805	0.360355476	0.432863932	0.352724851	0.581943318	0.323252876	0.596621196	0.335373749	0.743709563	0.458461885	0.351650333	0.647706978	0.355190281	0.799657171	0.532179537	0.342172924	0.362697722	0.478053073
TCGA_EW_A1P5	0.734995428	0.371721049	0.616146559	0.327954479	0.414382996	0.459055356	0.280533472	0.925275268	0.569492096	0.459091949	0.47498551	0.567646717	0.646105915	0.440623039	0.419637998	0.479686201	0.510888989	0.420340644	0.552256184	0.493276973	0.539959805	0.338968481	0.578213426	0.659679347	0.415534685	0.631018598	0.526058284	0.239112562	0.249877843	0.289451986	0.403236284	0.602452928	0.164115808	0.609583333	0.463348132	0.430376396	0.499451655	0.580068938	0.142456795	0.700015626	0.527271777	0.546464012	0.532308087	0.298125873	0.669130786	0.383069904	0.42611895	0.461880085	0.434359241
TCGA_EW_A1P6	0.320790357	0.404540733	0.605404393	0.445320138	0.334946655	0.460006043	0.20752066	0.675574714	0.38143036	0.346952796	0.333972545	0.567837706	0.583437734	0.523787843	0.495279581	0.437785265	0.399734579	0.325107702	0.507918955	0.610621385	0.403058112	0.362778867	0.501605768	0.689392014	0.428496881	0.549788316	0.536651138	0.428430895	0.396050295	0.245526913	0.367351592	0.430480102	0.386374534	0.384839687	0.163127136	0.3642005	0.464327681	0.597252726	0.239937832	0.666958038	0.434776475	0.539304701	0.707205672	0.180661742	0.944979611	0.513068855	0.437639932	0.216650307	0.410196864
TCGA_EW_A1PA	0.580066256	0.358216352	0.940447393	0.430569604	0.59555165	0.583798344	0.4206761	0.316774199	0.563244232	0.636346174	0.453086063	0.385097834	0.74225428	0.458581834	0.495673041	0.616194608	0.553501213	0.34731377	0.391049317	0.650500173	0.505206847	0.230064024	0.469549354	0.820331359	0.528987424	0.646857108	0.38078951	0.29772466	0.395631116	0.112999626	0.339323558	0.499452399	0.255519053	0.482082799	0.52073851	0.449038006	0.466908967	0.668952706	0.470734745	0.48831536	0.723365497	0.291984399	0.744379345	0.201071769	0.562838737	0.610292613	0.397980849	0.605676462	0.391236959
TCGA_EW_A1PE	0.410271422	0.39510066	0.680234807	0.57551627	0.416976314	0.532349512	0.608867213	0.779142925	0.419847771	0.232392682	0.355185576	0.612990975	0.665610397	0.328305234	0.433901325	0.479051519	0.545678709	0.543648662	0.455042237	0.557287798	0.606596909	0.473009495	0.54812208	0.787023893	0.354884717	0.701240882	0.425293958	0.470320723	0.468262283	0.203416605	0.436951276	0.45326262	0.131884934	0.658131988	0.291201246	0.650285845	0.486098938	0.667441971	0.390796308	0.779774236	0.62775076	0.482634884	0.71829379	0.200631007	0.721235023	0.436681668	0.363856571	0.455529366	0.420137823
TCGA_EW_A1PF	0.579282431	0.569933505	0.73219461	0.554892393	0.577939798	0.434260628	0.578740291	0.625603776	0.546654799	0.470939383	0.345025206	0.730000496	0.702314089	0.311743852	0.478546452	0.522594418	0.291182968	0.438609322	0.575232378	0.559034978	0.611840422	0.424196814	0.447716156	0.867013206	0.387705549	0.690833182	0.397280888	0.408764333	0.232136752	0.143963465	0.458648586	0.465102018	0.16199508	0.478829726	0.191477359	0.396247833	0.408070208	0.559570367	0.368649624	0.731043429	0.676580187	0.460839551	0.643965005	0.193701957	0.493531252	0.311849388	0.031533145	0.575940644	0.326471786
TCGA_EW_A1PG	0.406072716	0.656939429	0.610027666	0.493752274	0.53992699	0.420382884	0.960957073	0.772624493	0.460174054	0.207890207	0.527124556	0.566743971	0.664851715	0.333152617	0.407505269	0.462290264	0.321401139	0.526782321	0.597079242	0.503540707	0.629764405	0.41005084	0.67833707	0.811442993	0.391188259	0.671599155	0.671413387	0.609080095	0.291046489	0.152067736	0.548498983	0.422819112	0.405662419	0.364126344	0.37530528	0.345084131	0.501886748	0.614485119	0.306759092	0.695745802	0.507635201	0.441455363	0.700954061	0.173675429	0.593074637	0.246333293	0.201611664	0.343113019	0.354674631
TCGA_A1_A0SM	0.365989264	0.589734935	0.600344382	0.209016625	0.302852015	0.447997736	0.374365063	0.565038834	0.35283783	0.302819402	0.34146419	0.753218352	0.499028924	0.304431925	0.320791608	0.523575127	0.263856284	0.521563318	0.477468623	0.687203562	0.53176782	0.551732353	0.342837704	0.724827597	0.37457157	0.541838915	0.650520635	0.490553223	0.342501658	0.659503248	0.469095078	0.56605884	0.494640865	0.639206397	0.636610648	0.337622439	0.328992933	0.574157199	0.552060946	0.62135203	0.412332526	0.412864628	0.615390939	0.202154873	0.524935784	0.53103819	0.387367211	0.507747393	0.784132051
TCGA_A1_A0SN	0.418319766	0.531824814	0.866735871	0.200287773	0.593989666	0.550448243	0.589303396	1	0.531762676	0.465521723	0.248352706	0.669795838	0.592411217	0.550894141	0.388193282	0.551699705	0.494719375	0.462140322	0.578862658	0.558973186	0.643712449	0.437611973	0.387542095	0.72272187	0.534382118	0.777305928	0.4164032	0.39257945	0.476256807	0.816091252	0.504910948	0.335220464	0.313225398	0.498805535	0.536163476	0.349117287	0.357906584	0.692890089	0.300831793	0.694803806	0.896280496	0.508219411	0.45540251	0.308566729	0.399529625	0.55999958	0.228873763	0.415108717	0.211460733
TCGA_A2_A0YG	0.885118044	0.501910775	0.767493718	0.214624318	0.801018128	0.366539101	0.477210844	0.491078038	0.298057505	0.263473145	0.192127398	0.70090382	0.669946085	0.188093982	0.412932414	0.505992891	0.712068578	1	0.767192089	0.396357988	0.794635618	0.337000352	0.482176813	0.757082234	0.59471537	0.899770024	0.476929736	0.445320752	0.500665942	0.608415414	0.526272736	0.465464931	0.223611742	0.411026129	0.33551767	0.35128844	0.399374002	0.664721247	0.483833194	0.668904165	0.700652995	0.571197567	0.709926755	0.237026431	0.556595858	0.68715321	0.232303639	0.209114979	0.683674407
TCGA_A7_A26H	0.578919993	0.581913059	0.670028614	0.645755356	0.480501762	0.496559485	0.547489196	0.78698489	0.744164094	0.21473834	0.53961521	0.641074649	0.658883118	0.242582753	0.313715805	0.533555932	0.65296647	0.620928312	0.623282994	0.495439081	0.711100287	0.537924215	0.604050006	0.862463825	0.47248955	0.721926375	0.537607733	0.425497011	0.388084638	0.251616309	0.375081442	0.529932508	0.428329452	0.471642165	0.514944628	0.42797157	0.406723872	0.568102742	0.380211743	0.743322444	0.749426767	0.364479641	0.69615266	0.241590268	0.769522493	0.412878204	0.294595615	0.354279101	0.655663674
TCGA_AC_A23C	0.67346401	0.434905033	0.867499903	0.480225381	0.497094076	0.481403517	0.531680242	0.803471643	0.687171382	0.27336691	0.382966232	0.580566211	0.697503995	0.341771479	0.443474049	0.606093646	0.583749793	0.632562857	0.736076987	0.459664152	0.767111882	0.409739638	0.5309136	0.692746724	0.395479765	0.694123475	0.46479369	0.294595835	0.497486246	0.531709302	0.434641003	1	0.368013736	0.4544769	0.533348898	0.325278151	0.420340871	0.598333992	0.417055241	0.767603709	0.799121685	0.499679331	0.701346303	0.190466627	0.587525169	0.527419573	0.35079508	0.370377843	0.298256685
TCGA_AC_A23H	0.70118856	0.605974186	0.797538511	0.087540419	0.786200398	0.237306091	0.509693839	0.721533989	0.40999849	0.531578071	0.825946811	0.660931333	0.689326963	0.330098697	0.384029928	0.597692038	0.625366445	0.452025944	0.797113194	0.696639789	0.730628549	0.50000083	0.466843579	0.787252903	0.248065106	0.603673949	0.330213821	0.358907187	0.503260577	0.591545711	0.50011897	0.359799114	0.475950326	0.311217556	0.595993143	0.137401029	0.35503472	0.794561537	0.498230827	0.646307641	0.581297704	0.411404885	0.535171426	0.196491718	0.652209623	0.556427855	0.530954742	0.573100558	0.058549308
TCGA_AO_A0JM	0.524284414	0.64827358	0.599800834	0.093349736	0.394446243	0.135810366	0.529510665	0.406191479	0.509468048	0.240912609	0.744921016	0.640479173	0.592298965	0.577613559	0.309771768	0.404369255	0.475733464	0.556224094	0.269553531	0.723364619	0.589878842	0.455445513	0.459194445	0.55463443	0.44320005	0.413397906	0.419246351	0.432250065	0.300152039	0.512510694	0.516142896	0.639460386	0.441769896	0.409572684	0.473494462	0.505758033	0.277331765	0.324871866	0.635881923	0.563634341	0.495302435	0.36685318	0.576331971	0.240194893	0.617465912	0.701504931	0.466639782	0.396911945	0.511418955
TCGA_AO_A12C	0.300317672	0.487292762	0.711278421	0.571057121	0.333603347	0.487797208	0.468195601	0.593971558	0.422624462	0.367597103	0.601359556	0.531051133	0.711669903	0.386758207	0.407522396	0.558528675	0.361317671	0.587015233	0.618749558	0.689870466	0.608907152	0.447505206	0.493760293	0.852576446	0.529673823	0.684093706	0.382201846	0.434884841	0.280115798	0.344005985	0.389518131	0.35237342	0.272928287	0.375073092	0.345857501	0.269711774	0.322883426	0.629454336	0.273320828	0.751892025	0.575788504	0.503979043	0.715357069	0.216045908	0.504670116	0.240979737	0.466303426	0.404967475	0.255624713
TCGA_AQ_A04H	0.764972471	0.433516961	0.813057959	0.481059228	0.633235951	0.471165209	0.509098947	0.595094143	0.315409978	0.521856708	0.445078556	0.373123086	0.539603698	0.377019581	0.454134854	0.508020603	0.676832862	0.502585227	0.449265146	0.773939086	0.370031476	0.38065897	0.6220855	0.822848321	0.571169949	0.869423495	0.374485287	0.389528122	0.352615766	0.398151515	0.353701466	0.443754904	1	0.340162158	0.464028572	0.240581886	0.396506309	0.866251658	0.51030389	0.723221114	0.780468201	0.425309334	0.591322106	0.142345033	0.56402885	0.634616872	0.227007769	0.570629607	0.46157716
TCGA_AQ_A04L	0.706833988	0.605622334	0.612195831	0.578374502	0.724127956	0.441814204	0.41376383	0.388798826	1	0.452868618	0.39769872	0.588985748	0.65001398	0.514783425	0.20093581	0.438695971	0.396564542	0.294994632	0.501111565	0.507035945	0.375843013	0.454439701	0.419594913	0.607227595	0.269787074	0.575133625	0.55831418	1	0.232933689	0.18019079	0.707909215	0.458970244	0.47944128	0.476735863	0.493273054	0.306640918	0.355517152	0.498107564	0.343895312	0.427543444	0.271909917	0.187306545	0.494572592	1	1	0.601605099	0.346870158	0.535232309	0.562732088
TCGA_AQ_A0Y5	0.984289298	0.465776352	0.711301613	0.239726653	0.507570355	0.486071991	0.696078738	0.767271167	0.606429978	0.334485211	0.553311122	0.63534043	1	0.394973993	0.197776024	0.641035259	0.546353841	0.589861339	0.532177924	0.435996643	0.631176859	0.654272397	0.520018765	0.732791294	0.365985458	0.643908039	0.428881475	0.520630394	0.379929445	0.706807324	0.697493605	0.540628708	0.423551819	0.41424001	0.409899583	0.297578834	0.411420924	0.767924113	0.208415577	0.705612284	0.554417396	0.526687058	0.76054425	0.190627824	0.44544282	0.155903606	0.287944585	0.513463795	0.204679819
TCGA_AQ_A1H2	0.618783851	0.293728977	0.723342925	0.490232004	0.458635248	0.450227589	0.737793666	0.494528829	0.864696174	0.425403618	0.423153541	0.498506195	0.555034701	0.504640435	0.316779217	0.699419649	0.332819282	0.511679171	0.440898942	0.622263678	0.243424463	0.323074766	0.415645962	0.632269559	0.428774431	0.520604667	0.390668421	0.469539436	0	0.305103469	0.376284527	0.141884451	0.146437259	0.514605825	0.390090316	0.364422954	0.409575565	0.602494115	0.115925303	0.664280145	0.673307623	0.379184382	0.328871176	0.377750361	0.651071934	0.241307888	0.426358189	0.401850256	0.50585958
TCGA_AR_A0TQ	0.909894386	0.450788205	0.860033587	0.371923932	0.709814546	0.429619723	0.571573592	0.706041451	0.431332872	0.421997011	0.433860564	0.54254592	0.555858127	0.30034966	0.441997389	0.504882856	0.562630102	0.444808631	0.268791253	0.671217283	0.473999284	0.365758959	0.491931884	0.781617611	0.396423785	0.66071518	0.544664545	0.480690364	0.581945735	0.518713917	0.416692202	0.597069754	0.038552071	0.582509111	0.191841887	0.232404294	0.377084914	0.642055678	0.456374792	0.544126791	0.543145457	0.470182029	0.449535655	0.156398416	0.478754674	0.774738002	0.491634645	0.647362622	0.623004664
TCGA_AR_A0TX	0.546365802	0.425833099	0.911355548	0.374838394	0.891201493	0.319657707	0.492095122	0.530341178	0.530207601	0.210952046	0.169367701	0.641199883	0.575804326	0.348480088	0.435339884	0.70011484	0.556868216	0.352977523	0.645591336	0.677896322	0.525138211	0.453514079	0.482406301	0.767168708	0.357245495	0.708787428	0.509967849	0.472587488	0.385569746	0.639135995	0.72058914	0.603123647	0.274400537	0.604339396	0.391611227	0.393828827	0.493381632	0.433270228	0.548647465	0.668944766	0.562098163	0.561323339	0.435457292	0.121350178	0.330930306	0.45133716	0.324536679	0.530838407	0.410378446
TCGA_AR_A1AX	0.466521918	0.451990836	0.606926742	0.626057478	0.749974033	0.594150785	0.234052612	0.708767584	0.494482664	0.268655573	0.374406244	0.608215234	0.707348068	0.30451805	0.491068109	0.490380478	0.59735408	0.433213505	0.41046671	0.51026146	0.691568608	0.336433617	0.591852058	0.845292341	0.428595725	0.69755696	0.464053053	0.479943147	0.476749237	0.395097708	0.471844882	0.466159513	0.308498631	0.673997858	0.483388786	0.299922287	0.548782045	0.63702226	0.350569229	0.63170408	0.57636933	0.540906512	0.550560094	0.140044126	0.593362243	0.450830647	0.251090989	0.515519169	0.526741128
TCGA_AR_A250	0.661042984	0.419556697	0.669651788	0.542152941	0.651600076	0.373994136	0.452057581	0.51249862	0.458027531	0.194407531	1	0.697564669	0.616880177	0.451081778	0.350421163	0.626204365	0.664191829	0.466235552	0.471260191	0.546824114	0.647745205	0.563077039	0.450743858	0.870398239	0.237311706	0.70400611	0.372392881	0.455809614	0.491178183	0.443786316	0.492636451	0.389452804	0.353213253	0.535853377	0.52058286	0.328279483	0.281327545	0.630074515	0.683098542	0.624554135	0.639680705	0.520193029	0.62413864	0.180809906	0.59666716	0.613848319	0.382344731	0.390384878	0.31832914
TCGA_AR_A254	0.5421487	0.535592839	1	0.783279502	0.488330617	0.483002759	0.641488276	0.564881736	0.412404672	0.179614888	0.546537744	0.677735329	0.721992823	0.35148521	0.282812257	0.306467122	0.680552191	0.593272809	0.560297576	0.465401614	0.789211853	0.623430533	0.457409618	0.787169024	0.454533611	0.709190901	0.572339985	0.491329176	0.509483324	0.648612821	0.426874027	0.474451375	0.365684225	0.713769774	0.502479111	0.351604851	0.478919453	0.766554697	0.438271575	0.542814599	0.571061352	0.323321433	0.626313272	0.174298744	0.793042708	0.580246765	0.392993787	0.3843554	0.562537271
TCGA_AR_A255	0.485626707	0.341592397	0.723873324	0.530459964	0.662645451	0.491446754	0.610523156	0.603166575	0.495534085	0.310689133	0.438993474	0.526710096	0.574500107	0.34726226	0.367192165	0.561212593	0.605310071	0.583163609	0.66778275	0.442538916	0.640086347	0.455427214	0.573441361	0.774225638	0.443345471	0.813251221	0.491105866	0.562072318	0.379646498	0.184244111	0.330713364	0.388887514	0.30279646	0.470275953	0.517039804	0.274278425	0.494142136	0.604423753	0.411198291	0.780572722	0.778241449	0.555045054	0.626201861	0.171234665	0.634321842	0.42363401	0.199115375	0.261672461	0.382106091
TCGA_BH_A0AW	0.519184501	0.650287512	0.644835124	0.395723288	0.774727789	0.32372217	0.472694989	0.488599428	0.370024711	1	0.887561221	0.620457656	0.680422166	0.459565204	0.554890416	0.419556362	0.229488892	0.243180794	0.388224355	0.650226652	0.450677448	0.485664486	0.347175918	0.520259838	0.347201619	0.633409873	0.460416272	0.406873548	0.393280009	0.890877832	0.539219136	0.710605791	0.469268001	0.659919876	0.482611277	0.375641585	0.474821847	0.515255883	0.620452279	0.473101335	0.348133727	0.521517442	0.670145026	0.25078002	0.486744612	0.458400748	0.517938262	0.228565652	0.186227145
TCGA_BH_A0C0	0.498095057	0.584107655	0.681599841	0.43540548	0.671012802	0.531921236	0.594710079	0.556759214	0.356620462	0.370359692	0.39465209	0.527930593	0.520173146	0.476995149	0.74823523	0.411924114	0.688777216	0.447878503	0.812729009	0.539139841	0.536310627	0.424735385	0.608451412	0.472945026	0.309134272	0.628272739	0.361801442	0.659628978	0.51420998	0.301465244	0.487002479	0.669181149	0.247612373	0.712206653	0.47097642	0.368457877	0.45327329	0.449484657	0.462164354	0.469539857	0.257701863	0.486369925	0.409562244	0.241897053	0.833007782	0.473790756	0.415073312	0.43560875	0.495397584
TCGA_BH_A0DD	0.604857896	0.274155451	0.734628729	0.52068754	0.24810638	0.508200163	0.318291954	0.449846141	0.291473063	0.103400813	0.611756665	0.504931413	0.609548233	0.399309923	0.405419016	0.558527124	1	0.467347072	0.601488147	0.548625882	0.610726226	0.303119732	0.475376734	0.865928854	0.390253387	1	0.55519849	0.604725095	0.312441586	0.515604434	0.559555771	0.576999813	0.460031278	0.456582317	0.754272393	0.145987278	0.555687994	0.769490722	0.72803277	0.64088143	0.361201972	0.536574353	0.541480898	0.185715268	0.654228246	0.628922497	0.370108937	0.27484779	0.708687929
TCGA_BH_A1F2	0.244647941	0.554663379	0.741594186	0.243738637	0.658684876	0.293507664	0.512188397	0.300068737	0.486641018	0	0.81058883	0.416084985	0.608903063	0.211851866	0.107809636	0.500251486	0.506080643	0.509892577	0.710597697	0.572519254	0.532334091	0.591072621	0.655068558	0.811759373	0	0.614435367	0.435162525	0.471730197	0.50889469	0.581608139	0.345137357	0.50917395	0.426787694	0.394039706	0.485531103	0.199906151	0.426082175	1	0.699585992	0.696453208	0.877381183	0.372234753	0.725172965	0.18761946	0.765266714	0.553336199	0.373493891	0.203646213	0.603183217
TCGA_C8_A1HF	0.610700357	0.611531323	0.585650399	0.44736689	0.567066781	0.342426049	0.271475372	0.41088741	0.528686606	0.656185442	0.433411827	0.678717159	0.401448532	0.466850149	0.466630329	0.469838166	0.605604847	0.220978541	0.420088633	0.798023758	0.343606569	0.514406861	0.49959501	0.442978127	0.44544093	0.515300266	0.640597345	0.653979791	0.483919115	1	0.490879623	0.740630065	0.423212067	0.574265676	0.459326222	0.298376738	0.46760803	0.480459998	0.754769451	0.472036043	0.296638101	0.445037722	0.45168588	0.245932426	0.589218524	0.830987897	0.607041607	0.505730369	0.497265609
TCGA_C8_A1HL	0.478428064	0.707818799	0.55420313	0.496564323	0.770679155	0.437266742	0.232234591	0.547653034	0.309221745	0.532691909	0.269313533	0.436221985	0.578034829	0.286456704	0.164986008	0.471073842	0.630069695	0.25262071	0.455878605	0.829649551	0.490822889	0.467143402	0.291137457	0.503310236	0.427103568	0.570092113	0.359843011	0.508077036	0.745420996	0.540512956	0.436199824	0.728539211	0.393301968	0.430861228	0.531633524	0.422849509	0.254610881	0.666113425	0.579395848	0.652017929	0.362998997	0.337484762	0.638127501	0.227098436	0.33805572	0.673728291	0.485130638	0.149122674	0.637140154
TCGA_C8_A26W	0.415986406	0.557433692	0.60935778	0.602417163	0.633488987	0.466627975	0.45166893	0.328167039	0.533446102	0.351841303	0.245358222	0.585855459	0.658112569	0.460716445	0.220836615	0.526533396	0.837133771	0.417098483	0.74777668	0.659781984	0.396578879	0.349037943	0.409303381	0.71751577	0.477342595	0.61632334	0.37910842	0.376330709	0.707266395	0.432705232	0.599243225	0.535462974	0.252726222	0.4798156	0.291436758	0.442127649	0.390035364	0.431407315	0.536542328	0.586825234	0.645678183	0.516711902	0.570242897	0.245669537	0.566193921	0.722862921	0.419608894	0.307310535	0.481484505
TCGA_D8_A1J9	0.507033897	0.280364666	0.639990998	0.438896654	0.409173415	0.298124881	0.319567912	0.642199064	0.32186073	0.169857412	0.248112622	0.64907288	0.582382907	0.538147486	0.291903415	0.59399785	0.652020242	0.548572739	1	0.497134827	0.557272716	0.555029197	0.725986425	0.69982709	0.366566916	0.785572496	0.560570553	0.550817408	0.492630944	0.762127378	0.318194232	0.360404552	0.493649011	0.506862635	0.433717045	0.42630932	0.34108641	0.164488418	0.560992478	1	0.565425025	0.464212934	0.671342318	0.124041415	0.482434892	1	1	1	0.247458533
TCGA_D8_A1JB	0.454666261	0.391511708	0.6973269	0.520875691	0.485271319	0.441699092	0.260159819	0.519406601	0.682930865	0.434713406	0.495151076	0.55200021	0.564702553	0.523051087	0.294119533	0.586104324	0.500448172	0.517759822	0.441306447	0.598583204	0.449948051	0.199456614	0.554440216	0.752467062	0.279144909	0.629397957	0.421052216	0.359647597	0.47473727	0.22072997	0.346230757	0.462115243	0.307169115	0.558833222	0.509497937	0.469490867	0.504373479	0.62065264	0.325738711	0.641843619	0.647964328	0.417006842	0.757381285	0.244811634	0.673936915	0.218043011	0.239723815	0.387968154	0.371159706
TCGA_D8_A1X5	0.653014956	0.422225542	0.797377821	0.42773086	0.278974585	0.380010811	0.447990174	0.44619533	0.582746232	0.449450671	0.464327357	0.550916839	0.680396234	0.573346053	0.405682705	0.487564378	0.678945671	0.570973428	0.53235097	0.534004226	0.720469598	0.522921526	0.397519941	0.795484912	0.282170243	0.799883606	0.346785686	0.407762142	0.194455686	0.57920652	0.218139493	0.455321603	0.381076766	0.559341869	0.573288158	0.325954402	0.362406043	0.621278872	0.285779996	0.610088395	1	0.307473339	0.966992071	0.171600367	0.626220501	0.367201415	0.223743622	0.36242588	0.36255609
TCGA_D8_A1XJ	0.976366649	0.712835047	0.699909242	0.094216504	0.71512387	0.428020403	0.625821097	0.548746769	0.384393238	0.240897302	0.19034478	0.707375495	0.936008938	0.391682238	0.416092135	0.532166854	0.62864983	0.466663468	0.717873377	0.546358967	0.415695814	0.487644343	0.462916725	0.619985701	0.204537468	0.694164239	0.566812324	0.589250205	0.463429375	0.703903596	1	0.259035722	0.415160752	0.391590143	0.536563111	0.46953362	0.395311295	0.526351352	0.579663265	0.394819932	0.636627074	0.663108686	1	0.245429039	0.560128925	0.724973978	0.388890162	0.249720841	1
TCGA_D8_A1XS	0.410929655	0.335415211	0.860701559	0.581008382	0.297980541	0.493472955	0.309672035	0.587182122	0.505256295	0.219869911	0.543584965	0.547187393	0.603282979	0.337885257	0.252803131	0.59080844	0.824606573	0.586301539	0.579422865	0.422752109	0.707208583	0.517486669	0.459860481	0.865053558	0.417615975	0.814003607	0.548443974	0.62458615	0.514897372	0.289506436	0.381551712	0.522084692	0.45528823	0.426083416	0.50389024	0.372014451	0.423329305	0.750324137	0.592089172	0.777708917	0.603951055	0.501950785	0.716382161	0.118832092	0.976248578	0.488368831	0.197452619	0.405542591	0.461846807
TCGA_D8_A1XY	0.591074959	0.435980546	0.715381569	0.479516976	0.187565331	0.456578972	0.627975422	0.623509755	0.74713485	0.295691753	0.567873976	0.642870249	0.58111524	0.520820458	0.345182152	1	0.602550739	0.571427702	0.184371718	0.693613236	0.561992865	0.516853158	0.685929445	0.771072957	0.429039995	0.707124086	0.40702954	0.538518035	0.124282081	0.29237996	0.320037103	0.302268296	0.453969275	0.504893391	0.576895032	0.52682039	0.442194006	0.642440277	0.391005964	0.752070281	0.715686464	0.582343661	0.766759297	0.277497751	0.567957603	0.173149632	0.388289859	0.439234578	0.434230616
TCGA_D8_A27N	0.734229255	0.60463126	0.572983854	0.577534929	0.501345669	0.481659598	0.669015137	0.545941066	0.51578366	0.414996064	0.698876084	0.641871132	0.53862973	0.704978422	0.526090946	0.474144496	0.330873235	0.398463727	0.350329087	0.630298234	0.521126251	0.549946074	0.444614294	0.648061597	0.356482949	0.599054764	0.489721639	0.519846113	0.284604484	0.63717768	0.543516919	0.632386225	0.369341009	0.652974832	0.469389391	0.503615953	0.195162121	0.376591385	0.499797318	0.46841025	0.388666744	0.450118201	0.537540093	0.257081454	0.35106338	0.288883769	0.241044456	0.376401034	0.332303141
TCGA_D8_A27W	0.890691906	0.228554779	0.718264146	0.24608947	0.621906839	0.461265629	0.586343049	0.757730609	0.472048424	0.465932063	0.552980764	0.703561382	0.611478256	0.547684313	0.673642196	0.686882285	0.663133998	0.567479558	0.554453247	0.58053961	0.587892032	0.410961563	0.3495571	0.888043866	0.372920074	0.58631625	0.27994611	0.475869738	0.432767476	0.354172307	0.638346436	0.593416663	0.432874572	0.458613568	0.403790657	0.137317582	0.271622997	0.541071026	0.495756594	0.706275421	0.539109308	1	0.114077199	0.173659427	0.827772331	0.413317373	0.417571936	0.528643834	0.400628578
TCGA_E2_A1B1	0.550254838	0.386891792	0.706339494	0.630319512	0.509579829	1	0.610546479	0.64644355	0.655617256	0.143474288	0.656509079	0.549496139	0.665255673	0.283814854	0.092757105	0.543547581	0.694551788	0.474565099	0.570167012	0.433816186	0.585718732	0.536471054	0.703669218	0.922390084	0.402074181	0.737962421	0.56464468	0.573097386	0.661538031	0.379424558	0.56721874	0.435494173	0.287590135	0.639367715	0.453453904	0.420544326	0.592438692	0.734331705	0.554684576	0.700876758	0.78511886	0.528246816	0.649709592	0.186740266	0.697124428	0.504518071	0.213151731	0.35208707	0.439138488
TCGA_E9_A1N6	0.822504255	0.809504388	0.623278181	0.392175826	0.839048903	0.38363157	0.543955695	0.727387617	0.453867119	0.464031755	0.168065842	0.733455832	0.558233506	0.377960642	0.400482699	0.492866101	0.760444251	0.352212359	0.607716469	0.501864231	0.551383763	0.539453845	0.638071625	0.659318006	0.511224631	0.426723732	0.59454539	0.61327256	0.457918448	0.47078678	0.690917253	0.618300439	0.432939158	0.604239626	0.483918522	0.324944993	0.462920747	0.545961151	0.410857378	0.694940409	0.579289917	0.398525344	0.257026414	0.15042573	0.368972316	0.532627475	0.323638195	0.71613395	0.362670614
TCGA_E9_A22D	0.41756262	0.511450133	0.60183347	0.352264425	0.430660651	0.411568191	0.160094366	0.642623172	0.378477701	0.484792651	0.276356259	0.697050429	0.498176404	0.443314539	0.393005269	0.620301624	0.700613104	0.842148236	0.451099144	0.569266615	0.342215294	0.348931232	0.526531174	0.657269987	0.550051437	0.636288898	0.455142136	0.522727324	0.420700625	0.640944885	0.521392789	0.698675482	0.19873345	0.680667629	0.55754394	0.253741765	0.502581447	0.593725346	0.575290952	0.47744402	0.318045096	0.451746309	0.490503839	0.256485792	0.459975542	0.655319174	0.530782759	0.332086348	0.679139084
TCGA_EW_A1IW	0.474193979	0.526489951	0.649785803	0.507695337	0.56911385	0.482064573	0.637354556	0.563033301	0.592576633	0.365259203	0.389120232	0.509650871	0.651086943	1	0.422735547	0.623159201	0.489768603	0.514957343	0.597695963	0.677350732	0.535222617	0.316509202	0.497345575	0.757816739	0.392962211	0.73587744	0.56758223	0.674919411	0.362091327	0.591160642	0.8478906	0.462786623	0.361274597	0.451615766	0.687631875	0.293090712	0.45795368	0.548293431	0.54849625	0.754293204	0.650125044	0.47101857	0.643112382	0.244367813	0.605393517	0.553935479	0.323640586	0.272823294	0.624596222
TCGA_EW_A1J3	0.110259139	0.549221577	0.675016982	0.748552766	0.380337383	0.528025661	0.42265874	0.791589085	0.534221078	0.206428734	0.375276998	0.440914908	0.667371603	0.143164724	0.150268223	0.449013862	0.856345872	0.546971874	0.622012572	0.296292018	0.713717176	0.376521875	0.45881786	0.736918462	0.391919132	0.691433382	0.519890448	0.614466787	0.50968234	0.672726765	0.481736918	0.676908381	0.594150952	0.410321581	0.610168315	0.298118005	0.288962884	0.768182119	0.666363676	0.862460679	0.606604983	0.216595321	0.802611904	0.218059969	0.696326082	0.678339572	0.323432924	0.208321561	0.501445565
TCGA_EW_A1OZ	0.845808198	0.582033337	0.666446975	1	0.515873644	0.456419721	0.750981851	0.731719419	0.383696378	0.250172919	0.554843113	0.596728658	0.447209872	0.582259967	1	0.389966825	0.833551454	0.351261961	0.487625377	0.524813299	0.482963172	0.440218111	0.361198364	0.525586973	0.383635107	0.70996252	0.46376308	0.4959996	0.220573837	0.585304916	0.581273013	0.497362299	0.372956547	0.639704069	0.411142772	0.545152321	0.1947856	0.571628388	0.380458934	0.63061837	0.37588246	0.320809111	0.603767819	0.258534042	0.726665144	0.748774758	0.650685716	0.321465858	0.736870005
TCGA_EW_A1PD	0.45876689	0.33599305	0.641286695	0.629866395	0.540355117	0.650804511	0.740033243	0.494446266	0.300110937	0.336031749	0.512264747	0.551684369	0.623437589	0.443200017	0.532373931	0.50078999	0.7321207	0.44930857	0.611693394	0.548173067	0.5206367	0.445755568	0.423453111	0.747153034	0.508323761	0.754946536	0.566642128	0.602052173	0.518130799	0.267486314	0.503705199	0.56620631	0.225851698	0.432121438	0.26462687	0.237484317	0.432640419	0.391322691	0.626222524	0.745274944	0.656289759	0.458394032	0.493713154	0.176103049	0.6648944	0.324841019	0.169509003	0.493590997	0.563439487
TCGA_A2_A0T2	0.528152833	1	0.54760209	0.227816908	0.741076593	0.214752442	0.989478474	0.414398228	0.495229175	0.513737936	0.147406123	0.750448536	0.429406068	0.550660645	0.174579148	0.229993952	0.357860722	0.382919144	0.711398218	0.590572987	0.683845501	0.365164377	0.3372243	0.438450063	0.164861458	0.572441264	0.732364652	0.408583546	0.394133074	0.315596279	0.579812155	0.727761191	0.369617264	0.606841982	0.328400095	1	0.593184684	0.318688312	0.306118778	0.351371473	0.249297579	0.656499947	0.66501686	0.54337534	0.274548529	0.620111371	0.666101096	0.709586889	0.603074718
TCGA_A1_A0SK	0.508239328	0.186039939	0.763044548	0.437528371	0.86708183	0.671201908	0.584542625	0.283433887	0.170336707	0.356672465	0.327031964	1	0.607660429	0.495445482	0.739811034	0.463865545	0.842769818	0.321945343	0.806424216	0.517735988	0.398390888	1	0.373259364	0.836151104	0.62849696	0.75230544	0.697387273	0.74570572	1	0.227970127	0.608000385	0.903716803	0.519569088	0.232308179	0.619613935	0.268539695	0.513039304	0.393600792	0.696565037	0.179730927	0.718891239	0.621031584	0.189502971	0.173405756	0.710237736	0.643299966	0.101444199	0.621645578	0.501061089
TCGA_B6_A0WX	0.498218568	0.729520903	0.607760043	0.370320609	0.57997712	0.500869172	0.4588306	0.341450853	0.466435631	0.463559833	0.34960043	0.827464708	0.435492836	0.529128665	0.523909608	0.599542123	0.57547789	0.599594047	0.637712259	0.689596536	0.803065025	0.315631792	0.532085236	0.584498192	0.408035572	0.427313895	0.581113169	0.372231585	0.329869295	0.292783605	0.444071903	0.600418906	0.806932665	0.600449878	0.831643758	0.565793147	0.335576902	0.612476379	0.355930055	0.503148307	0.513984964	0.447673199	0.513925771	0.416477424	0.634076059	0.563661682	0.517470612	0.65449286	0.492247921
TCGA_BH_A18V	1	0.515744683	0.693350632	0.163738185	0.829062966	0.522671311	0.562138392	0.304576024	0.261062437	0.370253089	0.402477415	0.877605251	0.720381353	0.429619478	0.55600891	0.175295384	0.699693484	0.645293124	0.85749177	0.340764322	0.746739607	0.714014366	1	0.673239015	0.686901715	0.636977261	0.595833388	0.478938369	0.991880099	0.14705142	0.549967034	0.552882832	0.351175632	0.759556353	0.50028265	0.41022793	0.416081542	0.498367908	1	0.37753754	0.479499968	0.777290675	0.220010957	0.268030167	0.485247824	0.733101821	0.410378618	0.804409074	0.468900064
TCGA_BH_A0E0	0.619330511	0.662177145	0.6401896	0.277308423	0.696635407	0.17577564	0.646421681	0.50931651	0.455375635	0.665166347	0.08360121	0.787181396	0.580238458	0.642971782	0.302262288	0.24824995	0.459560973	0.630565755	0.660761709	1	1	0.115622627	0.515222266	0.457395968	0.352262041	0.719282494	0.63447491	0.586442038	0.618371524	0.273592431	0.41863825	0.805572003	0.436190822	0.566341807	0.790822686	0.669957438	0.479763233	0.214642052	0.378300549	0.259944461	0.302202357	0.954969094	0.589052519	0.419710681	0.050449967	0.716135881	0.611045104	0.802785833	0.146225456
TCGA_BH_A0RX	0.774322049	0.837784453	0.519669461	0	0.92296612	0.29633838	0.700708252	0.418058375	0.233984008	0.34356853	0.154950156	0.874508161	0.470091862	0.615423415	0.500635853	0.384776904	0.492153656	0.365685992	0.517790449	0.51192623	0.521279496	0.466934848	0.530817601	0.417124009	0.557064179	0.410206821	0.531488063	0.511945872	0.541231837	0.343611542	0.709045443	0.764950484	0.55552977	0.706040908	0.502327374	0.532057803	0.484916325	0.342197417	0.382434686	0.462317132	0.307147764	0.447053147	0.489151019	0.464130915	0.483962262	0.720339324	0.586502448	0.644288298	0.478181999
TCGA_A2_A0T0	0.583324113	0.683568663	0.536854898	0.052006248	0.875734143	0.582480318	1	0.630226948	0.243579535	0.550578033	0.318279219	0.818085082	0.407520585	0.515147281	0.784841743	0.539491616	0.58489631	0.418050476	0.472027014	0.446608035	0.560064024	0.53456955	0.42974681	0.668434269	0.382441189	0.534789055	0.587544664	0.407361916	0.575293439	0.275234629	0.708666229	0.709574728	0.629016994	0.452259334	0.691020875	0.483901878	0.543543907	0.44706237	0.594793575	0.319638706	0.283952724	0.620219688	0.123202879	0.417110044	0.388289146	0.513004403	0.390718155	0.556243022	0.59881171
TCGA_A2_A0YE	0.468637533	0.627657528	0.753348829	0.072485155	0.660864012	0.423012824	0.679330636	0.235237341	0.603023058	0.457428182	0.195618463	0.664280549	0.569701969	0.485910795	0.337127763	0.246239261	0.777925851	0.481431982	0.515041822	0.557811483	0.655403496	0.310431609	0.427680282	0.779278236	1	0.739532961	0.70033734	0.317919191	0.531300494	0.208063961	0.647915624	0.710253546	0.622935238	0.57820568	0.634497501	0.785762376	0.619059097	0.533481848	0.447153173	0.315438959	0.75603949	0.834077026	0.672708017	0.481744969	0.441941946	0.502876734	0.202653123	0.255805269	0.362366799
TCGA_A2_A0YM	0.501432471	0.531839486	0.66002667	0.36431976	1	0.372484922	0.583932958	0.440857343	0.028585931	0.294280247	0.364665528	0.770434275	0.492203963	0.455278269	0.479707464	0.262522305	0.748694473	0.490249543	0.803088331	0.595449979	0.717570182	0.543954409	0.613838218	0.771454565	0.458778044	0.94491712	1	0.605112833	0.615266849	0.162270592	0.698194492	0.63064969	0.421974061	0.880780829	1	0.615755667	1	0.790356862	0.934522707	0.286142923	0.424657367	0.669975786	0.356353327	0.202990717	0.670361129	0.806083721	0.255800936	0.424195901	0.575364086
TCGA_BH_A0B3	0.763871241	0.798103755	0.550344108	0.095785856	0.482909386	0.489717731	0.848099153	0.4308057	0.259472817	0.499276375	0.372118644	0.667950423	0.518008064	0.494269977	0.444520034	0.261618384	0.621270821	0.420065834	0.540821986	0.634239697	0.598931988	0.437354828	0.609364633	0.601051893	0.843820816	0.64769961	0.68558369	0.555425668	0.623260336	0.227390436	0.514563718	0.627775145	0.687800023	0.65621189	0.648150612	0.563309211	0.449788288	0.498350839	0.45660609	0.198839973	0.229240544	0.817906362	0.251182007	0.327315811	0.456202088	0.604602299	0.293171421	0.581113453	0.58462672
TCGA_A2_A0SX	0.66592692	0.47571622	0.791212774	0.544417602	0.71359841	0.722811979	0.590488045	0.43196621	0.296280419	0.276055378	0.340249176	0.817051643	0.442280883	0.366099146	0.623990936	0.488618937	0.705058696	0.446394306	0.605029731	0.857361936	0.646650279	0.560566596	0.571462389	1	0.448778149	0.787301976	0.65631628	0.665733003	0.624050432	0.169506076	0.489952977	0.542767513	0.731372082	1	0.83440395	0.435588332	0.596054361	0.564864096	0.566373108	0.494494366	0.51051698	0.512599303	0.400494039	0.147433758	0.535344112	0.570622165	0.294700768	0.641096157	0.428864804
TCGA_AO_A0JL	0.496567582	0.922124476	0.519060042	0.658012709	0.853281959	0.481098647	0.794376962	0.33153013	0.176351579	0.638257275	0.268943603	0.883245694	0.394885375	0.517629326	0.504320172	0.255019029	0.667841108	0.216279808	0.493488936	0.390958079	0.822168637	0.394061622	0.32269279	0.297511846	0.451203541	0.44537623	0.610967891	0.26159404	0.372068978	0.662069325	0.741549736	0.664169019	0.859752026	0.36730418	0.70217269	0.610648449	0.493247401	0.386069551	0.595067546	0.381551137	0.377059161	0.423844645	0.346146115	0.423649518	0.580356625	0.759063182	0.461835659	0.687411233	0.806327874
TCGA_BH_A0B9	0.676667203	0.489426258	0.644114376	0.318612146	0.736377048	0.892017194	0.393757065	0.395482641	0.127276975	0.515544836	0.076675031	0.770344327	0.494666614	0.65242448	0.706265244	0.36386416	0.62226727	0.502024346	0.591061722	0.361085328	0.54326353	0.541593712	0.632323751	0.67858195	0.642940309	0.614571088	0.520858264	0.705618884	0.658097503	0.161359129	0.556331593	0.790125368	0.694427742	0.529729662	0.536836593	0.674958217	0.433473693	0.387092514	0.737007052	0.083900816	0.316160551	0.644545008	0.40697429	0.279201122	0.427154915	0.837102015	0.719019063	0.252314143	0.318198763
TCGA_B6_A0RT	0.491783149	0.602833021	0.676404621	0.427291551	0.577154326	0.678157333	0.596650163	0.571637896	0.636254592	0.283856949	0.285877126	0.824025034	0.526599369	0.470965334	0.572694712	0.344559593	0.638334567	0.446738328	0.398242919	0.571642959	0.468062556	0.354486784	0.65617292	0.725714533	0.532935335	0.667305005	0.540644402	0.454548031	0.64285691	0.182281231	0.576719583	0.64208874	0.463753832	0.818532255	0.704538486	0.471729322	0.634474634	0.579875712	0.486627104	0.454438447	0.558418739	0.543638188	0.509992872	0.356104747	0.606191414	0.634751366	0.413812353	0.645671434	0.499683486
TCGA_AO_A128	0.635527293	0.614550352	0.605027402	0.560686493	0.271336347	0.574508785	0.608608479	0.736317146	0.494705784	0.245075168	0.335146361	0.635262597	0.447085913	0.340847075	0.4917796	0.369229498	0.673926637	0.449091932	0.56268993	0.342929217	0.64114115	0.490005444	0.677551745	0.726432612	0.349135459	0.694008338	0.442585828	0.591896112	0.62642834	0.11798462	0.656330309	0.314733842	0.538861412	0.875557015	0.689200201	0.54671345	0.55706365	0.731196981	0.481343983	0.588209069	0.527416809	0.601543843	0.432755327	0.388937727	0.561853258	0.559595671	0.385237127	0.712822511	0.660437428
TCGA_AO_A129	0.638637276	0.803857252	0.629843348	0.551595754	0.620928929	0.638994424	0.769101598	0.418428107	0.354052178	0.61600041	0.17104087	0.795348303	0.481610162	0.627981654	0.68305041	0.138844496	0.449746045	0.433556666	0.567367006	0.546298262	0.442860066	0.507114883	0.425337376	0.522060117	0.452056648	0.424369977	0.670005202	0.354345332	0.768363695	0.235332438	0.455446689	0.489898922	0.739231104	0.594175243	0.582141896	0.593438327	0.445893415	0.361027191	0.391693551	0.241482229	0.305608839	0.489959692	0.348681523	0.36080278	0.444900112	0.748498192	0.392172553	0.548762515	0.356213066
TCGA_AO_A124	0.694971072	0.883867322	0.596771895	0.391656926	0.858202281	0.536290199	0.653856841	0.350174831	0.372149579	0.388358031	0.36344326	0.495211253	0.348479206	0.240517905	0.536774747	0.720857081	0.876586197	0.55236479	0.597259645	0.539664482	0.747070594	0.253309254	0.502389121	0.498080455	0.4598911	0.888297845	0.473690269	0.544602959	0.591611927	0.320968053	0.687902748	0.779255265	0.757756648	0.608319241	0.507418958	0.608534715	0.350301093	0.439422391	0.579610749	0.316393651	0.524856539	0.775773774	0.347512001	0.306947888	0.349277636	0.795359167	0.432941509	0.313727775	0.499158687
TCGA_B6_A0RU	0.734497768	0.652661667	0.692197279	0.184353977	0.964694014	0.467418257	0.801692103	0.603708376	0.271517727	0.164468041	0.301357971	0.736386436	0.52950182	0.433913649	0.651999733	0.361117253	0.596380716	0.382509209	0.621208813	0.441724069	0.442069142	0.369508742	0.376803614	0.604274269	0.300842194	0.673256359	0.621704877	0.482993096	0.468980551	0.111178015	0.555959867	0.735389858	0.65740254	0.268979736	0.767599564	0.575179388	0.59690933	0.617479664	0.670700742	0.474299835	0.3951831	0.635005003	0.546398198	0.225107858	0.721541072	0.564204257	0.492929954	0.326745978	0.477905448
TCGA_B6_A0RE	0.520926196	0.777176114	0.589899641	0.050553676	0.685659846	0.474897854	0.686395169	0.431240422	0.494444956	0.586162954	0.171373323	0.833852405	0.453133151	0.521944552	0.633393253	0.195454174	0.496966556	0.403604811	0.692678653	0.574855221	0.744852809	0.384480248	0.685955994	0.557455123	0.84305833	0.585862094	0.731348443	0.455798384	0.656523501	0.224673983	0.510598684	0.740851577	0.624649585	0.693954028	0.613596804	0.558836503	0.494574619	0.488028144	0.668902175	0.346993785	0.525487203	0.527953249	0.19702116	0.412674064	0.246714139	0.389720429	0.421162568	0.856878404	0.355093653
TCGA_A2_A0ST	0.624307362	0.650032561	0.63495037	0.349972669	0.711835361	0.340666607	0.433408475	0.600772908	0.374805312	0.314338829	0.28590615	0.63052268	0.520879975	0.455819469	0.296785256	0.415236854	0.594734024	0.34123507	0.529524967	0.474916554	0.616732896	0.515834571	0.544679097	0.643659653	0.614253218	0.605713224	0.650541698	0.526726982	0.586880134	0.209522308	0.60882815	0.594325694	0.325074256	0.849793022	0.542570178	0.49558557	0.65671155	0.562093099	0.640513518	0.453748031	0.407569041	0.581471598	0.459251275	0.31316677	0.407491512	0.535172471	0.464015543	0.461520341	0.58688431
TCGA_A1_A0SO	0.481125986	0.462450888	0.729307576	0.188388491	0.915998687	0.331932777	0.530997683	0.415566076	0.138578039	0.381199018	0.615954936	0.861500443	0.557898438	0.474037965	0.512732558	0.314075028	0.968084434	0.418425168	0.845548737	0.103953444	0.644662005	0.246799117	0.617238103	0.804877504	0.388798273	0.519866563	0.626876227	0.926594136	0.670043932	0.221775401	0.679957427	0.698748258	0.407660996	0.407256618	0.677912353	0.806681399	0.584805218	0.774722365	0.725963447	0.533447157	0.761216517	0.785812379	0.446509516	0.454581079	0.724453923	0.688667545	0.222794053	0.282921365	0.370290682
TCGA_AN_A0XU	0.922025148	0.35793772	0.756053095	0.301536887	0.669101558	0.455067103	0.787047346	0.384876266	0.587816977	0.39114402	0.284332327	0.785569271	0.794484285	0.122780018	0.316923325	0.450825539	0.877226676	0.513300613	0.717754511	0.320093092	0.550801881	0.560104659	0.686178904	0.671747117	0.54042937	0.770104827	0.691805648	0.542959595	0.650448946	0.216412903	0.490917688	0.660036684	0.674402733	0.554215894	0.603247935	0.453639209	0.660733222	0.421036683	0.715893052	0.315729971	0.779292921	0.401335292	0.208871238	0.376182585	0.437087659	0.538093908	0.167330486	0.309682155	0.726983441
TCGA_AR_A0TU	0.627335272	0.382240206	0.504248931	0.343023501	0.664282489	0.62857891	0.661926361	0.344344185	0.259810731	0.896051941	0.22671397	0.880569156	0.55257045	0.726790635	0.71483496	0.227220557	0.629691259	0.291074158	0.894866215	0	0.660761797	0.654458819	0.814975717	0.377739133	0.470479786	0.588378223	0.747503731	0.495430366	0.788370578	0.217337511	0.466882251	0.85673415	0.457057172	0.584247129	0.680173512	0.559310588	0.543363987	0.339702509	0.813100973	0.564687853	0.42115338	0.273536335	0.478125805	0.290307756	0.608748697	0.618584976	0.389367057	0.3447579	0.417837889
TCGA_AR_A0U0	0.841085534	0.493056823	0.587609096	0.323491602	0.451264461	0.569578148	0.783781994	0.564604361	0.457007789	0.552142983	0.231716124	0.697288072	0.694263257	0.404859533	0.567466186	0.226754667	0.627008469	0.338818357	0.393634296	0.265023799	0.524800685	0.4108339	0.479301268	0.561746782	0.202009984	0.628112536	0.761986506	0.581393028	0.529525473	0.275022952	0.66058364	0.70152399	0.573925503	0.81543941	0.520086019	0.624234183	0.657920046	0.59220149	0.374649136	0.350424711	0.261019022	0.805370838	0.528791072	0.366845817	0.69420612	0.625584247	0.296007962	0.443777975	0.502341106
TCGA_AR_A0U4	0.642406725	0.575281073	0.660539421	0.271609832	0.25148492	0.481736646	0.762882514	0.3918235	0.266114249	0.4305643	0.423975532	0.795459926	0.485767097	0.513688292	0.590399886	0.22870875	0.583148433	0.531769496	0.826344562	0.281338218	0.676000742	0.698722197	0.785687142	0.54435892	0.701322604	0.687811058	0.731629125	0.662198176	0.536237866	0.127371013	0.635360534	0.605776656	0.385570845	0.881759713	0.4932221	0.589309922	0.466816947	0.448867323	0.651859235	0.306557958	0.502962856	0.484783716	0.234286269	0.207078705	0.665218103	0.346460619	0.061015728	0.241145172	0.296008949
TCGA_AR_A1AQ	0.599691718	0.462240129	0.620272753	0.327853536	0.635866519	0.541952827	0.519804764	0.315432951	0.332115498	0.578318843	0.183339395	0.826765716	0.511001707	0.493309185	0.607057609	0.210901857	0.587455211	0.438984864	0.360657623	0.560679177	0.453191735	0.670643137	0.630327392	0.514258596	0.418424879	0.606063284	0.71239041	0.447678203	0.805537859	0.169062926	0.46418471	0.74386849	0.533717055	0.757322091	0.613976076	0.485352737	0.503022952	0.388858307	0.482321076	0.311387293	0.33609762	0.487464076	0.372417935	0.195977882	0.397994837	0.724003909	0.544378812	0.775564077	0.426811392
TCGA_AR_A1AY	0.785373146	0.590102793	0.824470484	0.202924388	0.778039029	0.596489658	0.599956534	0.325632944	0.406040466	0.146314543	0.238008801	0.782193083	0.572008327	0.39658865	0.528290147	0.376038434	0.806465096	0.571874542	0.87772225	0.246325297	0.963395132	0.46915957	0.843946853	0.695495188	0.698009513	0.848645018	0.687134449	0.492119187	0.608177676	0.078257668	0.558261296	0.827101839	0.834107387	0.451879025	0.929745257	0.424422155	0.614438639	0.767623556	0.676485871	0.300238893	0.649857734	0.563970955	0.348750557	0.252331885	0.444134606	0.664388725	0.144405551	0.651228941	0.435889684
TCGA_BH_A0WA	0.64681876	0.656389107	0.676811571	0.255117418	0.888466017	0.279712552	0.720582303	0.468039969	0.362112248	0.225755124	0.364160031	0.711973523	0.391568371	0.442026953	0.472089684	0.284931906	0.64305133	0.378991482	0.895330484	0.517284622	0.617422205	0.493064798	0.58497023	0.656672384	0.612444353	0.689007955	0.634366662	0.51060801	0.464966117	0.176432233	0.611011941	0.815636471	0.608019303	0.602486569	0.542728462	0.681074102	0.648780219	0.650011871	0.56043318	0.400059111	0.578914558	0.874332979	0.219240991	0.270248715	0.572249558	0.704517534	0.319052852	0.494266465	0.548531973
TCGA_E2_A14N	0.53451733	0.76306562	0.571378266	0.295859923	0.656158521	0.568250963	0.604026674	0.421495628	0.288349956	0.383622542	0.16507343	0.42264625	0.55651553	0.313213284	0.489396412	0.262738103	0.756622366	0.386872767	0.852623266	0.045236894	0.590095383	0.607609275	0.743695704	0.433259484	0.482685288	0.551057038	0.759294789	0.587430412	0.79401667	0.164068125	0.635164483	0.626849019	0.496312218	0.593259456	0.524640423	0.426536129	0.494190087	0.365728743	0.798459375	0.134064987	0.164661922	0.400938031	0.385022129	0.460491548	0.511817198	0.788038641	0.500520909	0.597241165	0.571512245
TCGA_E2_A1AZ	0.448288405	0.291611091	0.643467782	0.286931938	0.684194358	0.370990448	0.657644643	0.373393977	0.523920798	0.300368298	0.293262621	0.699216952	0.50893535	0.367780633	0.331173347	0.319140462	0.903030604	0.446472803	0.812067588	0.318098223	0.671693852	0.46579345	0.750432872	0.821442648	0.58513426	0.859531493	0.692772272	0.76612506	0.769650098	0.034014823	0.580513299	0.407483583	0.518091518	0.653046973	0.766038373	0.594373713	0.615412324	0.524678249	0.809355819	0.582820589	0.744651554	0.453073896	0.506989909	0.242143356	0.599641717	0.732092938	0.470407106	0.70934729	0.458497517
TCGA_B6_A0IK	0.641443868	0.674840351	0.63391129	0.285350821	0.884806729	0.314777311	0.551296907	0.665497872	0.325557536	0.367277912	0.382638973	0.526039907	0.660874577	0.242625205	0.442374872	0.359835699	0.351605545	0.334977771	0.684114095	0.630279574	0.475857859	0.299104526	0.361672852	0.537295492	0.3861705	0.608103688	0.618636937	0.294957732	0.652017222	0.127515589	0.663064217	0.255599348	0.223351375	0.394350146	0.321167393	0.381058693	0.486365511	0.356535253	0.353488473	0.580239004	0.389605516	0.484734764	0.581168417	0.279340167	0.081824316	0.393902331	0.154634479	0.308218804	0.15461555
TCGA_B6_A0RS	0.468378068	0.789066056	0.54516559	0.375677636	0.713203809	0.329257449	0.853761397	0.463716239	0.381156182	0.335624455	0.355292512	0.560191231	0.553391117	0.46575599	0.597260804	0.531460105	0.581778073	0.419506795	0.422031914	0.717422317	0.535397084	0.382949766	0.521792331	0.439414638	0.444444051	0.558907926	0.639508612	0.458679514	0.533748896	0.218915047	0.618327477	0.444595866	0.686340323	0.583720137	0.447784727	0.388655493	0.338758285	0.287367998	0.474972436	0.486669366	0.450504815	0.466924201	0.357769778	0.283288401	0.602506463	0.571719014	0.505158233	0.460344111	0.280172492
TCGA_B6_A0RG	0.347404683	0.514335477	0.629427626	0.269923352	0.305668937	0.332948373	0.50034992	0.636342979	0.332771877	0.566593471	0.488972095	0.410620178	0.505897376	0.434657589	0.544802867	0.551699705	0.418956838	0.434098784	0.504709633	0.623379364	0.511627804	0.220884251	0.290570517	0.755819277	0.465165485	0.571989356	0.325752111	0.367221615	0.266623116	0.38661744	0.315423819	0.633812773	0.345882929	0.432191545	0.282469672	0.296690281	0.39042842	0.528001097	0.301121006	0.657218043	0.317993817	0.486386971	0.300758972	0.140957831	0.734132411	0.216183061	0.28547522	0.456114623	0.325690488
TCGA_B6_A0RN	0.303222841	0.424871336	0.654230435	0.25334539	0.324458651	0.296252062	0.36782556	0.638990611	0.52626198	0.3653038	0.347190736	0.669915712	0.549240503	0.502993398	0.459484282	0.366413436	0.244644031	0.540238888	0.475071842	0.796768154	0.537714201	0.329993581	0.509202134	0.641308572	0.459449437	0.625908068	0.379716298	0.428363348	0.281865366	0.285550885	0.404504922	0.44181069	0.44284567	0.195882223	0.466298243	0.40534294	0.365877554	0.66626406	0.429595139	0.748068883	0.426755285	0.423075661	0.793628438	0.220412793	0.637115588	0.223529109	0.500067804	0.087926817	0.329684804
TCGA_E2_A1B6	0.560115465	0.749554898	0.483906532	0.463330353	0.639498161	0.63628265	0.398274261	0.414802264	0.373082473	0.450070859	0.280059888	0.700036006	0.471669287	0.50400324	0.600103635	0.290551269	0.583806574	0.105885802	0.454116682	0.40820266	0.44072808	0.306258528	0.612022245	0.613865205	0.439117134	0.43953213	0.717520001	0.373217687	0.7798497	0.282461744	0.572955528	0.608334815	0.467475401	0.729305771	0.507219635	0.639652119	0.635015972	0.58763119	0.387668052	0.096769386	0.216409082	0.640662302	0.27099426	0.403694222	0.461095337	0.712222508	0.629321825	0.58226646	0.602475474
TCGA_BH_A1EW	0.473713971	0.34519955	0.758656115	0.518448661	0.662111239	0.489295164	0.705408936	0.540371256	0.535367349	0.209440412	0.473872915	0.628995159	0.596033225	0.318568741	0.334174976	0.575364577	0.738076937	0.685006847	0.152947685	0.73051179	0.862472801	0.349177667	0.57366642	0.975167065	0.595400989	0.799714647	0.527642208	0.549683897	0.389771135	0.19652218	0.532592673	0.356095573	0.44725139	0.610494081	0.584389132	0.367094444	0.468450429	0.495090972	0.425040145	0.638330681	0.875355611	0.534878208	0.441016934	0.209516907	0.637323609	0.435296966	0.137346082	0.493735083	0.620697026
TCGA_EW_A1P8	0.604207762	0.641747011	0.512293906	0.412575799	0.837059853	0.293998831	0.764491025	0.266647495	0.237891422	0.434624299	0.234772285	0.815379335	0.491199905	0.59309324	0.42098311	0.222008684	0.638310366	0.425718107	0.785168295	0.574296079	0.481805927	0.670717155	0.705636181	0.47442647	0.686695058	0.614238288	0.689106071	0.46074551	0.620366921	0.149772991	0.591990298	0.589523578	0.468943078	0.673740799	0.61271046	0.686540466	0.730785359	0.377382053	0.582181764	0.405410759	0.44982218	0.854538619	0.673294493	0.377103104	0.282286571	0.650060233	0.402870395	0.482612878	0.528098948
TCGA_E2_A1LK	0.550597954	0.576267755	0.522665146	0.332337573	0.783588126	0.462465913	0.75722287	0.236869036	0.316250552	0.395339543	0.270009083	0.862056738	0.479455834	0.730473411	0.651908517	0.174025686	0.443209622	0.297246496	0.714241222	0.645541424	0.40642021	0.312404172	0.925985394	0.554177245	0.434809514	0.530706624	0.783956198	0.458381439	0.338659098	0.338946878	0.724187193	0.558625403	0.323863151	0.675560903	0.216066292	0.600214909	0.539938914	0.578051923	0.531996468	0.348309088	0.383284181	0.317191786	0.338847315	0.43981481	0.899102167	0.486755774	0.347827143	0.531274559	0.705380259
TCGA_AR_A256	0.441417002	0.5262277	0.820258057	0.795611455	0.916971275	0.586775416	0.645922428	0.446162568	0.241529123	0.300998283	0.382097273	0.719484193	0.548514965	0.233901522	0.396875553	0.319753773	0.691376239	0.538041126	0.743493768	0.19104991	0.879309732	0.474467224	0.708839185	0.791579259	0.317463242	0.714969963	0.636649162	0.615008516	0.713303278	0.161503524	0.328851756	0.580968214	0.557092741	0.642330051	0.568047378	0.220990803	0.611681683	0.49339676	0.359394392	0.606871423	0.557160237	0.566785744	0.41210589	0.287118216	0.326947691	0.701549555	0.321635049	0.729074776	0.208452363
TCGA_BH_A1FC	0.718332222	0.395755481	0.59533479	0.285268219	0.815791418	0.626283321	0.370257656	0.320235418	0.188427952	0.471773012	0.454177922	0.850574019	0.392737845	0.595074698	0.684177954	0.351868689	0.734822891	0.558266404	0.676092806	0.634384895	0.640282211	0.431167679	0.318470235	0.711098134	0.304899688	0.766079897	0.711617722	0.73279055	0.555470899	0.222473007	0.547352579	0.666478762	0.425893392	0.77711071	0.646914767	0.30807193	0.601102913	0.578682322	0.988663777	0.297639353	0.329367716	0.651705006	0.255846188	0.261052819	0.717006056	0.723679476	0.430630813	0.761540189	0.275333012
TCGA_A1_A0SP	0.81324908	0.56020549	0.694470198	0.067339229	0.814202819	0.476121435	0.511531554	0.52635851	0.361715405	0.4892313	0.169586269	0.876861343	0.528176712	0.599594975	0.647127052	0.12575914	0.539779568	0.384083826	0.988842106	0.467052047	0.553687142	0.901881607	0.465531261	0.780366599	0.8078512	0.724575993	0.697805395	0.445007602	0.650835975	0.209222606	0.481921803	0.875218	0.520497369	0.596795058	0.588554057	0.263239375	0.619461965	0.523487594	0.784509126	0.33354594	0.613188729	0.5300102	0.411786043	0.32214047	0.500234299	0.629938156	0.242280576	0.159547903	0.400196721
TCGA_D8_A1JF	0.934840256	0.389782374	0.796896193	0.50550791	0.545696751	0.279535541	0.594334316	0.539902726	0.678953546	0.199938118	0.389197692	0.548571818	0.663758039	0.324916666	0.355970703	0.55189098	0.566454149	0.568459261	0.734713404	0.299753234	0.636467456	0.48923675	0.581013488	0.634130412	0.287792335	0.766470003	0.363838252	0.402555345	0.680134323	0.189504318	0.566966318	0.275712135	0.610687239	0.410591629	0.677510199	0.1457754	0.207764244	0.658237304	0.332340986	0.594423903	0.247895744	0.53039685	0.890289621	0.23900515	0.731438023	0.408659597	0.203061549	0.144926597	0.148524479
TCGA_D8_A1JG	0.581363888	0.414078955	0.720373719	0.486923367	0.958971376	0.47123196	0.61885985	0.535074307	0.703517614	0.278586548	0.434932941	0.670345339	0.632350133	0.194565119	0.439988118	0.409166902	0.724863078	0.396729014	0.692357999	0.300973581	0.699810689	0.484015806	0.630015959	0.7983228	0.407913276	0.868729759	0.572765932	0.464450978	0.438863826	0.192255034	0.616999272	0.317902629	0.465989981	0.60631615	0.585399329	0.478785615	0.580182321	0.673054543	0.699148484	0.524187423	0.739829017	0.49678722	0.480944502	0.212264613	0.728543362	0.519560924	0.206495743	0.391164551	0.13169414
TCGA_A2_A1G6	0.378930847	0.503626013	0.616854176	0.554568474	0.58761642	0.50030396	0.653672777	0.619490201	0.796199133	0.246011904	0.48547101	0.546681035	0.560723543	0.399027831	0.233133122	0.533459994	0.414974419	0.401897629	0.594168355	0.642019206	0.349747591	0.253712107	0.666756366	0.7330968	0.465441541	0.445561564	0.620407188	0.500037945	0.386284918	0.159465186	0.439670918	0.554601233	0.402013551	0.489866449	0.456743434	0.549112898	0.498084973	0.653162785	0.380882556	0.751706396	0.473021666	0.46673527	0.610824341	0.268614763	0.519819012	0.213246434	0.418159158	0.418949486	0.447351398
TCGA_A7_A26F	0.521952253	0.589938681	0.664344056	0.433669711	0.757772809	0.438208791	0.647629879	0.719801521	0.572994941	0.188221826	0.32273847	0.832091908	0.575673609	0.171408797	0.273780562	0.213770033	0.619102283	0.448086843	0.68526933	0.442519148	0.810161384	0.589095409	0.771920175	0.850874441	0.594093174	0.792029711	0.559772463	0.550988746	0.749500196	0.026646256	0.550813799	0.455960236	0.527139514	0.637045224	0.525401452	0.398169162	0.469952733	0.640444797	0.616091938	0.725796662	0.283138573	0.566313053	0.516309987	0.291717166	0.520303346	0.497270304	0.128961596	0.29675094	0.658119534
TCGA_A7_A26G	0.674518972	0.476624692	0.768152262	0.267710821	0.743232382	0.557805833	0.744421451	0.488006298	0.709895224	0.234504422	0.391931262	0.65232111	0.753079503	0.483160322	0.512268866	0.498121581	0.64446684	0.534943734	0.567977705	0.392419	0.764157302	0.6112974	0.793794862	0.778657884	0.226574035	0.82038691	0.582528659	0.727422475	0.524927668	0.035225328	0.527274338	0.699034453	0.581377916	0.556141844	0.6663026	0.370100019	0.559564332	0.733373359	0.51022869	0.625416075	0.751806865	0.570650407	0.606944732	0.172964245	0.572799984	0.181491495	0	0.209906596	0.252321524
TCGA_A7_A26I	0.502543577	0.59626228	0.652031601	0.465889128	0.452936647	0.095699445	0.469290011	0.401467312	0.246209134	0.416625189	0.408574909	0.789003265	0.570121301	0.338116792	0.188716118	0.256929193	0.68086375	0.50603972	0.617068352	0.682769693	0.837802334	0.568395977	0.700298532	0.704411278	0.568332441	0.761392761	0.701733157	0.83913688	0.482956111	0.145957048	0.420030881	0.734177669	0.632589465	0.565241337	0.686273634	0.614689727	0.60844721	0.579482574	0.611421849	0.423157677	0.785119586	0.710981672	0.842136674	0.14644846	0.085193498	0.564665954	0.287144095	0.797526449	0.395267578
TCGA_C8_A1HJ	0.49983184	0.792973257	0.676898128	0.313191411	0.714712612	0.459375846	0.566702792	0.306642614	0.087352863	0.544136201	0.451152966	0.683821089	0.650552493	0.335515338	0.515940204	0.258148789	0.747328089	0.43067229	0.970649528	0.378923736	0.842196557	0.321461462	0.443171822	0.54072038	0.395495561	0.619863473	0.702338508	0.815167447	0.951694997	0.296562226	0.622315975	0.815237458	0.455801186	0.439396476	0.66377106	0.665921272	0.608738016	0.465293162	0.654287488	0.481881142	0.489413111	0.692137909	0.739106801	0.415588531	0.567957603	0.846753229	0.589427168	0.381235635	0.36719165
TCGA_C8_A26X	0.615151959	0.916607225	0.496481754	0.304168193	0.419620748	0.553805498	0.908858949	0.507418207	0.522556996	0.574531557	0.191610386	0.658477029	0.693117327	0.438214532	0.490159547	0.504188168	0.359062151	0.204202805	0.681723357	0.563990266	0.487960135	0.542635512	0.324820768	0.571332981	0.348480547	0.506530769	0.546377802	0.481361405	0.424408939	0.432438865	0.69098578	0.338921847	0.648624867	0.736793246	0.4478874	0.519271883	0.359571499	0.534960402	0.491552182	0.54918547	0.19570648	0.422570602	0.828807043	0.400851137	0.498194965	0.575392212	0.527785679	0.574638558	0.38063276
TCGA_C8_A26Y	0.403959901	0.569727924	0.667678594	0.347878299	0.885028251	0.449565948	0.817242733	0.587798573	0.674937314	0.6207318	0.324570306	0.691405947	0.497868601	0.389903179	0.275145689	0.432131027	0.625695451	0.414957279	0.720675505	0.453615848	0.640138177	0.385120686	0.400647992	0.796337006	0.188646916	0.713131066	0.782391575	0.502893973	0.938608607	0.374845505	0.640824684	0.436365394	0.377115174	0.442918377	0.450380744	0.587240729	0.364014814	0.609968671	0.452986398	0.438703383	0.506138327	0.448423233	0.541720351	0.304009312	0.76501044	0.592931288	0.38774622	0.577600221	0.432230245
TCGA_C8_A27B	0.873247949	0.425116084	0.636318685	0.377975056	0.721409489	0.521101243	0.458575542	0.35036891	0.063161176	0.1648692	0.349393222	0.514931208	0.515404467	0.249964741	0.521684283	0.323330487	0.745858444	0.55165655	0.902436891	0.271546214	0.677291751	0.520963237	0.523688106	0.653704098	0.513298641	0.480354782	0.5800252	0.723030686	0.701327129	0.144742478	0.597844694	0.332645887	0.592184901	0.74778381	0.587346478	0.340006321	0.563893989	0.614685812	0.462141809	0.257164774	0.519795126	0.768783777	0.266544765	0.14185928	0.464581828	0.646008304	0.2791868	0.149021565	0.225421124
TCGA_D8_A1JL	0.78375625	0.62885327	0.604970309	0.505922939	0.77078478	0.16709255	0.487068946	0.731360242	0.611376005	0.329722492	0.428654094	0.812364194	0.594597098	0.691202669	0.508262991	0.247327585	0.651646403	0.43108581	0.653330028	0.401181783	0.720232378	0.517251706	0.825202731	0.758754984	0.674368394	0.744482915	0.605244467	0.515626394	0.410885828	0.120346803	0.461538966	0.803334445	0.608580993	0.690334588	0.293297719	0.560861789	0.524922967	0.488744481	0.347624552	0.43079068	0.821021742	0.939747553	0.508554938	0.273797604	0.543337505	0.62545617	0.201900336	0.55290552	0.444337278
TCGA_D8_A1XK	0.678995988	0.241443097	0.57188534	0.251995441	0.783573328	0.598711774	0.716278872	0.349421875	0.086480828	0.345455678	0.303658176	0.557504123	0.391139756	0.397779472	0.67057624	0.138817325	0.765564405	0.517785244	0.694494667	0.220063566	0.645851111	0.491986548	0.527424674	0.707830006	0.611699273	0.668410935	0.810277011	0.778776696	0.677885333	0.165946084	0.551883912	0.581535617	0.518304884	0.597320937	0.815544733	0.350109762	0.643804466	0.446393252	0.721990603	0.002762449	0.475518771	0.860796939	0.569399887	0.173373838	0.467006507	0.801992619	0.254319169	0.446789523	0.470545694
TCGA_D8_A1XQ	0.685082871	0.625584897	0.636432108	0.356885391	0.78440998	0.440479436	0.782242343	0.333211571	0.424529798	0.335356407	0.357579485	0.764000576	0.475641519	0.532986279	0.397948834	0.260674187	0.541352001	0.464644568	0.67364363	0.312876882	0.382705047	0.533121281	0.76687376	0.661999833	0.483267692	0.438904885	0.604732239	0.566659868	0.531566614	0.18902561	0.565821675	0.520234163	0.548251415	0.762663143	0.683268375	0.375647754	0.574121269	0.577565678	0.347366697	0.294800357	0.172216845	0.792748105	0.193223163	0.199211029	0.605945133	0.597575893	0.39571404	0.767785659	0.319907482
TCGA_D8_A27F	0.872207714	0.432409995	0.692948965	0.145583536	0.840585581	0.555604028	0.819408065	0.164796562	0.204467083	0.44321036	0.332731829	0.819334023	0.494577745	0.366602931	0.314385197	0.218219477	0.745119303	0.475820365	0.792527916	0.401686418	0.755063779	0.571682743	0.884369727	0.687309131	0.397679558	0.71982274	0.666625186	0.467000747	0.804170874	0.107885312	0.54856937	0.607031126	0.659970789	0.692367558	0.627062632	0.402143439	0.693044275	0.447544569	0.606736211	0.349612009	0.629648869	0.814326357	0.564059721	0.087811858	0.621475449	0.782532354	0.452804606	0.479270205	0.305905861
TCGA_D8_A27H	0.622464779	0.573288368	0.764371833	0.279091276	0.981213679	0.303058336	0.672500236	0.478235485	0.35917395	0.098863214	0.644806331	0.72370119	0.470935915	0.496105545	0.185323789	0.227960684	0.398880927	0.408261382	0.584921758	0.430177879	0.450998271	0.448718772	0.829897409	0.871795656	0.574426099	0.805281729	0.613306943	0.430945092	0.694404736	0.17218496	0.390340487	0.681270731	0.807191774	0.698352924	0.752672726	0.620136668	0.548064776	0.430212859	0.272131456	0.314183087	0.695741907	0.677954498	0.328122233	0.287871208	0.605999339	0.366879315	0.164616174	0.376206749	0.503838828
TCGA_D8_A27M	0.86542865	0.447373777	0.504559905	0.436571691	0.909406665	0.298535462	0.582108378	0.591311778	0.553818092	0.383403445	0.321522926	0.718435445	0.525658909	0.452965471	0.246478696	0.283015571	0.541285829	0.546655852	0.693185207	0.375785268	0.618860794	0.567791677	0.556471773	0.965060729	0.486515361	0.796989233	0.70456691	0.535213791	0.665100548	0.137965556	0.389625578	0.464603168	0.453555968	0.842833481	0.410721252	0.372845261	0.656764387	0.518425464	0.496721943	0.365917099	0.65361471	0.556208765	0.322167421	0.124296335	0.688191834	0.525329174	0.248299312	0.707608067	0.549883487
TCGA_E2_A1L7	0.331868362	0.340626643	0.748426938	0.598068086	0.864320329	0.633629292	0.505333517	0.496972878	0.094125369	0.462366223	0.402954086	0.596340163	0.508433208	0.259555485	0.637979224	0.337566948	0.624709549	0.283498912	0.638165231	0.537500797	0.490375969	0.342750584	0.528449909	0.787526171	0.619405339	0.649763545	0.701592988	0.366997567	0.748706804	0.185820448	0.370738492	0.947250653	0.348019458	0.575191172	0.672017718	0.36899658	0.527004728	0.455694227	0.425789678	0.589960536	0.490972109	0.505043696	0.530502218	0.1067892	0.786537737	0.740718125	0.40545052	0.838270705	0.465764017
TCGA_E2_A1LG	0.35363873	0.349083424	0.642297578	0.319171377	0.691690359	0.998341152	0.729279358	0.539927701	0.511411185	0.243770001	0.349201364	0.341987463	0.649567068	0.387943856	0.541808336	0.493526737	0.691774264	0.513378219	0.690320112	0.638255659	0.597090556	0.508688438	0.595391198	0.718587975	0.427238168	0.616627342	0.605716979	0.556846196	0.912011106	0.225383912	0.47610347	0.58642827	0.356238219	0.344067006	0.584915593	0.529713118	0.442930708	0.548717208	0.506936134	0.30410323	0.662275492	0.617057477	0	0.33248903	0.801339028	0.631161456	0.267261408	0.003021106	0.662906606
TCGA_E2_A1LH	0.561426023	0.799950271	0.483044681	0.27647112	0.948884769	0.514605621	0.754852097	0.396949355	0.116664426	0.592301957	0.221444524	0.801780763	0.433960351	0.737711542	0.550498474	0.220978957	0.359002635	0.140816618	0.384895168	0.600902644	0.414148254	0.41368516	0.523780389	0.400477518	0.464684196	0.445979651	0.748105819	0.35481513	0.787870327	0.400474469	0.587892064	0.693110369	0.854657203	0.720165555	0.450193366	0.521328719	0.566052874	0.361075692	0.331977402	0.307261128	0.133342496	0.246778309	0.182902798	0.3061445	0.459391975	0.557889834	0.40692041	0.427135391	0.479810916
TCGA_E2_A1LI	0.543072294	0.909351675	0.672417419	0.504318245	0.869584796	0.488172766	0.472401226	0.576032675	0.057892543	0.393782837	0.370266986	0.651773174	0.438803846	0.342124256	0.50203247	0.479827948	0.602184314	0.476106591	0.688802616	0.250517934	0.750221522	0.332367146	0.751996031	0.64900262	0.472707374	0.548781205	0.642716342	0.595864681	0.768539701	0.231721916	0.617334989	0.745495976	0.724315763	0.734614077	0.671191022	0.645736329	0.509151407	0.712208855	0.706224689	0.265666865	0.258346474	0.7332837	0.259321701	0.340691796	0.486144863	0.830651992	0.557637137	0.656771063	0.380161182
TCGA_E2_A1LL	0.58511051	0.946337919	0.656420377	0.250653518	0.323292878	0.457926258	0.805124396	0.475569752	0.654535934	0.51220443	0.299013214	0.483138988	0.666065781	0.685407526	0.555958435	0.106904815	0.547186235	0.270002741	0.744924148	0.497709058	0.625738496	0.637749754	0.394701366	0.670399001	0.563861693	0.735510393	0.482698035	0.521652417	0.495493299	0.221066828	0.504807764	0.66293949	0.188836321	0.34379607	0.400764404	0.298532408	0.347482163	0.435187177	0.600564196	0.296196675	0.403893316	0.470024729	0.103460871	0.287331355	0.371713071	0.653608767	0.496667513	0.568141279	0.327993948
TCGA_E9_A1ND	0.51236793	0.639982613	0.56163412	0.117435486	0.733985074	0.387386152	0.719304264	0.616812438	0.483730732	0.316479806	0.302534172	0.65934424	0.512501869	0.34396476	0.451439464	0.342108632	0.521440557	0.383285569	0.709047065	0.509194675	0.553088535	0.520590544	0.543210603	0.580606559	0.398166967	0.692274614	0.61095441	0.393632778	0.726510564	0.177495944	0.589195043	0.522651958	0.330002627	0.742256942	0.422403585	0.566476136	0.508671742	0.500645672	0.658773891	0.405022425	0.334322412	0.760357156	0.594758419	0.349292667	0.42522409	0.565150929	0.509081757	0.608075308	0.330090766
TCGA_E9_A22G	0.567350537	0.451334779	0.541818131	0.221516621	0.934530166	0.73297581	0.42615244	0.339185868	0	0.527622232	0.228792721	0.84497395	0.465028937	0.453148956	0.691284541	0.320081424	0.675361822	0.403772558	0.638331637	0.26240186	0.65662674	0.396215997	0.327010666	0.404755557	0.781436636	0.658272555	0.783882006	0.745862794	0.825525082	0.257519354	0.593173043	0.894138739	0.66708093	0.461215769	0.773052799	0.524099067	0.682579754	0.332720514	0.670816696	0.235394223	0.394335874	0.470219713	0.076293337	0.23130424	0.447502626	0.670580741	0.377788997	0.665282262	0.432643015
TCGA_EW_A1OV	0.356451634	0.584444202	0.6732222	0.494016504	0.861453347	0.485489665	0.418920424	0.470242851	0.402046896	0.404511347	0.278511967	0.743936531	0.557722614	0.462072957	0.466740722	0.58172164	0.500007125	0.348109384	0.445472204	0.378105362	0.657969839	0.381934223	0.525667982	0.703164041	0.505656617	0.702506686	0.416279825	0.619498315	0.307005075	0.28348419	0.511094446	0.502453447	0.358846606	0.703762383	0.452551928	0.313241527	0.407291392	0.471788542	0.455356092	0.518105662	0.531032962	0.695270208	0.735520827	0.233229492	0.368755109	0.480176386	0.320727282	0.292046932	0.361078116
TCGA_EW_A1OW	0.724673411	0.561388766	0.660321618	0.144887448	0.85490082	0.436716679	0.834953182	0.46588258	0.274598416	0.342660178	0.41482529	0.832682645	0.47926349	0.485626617	0.511195858	0.24808931	0.772632145	0.451125642	0.585946329	0.54485396	0.736628859	0.503365587	0.679169659	0.640035979	0.443978307	0.637936538	0.639962845	0.42512012	0.544726831	0.187188115	0.604826886	0.879340759	0.741483814	0.578706595	0.726055618	0.598684037	0.643512208	0.501621036	0.480475273	0.369060934	0.517731825	0.645899844	0.474553922	0.141142981	0.5297809	0.756495314	0.353382458	0.642888174	0.640396042
TCGA_EW_A1P1	0.424977013	0.668630886	0.545045298	0.411717433	0.698685688	0.568947796	0.902077891	0.539675327	0.505009118	0.286964273	0.495433147	0.545973244	0.592523456	0.51051964	0.326623154	0.364108568	0.467426731	0.399881232	0.539860751	0.537947398	0.568296774	0.518457932	0.54467796	0.764069982	0.335175747	0.646784971	0.616734689	0.473085827	0.325034243	0.139840669	0.60618184	0.463836119	0.393305106	0.713361966	0.370375548	0.281531442	0.478089305	0.582727358	0.447811508	0.736277377	0.481015706	0.425166987	0.588005241	0.258284736	0.496215563	0.216553115	0.246103448	0.512942968	0.405249453
TCGA_EW_A1P4	0.540395765	0.699449662	0.641984608	0.268577914	0.725651525	0.570436021	0.573801313	0.280320189	0.538206812	0.369277262	0.178915204	0.781041698	0.526199064	0.286008753	0.699212383	0.187976749	0.59029354	0.408883154	0.725522426	0.373916348	0.50637047	0.515584732	0.780317742	0.608060465	0.689906133	0.602108548	0.669074972	0.594790854	0.700043673	0.153863813	0.530917884	0.803587716	0.150979048	0.743631844	0.40548589	0.730206871	0.514683514	0.544805708	0.462908917	0.267127917	0.755646698	0.657555721	0.271235658	0.448707576	0.344455053	0.592320815	0.382446754	0.335714959	0.501632967
TCGA_EW_A1P7	0.504428825	0.783874698	0.527773895	0.495477498	0.59678999	0.579724908	0.712454982	0.503027627	0.4836339	0.413061677	0.323088486	0.761948401	0.477719043	0.539560997	0.498534997	0.488287992	0.431870461	0.401221594	0.516062307	0.534339183	0.447030514	0.381582418	0.680013511	0.771648578	0.51527125	0.723534887	0.537582514	0.380397887	0.553130877	0.255188416	0.469445621	0.494770087	0.365952507	0.800540601	0.427576596	0.470082358	0.515328737	0.532111964	0.237979021	0.540319063	0.511238396	0.644439488	0.344953581	0.201317433	0.495930467	0.481961172	0.424743034	0.553891481	0.546785979
TCGA_EW_A1PB	0.667224808	0.548629792	0.489001409	0.015061111	0.640009964	0.666247888	0.389164444	0.371479092	0.543907162	0.668104655	0.201123598	0.714389449	0.57363163	0.669795927	0.589120218	0.169077816	0.47551126	0.386365099	0.565291549	0.456000356	0.350755125	0.419310241	0.377951546	0.319322285	0.466012702	0.592044553	0.922630517	0.35690898	0.707346493	0.22204918	0.487606801	0.700053677	0.552200329	0.802110196	0.50729256	0.577873965	0.631057184	0.269209311	0.401943019	0.308123561	0.176292516	0.578647687	0.402161925	0.438365546	0.417346493	0.628115858	0.456321566	0.498349283	0.563951632
TCGA_A2_A0T1	0.483497656	0.672517041	0.604468693	0.362363333	0.854261176	0.332440751	0.54822474	0.583044667	0.479642701	0.300915484	0.312192066	0.707198701	0.538366562	0.560054289	0.590757184	0.388719461	0.392044845	0.474055631	0.45472635	0.581474992	0.478189486	0.531014485	0.34539507	0.541117529	0.362231291	0.443322441	0.543126235	0.54531812	0.507425278	0.592613588	0.870438651	0.556390148	0.445899646	0.696336079	0.168321364	0.403058635	0.483883947	0.426912973	0.389636802	0.560753648	0.524468155	0.475982867	0.37865175	0.332717611	0.62879382	0.541563149	0.450093054	0.707497846	0.751162428
TCGA_A2_A1G1	0.75385037	0.708216536	0.665456882	0.395841349	0.330207048	0.518388596	0.44592776	0.631805195	0.456901987	0.351320374	0.275434201	0.759225004	0.640890666	0.387553218	0.353597781	0.452579347	0.707650412	0.476956092	0.836061601	0.397820683	0.723382303	0.620139457	0.732634038	0.769749482	0.486274199	0.88522212	0.686292724	0.530629509	0.804406925	0.748046031	0.782327565	0.614751906	0.293401369	0.642943765	0.435178104	0.286704167	0.592963688	0.699280218	0.530645911	0.335675627	0.604080265	0.621027623	0.520238968	0.159298024	0.511146212	0.591542222	0.052329134	0.156689325	0.330187771
TCGA_AO_A0JE	0.64987951	0.560638364	0.617482564	0.294693798	0.445205521	0.365748345	0.28361518	0.471426226	0.421158356	0.315690743	0.324709421	0.725742333	0.669886946	0.537838086	0.444511564	0.516572436	0.661397684	0.621773558	0.601496686	0.5201439	0.605615469	0.511069621	0.643197813	0.648982145	0.610147514	0.692984557	0.502015053	0.448473811	0.469416189	0.374931853	0.479128459	0.647101975	0.693931486	0.593767417	0.372922463	0.378210305	0.310841925	0.4168495	0.416649425	0.896984724	0.560124413	0.37737706	0.595164798	0.257586506	0.621170454	0.399776891	0.298709181	0.340978132	0.600108895
TCGA_AR_A24U	0.48961238	0.688351783	0.618271221	0.823656684	0.601005772	0.424281322	0.593237137	0.658486882	0.335160958	0.152127046	0.824373769	0.810520802	0.68559476	0.358623154	0.420955838	0.359136645	0.589571994	0.531537249	0.58191412	0.470488128	0.751596025	0.563636432	0.628377618	0.790828875	0.379551281	0.681969529	0.490754019	0.343798911	0.493972405	0.492078992	0.614321241	0.510859007	0.635986759	0.741102437	0.633877177	0.334271678	0.424441429	0.70674181	0.444806891	0.730159765	0.658242384	0.658825738	0.623056615	0.205094249	0.653531871	0.369203657	0.21199432	0.562731608	0.613828362
TCGA_B6_A1KF	0.574552928	0.741605152	0.65338134	0.377070379	0.786435354	0.152878814	0.593999907	0.268818099	0.260445747	0.309646203	0.229313476	0.848713394	0.48706606	0.334623861	0.328087722	0.433125162	0.672886651	0.730770417	0.762981151	0.486984236	0.738620145	0.284785473	0.390885821	0.611544988	0.34468125	0.508897968	0.73375029	0.584788717	0.503618731	0.785766618	0.569640959	0.768932102	0.951614145	0.674529079	0.917859108	0.479845825	0.624172672	0.578392973	0.702016243	0.419453175	0.486352733	0.780672258	0.472370447	0.325831384	0.581852079	0.578459918	0.560637423	0.726457889	0.962171567
TCGA_B6_A1KN	0.670459559	0.467641147	0.7245834	0.455577603	0.77391517	0.193141715	0.376778182	0.610917101	0.345199873	0.341140349	0.482374187	0.42464315	0.785028224	0.268829099	0.284217309	0.65119762	0.803780835	0.473476244	0.726756997	0.430585277	0.542171015	0.300188497	0.648950643	0.859790674	0.441012785	0.519917994	0.393377449	0.47577482	0.478139708	0.718568609	0.419768654	0.5611065	0.279516202	0.408047705	0.448549658	0.168224306	0.301117389	0.76799634	0.593633858	0.623538329	0.732230977	0.530958371	0.658465085	0.085918455	0.614774781	0.6712328	0.380835774	0.358988004	0.810213761
TCGA_C8_A1HK	0.615689693	0.419319917	0.74058124	0.52499772	0.731054652	0.184121236	0.172483968	0.732392	0.561171766	0.311769949	0.777593742	0.346872938	0.686186179	0.279810278	0.249063711	0.663777748	0.780639404	0.424997283	0.538014406	0.419018212	0.662906516	0.291648971	0.433566093	0.528583956	0.327512952	0.583386165	0.307638038	0.595293603	0.241438997	0.716267489	0.516437692	0.730669502	0.581932041	0.401973704	0.549010443	0.360880585	0.329791704	0.471859389	0.714255221	0.758997395	0.450075769	0.46334358	0.592380405	0.239848232	0.565728005	0.456254775	0.336407379	0.225760137	0.033344518
TCGA_C8_A278	0.441231761	0.512777822	0.626094087	0.324672926	0.823227603	0.37452697	0.184264798	0.621240694	0.479590882	0.329980327	0.205260437	0.662642191	0.709043356	0.410927417	0.392487251	0.446749177	0.504016204	0.426450905	0.728664073	0.431557394	0.770097777	0.527516536	0.635434017	0.632534788	0.245056167	0.730820884	0.436351368	0.596267572	0.58986932	0.56525581	0.715845957	0.487184378	0.385462791	0.634146751	0.381365583	0.305565766	0.481168981	0.445013366	0.585993655	0.78983472	0.360727628	0.408232653	0.717178318	0.223581574	0.534373232	0.515285357	0.395520652	0.426902784	0.219848304
TCGA_D8_A1XT	0.772184549	0.589256644	0.709054479	0.416555657	0.555109275	0.304336065	0.589464454	0.463167202	0.500152877	0.185588802	0.604354551	0.807186503	0.677424358	0.313160504	0.213442037	0.344133177	0.522235333	0.473162089	0.681993722	0.601761235	0.615615043	0.60634843	0.667604833	0.852596871	0.506674088	0.685075609	0.581799406	0.519428385	0.623404489	0.628454913	0.723407132	0.719629565	0.719743774	0.608170454	0.568221268	0.446229257	0.38372086	0.549160768	0.629756523	0.538528065	0.661996321	0.557153762	0.552565287	0.266193498	0.598694317	0.531769898	0.246319902	0.530839747	0.809626947
TCGA_E2_A1B0	0.752359628	0.60209457	0.642746797	0.420499135	0.6392217	0.30324627	0.817694147	0.6339115	0.297004414	0.258045238	0.269534248	0.566427828	0.662220254	0.257361014	0.324206481	0.373983577	0.79800439	0.469851873	0.532140202	0.332134715	0.773148084	0.504874214	0.64530491	0.643224514	0.486249442	0.494081746	0.712111914	0.546414982	0.464962987	0.604084667	0.888213274	0.464083962	0.763793332	0.757770115	0.734936809	0.205492254	0.626734441	0.586288337	0.469955702	0.50831682	0.904464053	0.608927734	0.592668131	0.208805303	0.599462767	0.572505354	0.336290789	0.56858962	0.712302782
TCGA_E2_A1LB	0.865830548	0.481375657	0.578379747	0.443174569	0.612322772	0.464416361	0.40038512	0.729473882	0.647639963	0.234241069	0.6966371	0.56106653	0.677648793	0.305662142	0.647044902	0.542716657	0.156606439	0.309526207	0.694697154	0.398630025	0.440118488	0.405217369	0.380506783	0.616138158	0.260632858	0.59496659	0.466861713	0.445982231	0.426847374	0.7890439	0.511076878	0.415345521	0.433549997	0.338083581	0.262573494	0.364195124	0.249167038	0.527721991	0.273970102	0.94186514	0.300589475	0.41453838	0.378559176	0.192509295	0.676896862	0.305914239	0.426125828	0.176172447	0.343802353
TCGA_A2_A0CO	0.344616838	0.524533684	0.526052946	0.557351177	0.572195474	0.642792184	0.880907219	0.65650644	0.455793107	0.488738749	0.387679794	0.644796542	0.527516119	0.580189272	0.47431562	0.383067008	0.35215819	0.363931584	0.278035378	0.627789482	0.428278425	0.255101272	0.409962843	0.714847737	0.526112942	0.533326229	0.48629413	0.319862571	0.157559424	0.258889823	0.505164105	0.377469773	0.253181188	0.788337084	0.231881151	0.463467459	0.413153598	0.477328737	0.211334477	0.623081131	0.467345666	0.461228882	0.581676472	0.283540195	0.458911357	0.19673866	0.461696987	0.616388693	0.505594968
TCGA_A2_A0CR	0.442952139	0.766656364	0.324053332	0.264274534	0.600763233	0.569136417	0.646528792	0.418048948	0.346295883	0.64093851	0.165975024	0.777148812	0.320763172	0.814873154	0.60461667	0.363151358	0	0.102463308	0.088790478	0.859246439	0.050442106	0.268879607	0.317716574	0.353508814	0.638262137	0.193765027	0.462331793	0.258406238	0.199659967	0.331131913	0.557127103	0.493963622	0.193211166	0.750431678	0.268917715	0.718365731	0.420092355	0.166046955	0.256231701	0.469432142	0.158756928	0.574922735	0.235837028	0.381274325	0.076010378	0.479600986	0.757661799	0.459299711	0.552881242
TCGA_A2_A0EP	0.413241304	0.689100301	0.469671769	0.431157884	0.572809314	0.655452974	0.755453948	0.474304743	0.502853497	0.403758158	0.313312007	0.718882362	0.429078061	0.591852535	0.449197568	0.410721319	0.408798513	0.269907882	0.287164383	0.735308454	0.352086198	0.619982852	0.488648069	0.587197192	0.589947464	0.55358709	0.510113001	0.432268035	0.405686596	0.172330523	0.533543842	0.290180464	0.145254077	0.960879151	0.405555635	0.518588073	0.45471635	0.488933854	0.383006568	0.574940429	0.365688463	0.396229258	0.553066745	0.290767711	0.347464922	0.43691725	0.401791252	0.552625037	0.49700367
TCGA_A2_A25E	0.671398296	0.310705029	0.734999713	0.506332614	0.598642561	0.464628731	0.381925287	0.498047999	0.469421017	0.449102851	0.501214794	0.411621642	0.608538834	0.465038688	0.395624379	0.672732854	0.637721112	0.569326028	0.567760837	0.498208309	0.63830554	0.324991528	0.492979329	0.883679651	0.327726181	0.715205261	0.549508427	0.556511206	0.583078662	0.335728223	0.298960933	0.763803652	0.285723575	0.434317068	0.332882333	0.109490167	0.45058023	0.519515473	0.607484382	0.568434882	0.684963925	0.47794391	0.370075128	0.16057927	0.772549526	0.53418655	0.376871387	0.680002048	0.517401103
TCGA_A2_A3KC	0.38202644	0.441543654	0.693124594	0.629892088	0.553003992	0.628288454	0.635947021	0.47500678	0.442595277	0.447102824	0.377311349	0.582253969	0.573127657	0.430284503	0.395910686	0.33948368	0.551293307	0.487604803	0.393094059	0.724484741	0.615502842	0.338271982	0.394708013	0.812426301	0.490364593	0.671289626	0.484286124	0.477802453	0.437715342	0.136436101	0.318758894	0.605989982	0.397313561	0.524917927	0.43577581	0.385896762	0.369000666	0.618352518	0.498284737	0.682337067	0.622527868	0.30356587	0.561357492	0.204780794	0.529445545	0.499064037	0.372173816	0.436005286	0.512627062
TCGA_A2_A3KD	0.401918426	0.455924933	0.57410717	0.503942595	0.579472442	0.501213023	0.549361264	0.624722816	0.438006767	0.364893944	0.348305575	0.531834954	0.614068942	0.403119914	0.423296532	0.50495433	0.433009826	0.542170161	0.457639098	0.456912252	0.608024987	0.278421657	0.276627301	0.756807095	0.405535105	0.658742072	0.668641677	0.38798351	0.384052208	0.181032104	0.452821139	0.319219467	0.381908957	0.506808543	0.436010405	0.46911148	0.462295947	0.593129745	0.411975179	0.718122074	0.567013808	0.377572203	0.40894393	0.156194181	0.657946216	0.358368096	0.357270716	0.472580206	0.407084665
TCGA_A2_A3XS	0.76317892	0.615665081	0.565094968	0.261365712	0.88464257	0.602084563	0.482577267	0.155958181	0.189862794	0.433007636	0.287271722	0.805602342	0.251514418	0.6441189	0.537277739	0.340315723	0.557272876	0.297256267	0.539386987	0.736306317	0.358665129	0.278773573	0.444009997	0.520185096	0.490363586	0.519275133	0.575065615	0.37636826	0.70880656	0.315338047	0.585242108	0.831909182	0.523312223	0.774063013	0.368476486	0.617388095	0.470719503	0.31514492	0.403026393	0.248420652	0.191527284	0.697031802	0.425196126	0.438929662	0.355503232	0.717782716	0.578815291	0.753214783	0.621486026
TCGA_A2_A3XT	0.397238149	0.517525595	0.540771437	0.303612622	0.730545274	0.620024951	0.807941691	0.440136763	0.309486936	0.596705376	0.421791823	0.558741729	0.555803607	0.779142741	0.758358926	0.073236587	0.508682886	0.261746941	0.591026599	0.439014196	0.562255646	0.449465591	0.64951466	0.413945442	0.387563982	0.48807508	0.681139815	0.327719082	0.439027402	0.222920315	0.324494059	0.306619129	0.831276305	0.852473278	0.798010432	0.522208915	0.443334804	0.433916281	0.525950889	0	0.263417057	0.432827807	0.515165229	0.453653177	0.467214564	0.790354841	0.464847275	0.767471542	0.505436345
TCGA_A2_A3XU	0.66539535	0.5897774	0.138254772	0.318643476	0.89444578	0.558727573	0.851591261	0.457809578	0.460447306	0.739261047	0.25354543	0.803229976	0	0.759709864	0.846988084	0.337586985	0.383105414	0.330302183	0.250845375	0.620049275	0.296310389	0.5528556	0.443705895	0.222080742	0.728431596	0.202460654	0.859982609	0.425563747	0.483007241	0.417630388	0.505525788	0.589331592	0.870875538	0.754356556	0.667151129	0.780397033	0.45496141	0.120265538	0.47815242	0.214136164	0.355528485	0.342644685	0.218920588	0.573873275	0.146860103	0.495033378	0.799599931	0.755341259	0.47824683
TCGA_A2_A3XV	0.580415394	0.439265317	0.012822888	0.324267103	0.572321633	0.526902513	0.60743115	0.475369151	0.321299628	0.495876345	0.174565563	0.52368772	0.208211624	0.839545922	0.804144502	0.195579145	0.168157135	0.113322932	0.253503644	0.531264685	0.12938845	0.289151578	0.203619904	0.002375925	0.420754146	0.144853105	0.421886411	0.196389366	0.399523172	0.462727565	0.734050184	0.233048698	0.109746213	0.305160387	0.035819222	0.56436708	0.032487251	0.11157984	0.193882537	0.403624533	0	0.481041403	0.310073256	0.537275009	0.157336751	0.445926046	0.827885372	0.072980938	0.331904876
TCGA_A2_A3XW	0.620051894	0.511962527	0.359841855	0.263064798	0.535037117	0.650795357	0.727413085	0.570979663	0.437175871	0.632204145	0.179218578	0.695824029	0.320240749	0.836593781	0.620041561	0.351802257	0.107988641	0.137052825	0.243900647	0.971273271	0.110724041	0.134422302	0.101479938	0.370180974	0.639012776	0.205149191	0.505816581	0.27313157	0.214953149	0.358531432	0.535407871	0.537256254	0.246748945	0.655168947	0.160692334	0.650992814	0.29443902	0.148575218	0.045129462	0.281942742	0.099926715	0.585514442	0.094653059	0.470980495	0.021111011	0.358501417	0.672428413	0.62577461	0.4375468
TCGA_A2_A3XX	0.819972571	0.718989727	0.585416917	0.345160068	0.939497252	0.50468425	0.715452537	0.424148011	0.291992199	0.636597562	0.289492519	0.882774365	0.371019172	0.625286656	0.53907495	0.314893062	0.612915724	0.459962936	0.300256856	0.364930138	0.613850645	0.303610215	0.310342077	0.527242827	0.689786156	0.564655111	0.56573491	0.535991358	0.427329052	0.254133679	0.660364393	0.803327681	0.897362863	0.950275048	0.600311968	0.520625878	0.487421784	0.298031063	0.558131654	0.278780489	0.211062471	0.606237429	0.5614373	0.36901797	0.573816807	0.558806562	0.522132676	0.728190468	0.619474167
TCGA_A2_A3XY	0.685345581	0.65298527	0.692362003	0.227341556	0.807405965	0.682847986	0.864561495	0.391545615	0.223086235	0.469091586	0.273448846	0.889078307	0.55837288	0.657745735	0.677242051	0.239632573	0.453402977	0.50349777	0.268470632	0.517965259	0.334574116	0.499141885	0.579094469	0.535850925	0.63984722	0.408497695	0.532592007	0.470790414	0.403462898	0.152927381	0.616664087	0.76519616	0.512743275	0.865397152	0.338069057	0.513409442	0.365135714	0.395502075	0.444963865	0.377066005	0.459618736	0.59993824	0.426243118	0.320938029	0.511626965	0.580025618	0.407519172	0.672667803	0.577702015
TCGA_A2_A3XZ	0.505367306	0.610306596	0.498775631	0.476026281	0.584379468	0.432219161	0.422701949	0.55981017	0.493215092	0.552695829	0.865835244	0.712144401	0.378724499	0.49646371	0.408717448	0.377654248	0.450649157	0.302118679	0.351169985	0.997148402	0.472683104	0.235371675	0.464421609	0.572209909	0.863238574	0.471914114	0.545219924	0.345947077	0.472919953	0.783881165	0.574425605	0.555370533	0.395884901	0.637723667	0.513774537	0.363813162	0.304363815	0.462483357	0.395643384	0.319836087	0.452400723	0.418196739	0.669325969	0.393042329	0.315163622	0.601615103	0.555201884	0.457135932	0.539570396
TCGA_A2_A3Y0	0.789106564	0.511774512	0.373485002	0.397776549	0.687508504	0.87854795	0.935536103	0.569961795	0.048176599	0.572417504	0.16182841	0.81941446	0.381705706	0.379789711	0.802936252	0.353575073	0.480914681	0.274591305	0.453157825	0.782796976	0.427142493	0.323748267	0.2434257	0.330681883	0.689585987	0.41729619	0.577814667	0.60196461	0.332326516	0.19053078	0.691503443	0.713423927	0.25241242	0.651376597	0.442664293	0.627723859	0.251774067	0.336615656	0.520969076	0.111418161	0.092282274	0.863977107	0.54040566	0.444595334	0.285257116	0.839287031	0.706934928	0.386418746	0.444409191
TCGA_A2_A4RW	0.543649825	0.545446048	0.633533347	0.580269757	0.609969492	0.706628696	0.716532854	0.590581296	0.577224177	0.36080668	0.302289107	0.618950555	0.428821972	0.453429744	0.520047922	0.514280146	0.467253353	0.490745075	0.504900127	0.712346632	0.543872928	0.263263155	0.373233118	0.63894309	0.607441338	0.706544462	0.434896532	0.219503923	0.223359778	0.272156669	0.325278759	0.513282096	0.448349268	0.500959363	0.417494723	0.515371395	0.350594971	0.433664278	0.385582636	0.522220646	0.596879449	0.387158863	0.582497753	0.275410993	0.409960389	0.435732257	0.477589555	0.340003254	0.47875414
TCGA_A2_A4RX	0.627571266	0.584349145	0.627094473	0.378510557	0.715151375	0.666626911	0.918881841	0.611321934	0.38530209	0.241125861	0.314455685	0.791571546	0.52172706	0.511776869	0.422051325	0.210447698	0.633368512	0.314115787	0.444276281	0.443337164	0.526921055	0.415544081	0.548314423	0.703417148	0.557124469	0.817061129	0.71887576	0.372831573	0.316921499	0.127891084	0.558442921	0.683943848	0.531540315	0.774026007	0.380126801	0.464888358	0.554922986	0.483781967	0.530820653	0.692113489	0.588351963	0.472798078	0.427137934	0.157129473	0.69203599	0.639693655	0.168826311	0.59036209	0.770121312
TCGA_A2_A4RY	0.41107205	0.497647184	0.55228448	0.695770866	0.551090228	0.772836358	0.763621528	0.671771497	0.531296694	0.426917905	0.355497759	0.572914548	0.490691467	0.508230331	0.48319867	0.43432487	0.42543985	0.375680295	0.410911977	0.739839073	0.422779326	0.156001914	0.473309138	0.757985262	0.63632346	0.52465569	0.510161557	0.342712153	0.269959035	0.183340312	0.46176019	0.363455829	0.392051707	0.561023905	0.386835334	0.621128592	0.443112598	0.52914144	0.248182135	0.710380857	0.554788142	0.427125132	0.401317787	0.212488191	0.485926752	0.363134395	0.459559817	0.450335062	0.59709603
TCGA_A2_A4S0	0.70075317	0	0.570164259	0.663892993	0.186244039	0.51137015	0.403160234	0.81492431	0.49980619	0.496686684	0.315314484	0.418037902	0.487094162	0.400014591	0.443788126	0.455307681	0.252054792	0.312345547	0.345332097	0.596032382	0.25224715	0.156956723	0.490636628	0.629902365	0.405864987	0.502147161	0.513983038	0.297675857	0.231910633	0.316871234	0.457507032	0.508560489	0.025223104	0.350198644	0.09894331	0.23910001	0.48237349	0.495792531	0.18055059	0.64990792	0.568441511	0.35220687	0.456347619	0.178145853	0.547526058	0.324100234	0.43810385	0.585168484	0.530554296
TCGA_A2_A4S1	0.569799458	0.721962553	0.351511513	0.440549492	0.307187237	0.516729926	0.922566096	0.347898326	0.608617622	0.467127833	0.210989501	0.457641738	0.372117326	0.692718844	0.51100549	0.212776782	0.219605116	0.275581934	0.379857926	0.541234482	0.071777686	0.554287307	0.508098633	0.46316116	0.890701428	0.353427751	0.602519606	0.154457446	0.219920375	0.168275612	0.506746012	0.326660812	0.328113234	0.811758331	0.212402427	0.743217515	0.356227512	0.237520051	0.474858562	0.46096002	0.322298095	0.493090898	0.414009201	0.408114236	0.166018463	0.337350536	0.382969364	0.614655149	0.581651701
TCGA_A2_A4S2	0.553640649	0.440507062	0.637632114	0.624684912	0.283803976	0.610199274	0.838697663	0.801752237	0.638917278	0.365541668	0.269807878	0.521223212	0.480348191	0.443645022	0.539501592	0.38171449	0.42410249	0.468289243	0.484478653	0.715334365	0.526320518	0.267733203	0.385827035	0.667956195	0.616541928	0.529719494	0.522979561	0.284841426	0.142429108	0.213573546	0.319183941	0.389512648	0.317199183	0.663587608	0.587599254	0.356910479	0.404410064	0.473767104	0.245842481	0.718404565	0.718828939	0.497046785	0.506102123	0.19816508	0.563033697	0.424703669	0.465587501	0.49495473	0.4178676
TCGA_A2_A4S3	0.605988826	0.494179105	0.606822431	0.528456058	0.594990983	0.729100207	0.471219536	0.385598493	0.278241171	0.550716204	0.489222557	0.685142868	0.357289837	0.403242363	0.686898386	0.549694338	0.65818562	0.244126217	0.345135612	0.566560426	0.451264376	0.315389722	0.319600609	0.466719307	0.635230937	0.645448261	0.461961947	0.511737632	0.523897916	0.259676591	0.481089142	0.708602622	0.263196251	0.538130037	0.476104767	0.318286933	0.296629722	0.300060997	0.415776688	0.467873112	0.520940267	0.584889946	0.646204463	0.245306812	0.712854426	0.617658663	0.376956625	0.586149055	0.441539874
TCGA_A7_A13H	0.257826505	0.448755512	0.593694286	0.661155164	0.547911733	0.732032171	0.61573303	0.633299619	0.639485154	0.441724344	0.330318147	0.607502057	0.540025319	0.503908259	0.449375473	0.531461806	0.443791065	0.504512514	0.417170981	0.768643296	0.520489339	0.478969502	0.350969724	0.706701657	0.603252727	0.589827353	0.480996089	0.343223535	0.228113839	0.192881013	0.522140378	0.41365587	0.329821985	0.720099946	0.400417222	0.613929205	0.324914267	0.590818627	0.457241044	0.567088557	0.527409815	0.469891606	0.706677228	0.217525187	0.476130338	0.444893909	0.481194841	0.368235226	0.487483604
TCGA_A7_A2KD	0.376061307	0.20715579	0.743582349	0.659337725	0.635910562	0.817631184	0.308383581	0.628415879	0.307304497	0.2495983	0.420106998	0.637760018	0.585879892	0.413986107	0.47704699	0.467838848	0.746889082	0.429068421	0.450493946	0.547705527	0.549403203	0.418748725	0.589985988	0.824399969	0.630343794	0.738115846	0.603489285	0.332308171	0.543394587	0.548377434	0.802085394	0.471832508	0.353743142	0.513436697	0.381280436	0.437937496	0.583726771	0.673503483	0.710642066	0.695531542	0.756923983	0.367856197	0.696511936	0.138113414	0.911767148	0.812408899	0.600159595	0.621068915	0.954400671
TCGA_A7_A3IY	0.507833061	0.485976943	0.501237279	0.335663187	0.548579801	0.452127132	0.404177433	0.626559402	0.394612288	0.438073443	0.312383312	0.619593826	0.565106753	0.564779106	0.45926716	0.419482817	0.353197491	0.319710988	0.388923358	0.698844869	0.255918184	0.539712646	0.514357416	0.589273563	0.559612897	0.34428836	0.694556929	0.39441782	0.421242346	0.289410229	0.522979788	0.539944772	0.170138195	0.69770377	0.273599963	0.411480564	0.487109828	0.361508035	0.379371701	0.588331177	0.385811664	0.328822254	0.403437668	0.314595856	0.293522008	0.458940972	0.542082599	0.390322826	0.416307419
TCGA_A7_A3IZ	0.413474817	0.194756289	0.707830782	0.871066298	0.199182122	0.568532299	0.313832912	0.780450434	0.287251866	0.370066437	0.480006316	0.414797613	0.602696772	0.315914695	0.457831619	0.548234668	0.633183798	0.605643603	0.543380764	0.717992771	0.611142266	0.664628206	0.442123437	0.92266807	0.406320727	0.742334365	0.372974737	0.413212533	0.388793731	0.309653993	0.084677985	0.5659564	0.132870355	0.313710677	0.580666265	0.232083871	0.407634339	0.67542795	0.550476428	0.679011536	0.702644314	0.318463754	0.329225528	0.163324973	0.350211854	0.526121211	0.356348288	0.430652069	0.430100092
TCGA_A7_A3J0	0.616105507	0.165750219	0.618386437	0.457490724	0.423607829	0.48424768	0.537522535	0.663325858	0.395753565	0.430190018	0.436460618	0.662955815	0.526236999	0.633218282	0.625185062	0.431009168	0.427961446	0.404223052	0.466426868	0.831687937	0.325920544	0.238662012	0.608855928	0.654527463	0.525797013	0.568623512	0.620443287	0.314077002	0.519662758	0.360805324	0.49338556	0.531861154	0.237814287	0.437784098	0.206826857	0.23186222	0.425184414	0.484626188	0.251875843	0.613133623	0.53834224	0.362345864	0.199657872	0.178770079	0.651365241	0.457823452	0.50857329	0.662746815	0.630883417
TCGA_A7_A3J1	0.431822481	0.307040441	0.637869469	0.724380193	0.526613269	0.661761282	0.618801797	0.745818111	0.549718369	0.320260465	0.359558967	0.585426922	0.483039994	0.399569381	0.364146786	0.606957122	0.574544661	0.460920259	0.323846456	0.710791487	0.596662887	0.263678729	0.416328975	0.844248427	0.516642156	0.721395528	0.266424751	0.442231455	0.421707139	0.216440052	0.452955117	0.333571712	0.279811706	0.661122645	0.569413031	0.573587553	0.412284819	0.619894482	0.360978102	0.721896216	0.699379398	0.280743613	0.452084745	0.246233835	0.55878372	0.426130693	0.427191322	0.536486229	0.577789199
TCGA_A7_A3RF	0.760054955	0.181008324	0.529230857	0.423724375	0.05029744	0.376988927	0.698097851	0.747216306	0.397522725	0.592625377	0.384631539	0.495948925	0.381932393	0.722013993	0.574349136	0.527206982	0.138867276	0.282286887	0.427587528	0.88412435	0.12188933	0.263535932	0.295658437	0.560650323	0.349993115	0.45535489	0.285880731	0.262682447	0.179149951	0.335541022	0.449049127	0.409498812	0.000292695	0.322683	0.100665242	0.398374335	0.174604303	0.360005495	0	0.510152218	0.51682404	0.396205756	0.481649821	0.264522434	0.356249063	0.351794506	0.630359263	0.818464693	0.569108858
TCGA_A7_A425	0.446097067	0.537661848	0.493043079	0.563659717	0.617725614	0.684024609	0.970076227	0.590769301	0.429035696	0.574190806	0.270162902	0.526630326	0.386872492	0.667132339	0.523982014	0.421055288	0.401143574	0.350912192	0.201910535	0.771669798	0.285203451	0.245869344	0.30957522	0.480079777	0.699013541	0.37807712	0.412212851	0.231741719	0.3275969	0.323198254	0.418571853	0.38304617	0.311106468	0.698740671	0.340950904	0.592672223	0.228849413	0.425241738	0.262720558	0.642368316	0.372515738	0.44833912	0.542287693	0.325277673	0.210840217	0.63357662	0.683889566	0.427282429	0.511009689
TCGA_A7_A426	0.380572837	0.42331745	0.512239564	0.661430246	0.545852666	0.815962715	0.711555538	0.554613329	0.461333607	0.464003914	0.261800055	0.562004162	0.432331386	0.60802636	0.50165186	0.479559455	0.31828821	0.257023066	0.327415239	0.795549933	0.247927271	0.130641449	0.47699785	0.600781673	0.672761088	0.310743622	0.435791582	0.312957828	0.388223857	0.200619475	0.432397801	0.461746021	0.288744348	0.447841377	0.414294839	0.520313469	0.311272227	0.469566113	0.342483094	0.602673683	0.359620238	0.362176601	0.340830209	0.310933451	0.45773797	0.495725648	0.523551509	0.504260406	0.579831454
TCGA_A7_A4SA	0.294866634	0.521997533	0.664995668	0.378952936	0.688312099	0.53280108	0.693921242	0.499411643	0.364213515	0.475061579	0.361819233	0.623085952	0.603911959	0.469921434	0.545951524	0.406146749	0.524253103	0.21457786	0.308390189	0.719114412	0.499506823	0.252984082	0.439840389	0.672433792	0.517131279	0.571613406	0.368052281	0.50344766	0.31886211	0.198676402	0.34293188	0.267562359	0.280463222	0.636306465	0.261047192	0.518932556	0.37293713	0.29952596	0.57261694	0.676949926	0.607215045	0.259281837	0.442556259	0.247036716	0.472527581	0.524823698	0.453581492	0.519746547	0.511966342
TCGA_A7_A4SB	0.3333135	0.519172177	0.517861773	0.837872365	0.41603619	0.625987474	0.59135208	0.587464048	0.539675615	0.460400625	0.43225236	0.420504121	0.512119024	0.389470501	0.313389554	0.524621535	0.6554873	0.349146597	0.52465509	0.734059197	0.407955749	0.146799575	0.189738975	0.76707412	0.630606232	0.430042717	0.678223657	0.287263696	0.535223527	0.329381398	0.377749147	0.482962678	0.275147216	0.264600852	0.482804511	0.373243052	0.387893645	0.569545333	0.766387381	0.64982659	0.567956331	0.264358749	0.674222582	0.318851896	0.224243425	0.365362044	0.172665135	0.425001814	0.616878848
TCGA_A7_A4SC	0.426878982	0.453119443	0.595825522	0.678596569	0.405172111	0.71313536	0.709954512	0.780382631	0.732626643	0.295778196	0.33695624	0.549408775	0.682979728	0.438700769	0.381480182	0.340469071	0.494751146	0.528522796	0.409048022	0.560238942	0.59267513	0.199550089	0.492237736	0.768249735	0.45864403	0.640903412	0.532565545	0.255090644	0.425480679	0.080546622	0.188194986	0.410406763	0.421751131	0.534177152	0.488322792	0.413011577	0.367039952	0.6328441	0.226243956	0.64918875	0.602738352	0.243189651	0.817051847	0.219685993	0.687952241	0.398774013	0.340695409	0.433581076	0.475116409
TCGA_A7_A4SD	0.774026727	0.735585608	0.678739446	0.437811888	0.474584766	0.488175534	0.571988518	0.522451821	0.417535057	0.45190833	0.221339523	0.804126259	0.517628316	0.458808857	0.502011212	0.246378165	0.669935412	0.429704448	0.743663745	0.565933964	0.657352225	0.481321254	0.542724903	0.474149618	0.519836976	0.691282224	0.666682525	0.498313872	0.568694254	0.191521657	0.406848221	0.728921758	0.633849625	0.852702519	0.489041756	0.22693672	0.497136855	0.41851948	0.399721028	0.386781585	0.56624028	0.600693964	0.629257371	0.254997893	0.42917495	0.672487215	0.509551809	0.660869343	0.42338972
TCGA_A7_A4SE	0.550452467	0.551573801	0.677509211	0.402403265	0.625686649	0.684212618	0.758485734	0.320602393	0.31603341	0.464994486	0.396107329	0.792867226	0.490411379	0.523066101	0.577018754	0.405504037	0.645902185	0.267652008	0.617422467	0.731635973	0.356162197	0.551921507	0.542176215	0.775963554	0.32520988	0.607880728	0.648195725	0.383185903	0.556241233	0.102748849	0.431856627	0.567173936	0.522403534	0.879790911	0.736732654	0.693629731	0.585574501	0.306729019	0.577278565	0.402996913	0.456335319	0.680763237	0.409535666	0.260709844	0.151328791	0.595137996	0.095646505	0.495899784	0.555623418
TCGA_A7_A4SF	0.641614227	0.41958994	0.65955778	0.488691062	0.752155419	0.376848187	0.273494262	0.423578037	0.512170072	0.49377823	0.283734616	0.56262173	0.413698693	0.609072708	0.458596587	0.532143632	0.539987242	0.401258017	0.266934558	0.698626091	0.450107527	0.208741274	0.113393823	0.61141668	0.533070703	0.714112822	0.357552075	0.382972267	0.39949951	0.52947306	0.412490422	0.547249507	0.511019904	0.336416198	0.49024184	0.660720084	0.292856933	0.395114439	0.31706125	0.528695582	0.713569711	0.593207106	0.673299257	0.340940934	0.427789297	0.716582651	0.515929193	0.249505861	0.676383694
TCGA_AC_A23G	0.38759756	0.742782147	0.510487062	0.166779892	0.555541799	0.484721597	0.653773339	0.639151491	0.48467031	0.456921921	0.368697336	0.692613888	0.49287176	0.673021572	0.532008427	0.384024401	0.402769696	0.426556969	0.343259182	0.803510998	0.448495893	0.556855819	0.449737004	0.657593454	0.540633942	0.547034004	0.470028471	0.390827686	0.138195656	0.196955057	0.485690414	0.463613156	0.491666932	0.662641582	0.335217089	0.586245447	0.391368922	0.494949109	0.327994598	0.727955936	0.490982485	0.365322586	0.463281051	0.255488888	0.58883338	0.235696381	0.355454786	0.420697874	0.49072352
TCGA_AC_A2B8	0.411074004	0.501957726	0.640684425	0.556871481	0.545064219	0.43662406	0.708756599	0.494895855	0.488780385	0.349445529	0.3918838	0.562655084	0.656420009	0.380713323	0.322028661	0.43695357	0.52618811	0.506137604	0.504963301	0.662406998	0.621706589	0.513492899	0.521285633	0.828211936	0.410367857	0.847133951	0.406288636	0.480202938	0.261511723	0.172809359	0.396851797	0.488078293	0.500884742	0.544004799	0.534097191	0.403050321	0.354887208	0.698332474	0.300471269	0.7456206	0.672904779	0.434241333	0.591778503	0.176493602	0.677055083	0.436800897	0.338013123	0.347801595	0.441173169
TCGA_AC_A2BK	0.544059623	0.261519283	0.696433537	0.326200834	0.778702583	0.615024068	0.719366678	0	0.034156176	0.54371063	0.354732488	0.775739086	0.407396969	0.42898775	0.771847608	0.400162897	0.759527941	0.55599409	0.723616889	0.428872556	0.882718288	0.201035566	0.560692626	0.531727116	0.608809872	0.894417411	0.63829529	0.732683528	0.600561884	0.188315056	0.644573711	0.671557656	0.42804313	0.447666763	0.874016963	0.490602642	0.614177664	0.471675664	0.547297195	0.003018841	0.707510523	0.870659862	0.29299093	0.263519921	0.601717593	0.63240454	0.501063901	0.882138949	0.511823194
TCGA_AC_A2BM	0.613531347	0.335124208	0.771349388	0.937216587	0.128122471	0.401688241	0.239093719	0.560644427	0.711835514	0.217614538	0.403617676	0.661530837	0.627080738	0.385581035	0.27364803	0.624186113	0.633471353	0.526777922	0.682845813	0.762102809	0.63501244	0.323294027	0.52272026	0.897709248	0.553978708	0.767724619	0.477919488	0.623297049	0.321350868	0.282843462	0.551696824	0.477218326	0.201447734	0.498709684	0.718569442	0.371437129	0.421114981	0.786145663	0.494163659	0.771905216	0.795287731	0.441156611	0.240383227	0.277500069	0.643727699	0.36559347	0.198102246	0.39084152	0.596608726
TCGA_AC_A2FB	0.488990408	0.445625658	0.621096418	0.377539502	0.626835339	0.444071908	0.424519881	0.646293063	0.60974611	0.228374458	0.284744718	0.534825577	0.650945677	0.438591821	0.27579137	0.54614749	0.628709031	0.579651221	0.578170349	0.572137622	0.623670281	0.234805135	0.444009281	0.824384226	0.429827702	0.808275363	0.450144783	0.477896795	0.389814094	0.513754647	0.646422645	0.438303889	0.251503049	0.734367754	0.375706056	0.502344865	0.530632371	0.704867383	0.293763453	0.689290714	0.563603366	0.547067921	0.67506296	0.16384151	0.589133527	0.423545645	0.309526553	0.285408903	0.602925516
TCGA_AC_A2FE	0.338166526	0.636384885	0.566631127	0.342242139	0.530374601	0.489240584	0.711620734	0.748781777	0.451350142	0.412506659	0.342780831	0.610787303	0.546822608	0.415517578	0.471533752	0.470429331	0.372785347	0.365706549	0.433944186	0.689632125	0.361957293	0.303560587	0.350304409	0.65179505	0.538359733	0.563315372	0.468790072	0.424226973	0.391531965	0.24408354	0.376558016	0.478567581	0.345830292	0.648231919	0.39754212	0.370909825	0.428612776	0.580460776	0.384715864	0.656610315	0.838366866	0.436307103	0.57648816	0.247745297	0.554986281	0.419932063	0.376188767	0.296120229	0.486488699
TCGA_AC_A2FF	0.440016687	0.383644313	0.628638746	0.578567883	0.610589048	0.387366663	0.615026638	0.645597469	0.615375883	0.218855493	0.426417618	0.531083495	0.672975827	0.497528518	0.369909786	0.578377372	0.550249923	0.466565031	0.502192515	0.511806329	0.492030965	0.379485532	0.496686543	0.854868749	0.471093678	0.717585013	0.522755896	0.468222316	0.413211104	0.219661477	0.361994308	0.461900021	0.247979124	0.586037116	0.296450562	0.536627805	0.53209827	0.679322949	0.463666984	0.690174409	0.580604392	0.499402002	0.725160745	0.202014739	0.611467086	0.286283526	0.282988218	0.307055829	0.365416441
TCGA_AC_A2FG	0.309542112	0.410921256	0.617818147	0.63530938	0.550089415	0.640764988	0.688023135	0.65011145	0.673931172	0.323715096	0.437930768	0.441936339	0.648334019	0.416648766	0.355399718	0.567371934	0.483915713	0.54862708	0.4468567	0.464469151	0.507285905	0.265109905	0.498140753	0.779257311	0.501159843	0.597025747	0.474997102	0.425919241	0.340894171	0.213539756	0.451413933	0.543159608	0.450316823	0.433968814	0.375575001	0.572108926	0.387874993	0.639489414	0.419206284	0.732892714	0.47632349	0.446615473	0.762589899	0.232577554	0.655896084	0.29659456	0.419077081	0.244342086	0.466278909
TCGA_AC_A2FK	0.429089384	0.314421492	0.61292597	0.48397544	0.700205412	0.494031918	0.732102908	0.654231801	0.663660972	0.188634832	0.429550439	0.604478839	0.636725703	0.388285559	0.266593265	0.49849966	0.422454809	0.503432736	0.545442559	0.644779394	0.593540573	0.222753981	0.578772869	0.932373313	0.442335876	0.725558941	0.551674729	0.41753728	0.283874164	0.146277245	0.528855633	0.386701396	0.485788895	0.450538292	0.437304925	0.39752623	0.615244022	0.693296608	0.309069879	0.712001598	0.649758769	0.464304476	0.630218333	0.184262945	0.604885693	0.132385169	0.318137428	0.403259224	0.558652803
TCGA_AC_A2FM	0.530559736	0.287888935	0.551742627	0.587041747	0.457296974	0.969325884	0.579066733	0.47597388	0.669248819	0.620609564	0.46625371	0.38477228	0.501311114	0.29030076	0.520675893	0.641554379	0.57895823	0.305712065	0.41001143	0.558560845	0.387978611	0.144578814	0.333323932	0.787405754	0.606341521	0.586604874	0.355475415	0.462380604	0.574918671	0.487697456	0.422123333	0.316852174	0.368369198	0.293054424	0.42801046	0.216321166	0.344667891	0.48042932	0.458985045	0.641294534	0.373205367	0.411486521	0.510812143	0.221443344	0.690103878	0.499735931	0.595467625	0.578833523	0.507081531
TCGA_AC_A2FO	0.485115402	0.381254124	0.648451952	0.618688568	0.602150754	0.575251551	0.703551052	0.556920756	0.55481985	0.419441065	0.425826785	0.591997014	0.485925516	0.428488152	0.345809887	0.625645598	0.418564671	0.397664647	0.528146291	0.612644265	0.477728882	0.309426867	0.567618829	0.782273016	0.496283888	0.608792688	0.422598238	0.422489006	0.3657724	0.204056866	0.463057491	0.50815975	0.198764352	0.686968235	0.430729411	0.390384138	0.403845424	0.635209543	0.369438761	0.632939278	0.649571125	0.482271679	0.625273179	0.202983082	0.582683512	0.32400202	0.328929197	0.407490823	0.375910444
TCGA_AC_A2QH	0.728733411	0.672045258	0.648439463	0.464168388	0.569236553	0.362237296	0.771940547	0.541567271	0.379564245	0.427274578	0.500834751	0.963339349	0.575153794	0.471579487	0.638092504	0.252972667	0.418597018	0.392817149	0.268889626	0.41939142	0.521649277	0.864239035	0.465002376	0.729281147	0.703382754	0.575894632	0.69406229	0.359175172	0.440612908	0.047572433	0.687061844	0.541036391	0.302959646	0.65072584	0.459004785	0.575756904	0.611147988	0.470047111	0.776469075	0.586993891	0.575885461	0.543889901	0.750702969	0.401041401	0.481060903	0.391836315	0.290605941	0.534595827	0.458649095
TCGA_AC_A2QI	0.320941809	0.448549914	0.612197145	0.29718043	0.285953242	0.510183068	0.544655459	0.643024286	0.495328559	0.369443374	0.367718538	0.641757101	0.562374626	0.475710013	0.456157655	0.473601054	0.345987254	0.508529544	0.421493658	0.781527151	0.454059668	0.365106382	0.344948311	0.676878855	0.37315922	0.553996932	0.351775077	0.356789478	0.293184911	0.196223245	0.493081045	0.487771298	0.464553754	0.557742479	0.218838469	0.556744391	0.305509705	0.461823512	0.356333961	0.682802858	0.417402638	0.442271426	0.729550309	0.286963797	0.450376502	0.229296774	0.405851054	0.350374807	0.450454392
TCGA_AC_A2QJ	0.601019892	0.858724424	0	0.211163627	0.269335841	0.436353565	0.878664038	0.392273953	0.258081887	0.717840148	0.225792748	0.877903042	0.001053291	0.929901984	0.803858942	0.101062368	0.094697205	0.075364965	0	0.897639711	0	0.63238302	0.152849984	0.005846144	0.776222323	0.159125404	0.514233562	0	0.194901845	0.378933002	0.62958869	0.518885773	0.301525406	0.904156011	0.124427615	0.767555053	0.200267653	0	0.429429195	0.277266142	0.119093269	0.433692525	0.467152225	0.595101238	0	0.426411922	0.688266535	0.533241923	0.613013303
TCGA_AC_A3BB	0.452436058	0.702172161	0.505327234	0.494625837	0.461970457	0.646422148	0.851349825	0.545652494	0.445104783	0.438553768	0.274184139	0.688044957	0.514691395	0.660118837	0.536995008	0.491087667	0.278331216	0.377177348	0.353565822	0.77037657	0.294688715	0.381764861	0.441546912	0.511027016	0.586246317	0.353307028	0.402868553	0.404250088	0.254171959	0.198625848	0.386437081	0.389548952	0.351231938	0.618376149	0.268890519	0.390829258	0.376675186	0.438068608	0.221137869	0.676540877	0.345452728	0.380062239	0.548895174	0.312320224	0.399480769	0.412642968	0.545583639	0.378965101	0.396484317
TCGA_AC_A3EH	0.408945944	0.716446231	0.591172915	0.420953099	0.616818923	0.577723806	0.501875335	0.681502433	0.215294415	0.323533907	0.331018013	0.609789774	0.555210811	0.562715557	0.553090577	0.530484853	0.347878009	0.479817577	0.481605129	0.943736085	0.50449762	0.311529905	0.441980396	0.538237576	0.558702666	0.561442329	0.429194031	0.448896281	0.265929341	0.289882178	0.523774009	0.32688019	0.456263307	0.436003886	0.126583222	0.508319911	0.175329539	0.456493455	0.260989053	0.664422308	0.508675555	0.465096007	0.54289915	0.156867441	0.516856692	0.427068037	0.492176526	0.317811583	0.368075147
TCGA_AC_A3HN	0.365136472	0.487879289	0.55848397	0.621077238	0.544965015	0.596361678	0.738101575	0.669959597	0.388776088	0.434091325	0.399412321	0.675382377	0.568042297	0.438291873	0.385885057	0.476112114	0.503615422	0.480293466	0.408466515	0.64750391	0.481605136	0.478348298	0.373312014	0.781731286	0.49966885	0.675934838	0.470720478	0.426670658	0.403384525	0.208211006	0.413214631	0.366769456	0.221650479	0.608558471	0.353060594	0.440885199	0.388606755	0.562229975	0.298563171	0.716765047	0.605895104	0.45479727	0.661153468	0.240967914	0.58461584	0.405965539	0.371195357	0.433119	0.489905284
TCGA_AC_A3OD	0.378918213	0.311342745	0.664282035	0.617307676	0.602688405	0.75118251	0.605149042	0.599927906	0.512370718	0.412284624	0.289250701	0.597796678	0.483935848	0.368239938	0.432884793	0.585692033	0.551731102	0.472736536	0.602337359	0.547831327	0.537810466	0.433175786	0.386312157	0.815117859	0.597072246	0.643538974	0.517380851	0.453474778	0.620001254	0.191100242	0.368210845	0.579058003	0.391013843	0.695825872	0.640518273	0.37670862	0.423476961	0.479939272	0.743579644	0.657187592	0.651598868	0.441261311	0.655706956	0.239927222	0.323316392	0.402627955	0.360738734	0.420515898	0.534185994
TCGA_AC_A3QP	0.399066347	0.553468245	0.363223797	0.325099564	0.484707413	0.531227342	0.647756489	0.522127721	0.357597561	0.512321944	0.25269505	0.517951774	0.369879874	0.803817783	0.693248215	0.45791636	0.168490372	0.222198514	0.274413131	0.838249405	0.077656536	0.334667143	0.448665548	0.428693949	0.552161798	0.359555033	0.463886279	0.301508553	0.264028959	0.326636744	0.454625628	0.472904141	0.263023379	0.566774482	0.10667513	0.611926666	0.31330706	0.379119788	0.208130827	0.553928584	0.156510744	0.409966716	0.586650313	0.324297608	0.276830126	0.356066171	0.709090477	0.367576565	0.41753627
TCGA_AC_A3QQ	0.309624223	0.583035531	0.297252659	0.475270411	0.31194931	0.472621003	0.600787376	0.350756719	0.111058209	0.547116234	0.217335388	0.637235835	0.246947815	0.783154006	0.520773605	0.209858138	0.170826027	0.316598631	0.120445524	0.863022168	0.216840486	0.222660771	0.073250593	0.199695163	0.463970234	0.181066764	0.369957524	0.250936847	0.256216899	0.762429573	0.439514819	0.413024191	0.315721767	0.466944469	0.309902597	0.88980967	0.139223329	0.23036257	0.451397629	0.364041325	0.138139879	0.357274612	0.407602329	0.393142763	0.019324875	0.698035815	0.768941139	0.283329227	0.955594268
TCGA_AC_A3TM	0.368367189	0.678479511	0.272606079	0.296226365	0.456272934	0.534436417	0.692443494	0.426963843	0.328245986	0.702918525	0.200003314	0.593570603	0.279207141	0.752108675	0.704562886	0.329881674	0.24655132	0.296704467	0.131103442	0.797496908	0.132102277	0.213125265	0.288503949	0.221838439	0.667039872	0.163632001	0.458120247	0.20407272	0.351249707	0.429967796	0.481344326	0.460662081	0.3044943	0.475131697	0.245099376	0.634910847	0.246363626	0.20466766	0.34045225	0.46804528	0.056243631	0.398539534	0.203273217	0.418731704	0.080964066	0.612230845	0.816372583	0.311498488	0.534210575
TCGA_AC_A3TN	0.267137274	0.342284392	0.419186109	0.510907813	0.420589425	0.590308913	0.598676597	0.547290677	0.454727952	0.539581182	0.340308807	0.556818628	0.344541945	0.805062202	0.559529658	0.489972768	0.268847788	0.373547687	0.171811614	0.716465036	0.130630538	0.22500463	0.357596823	0.328460033	0.597873971	0.295528252	0.225805421	0.210589336	0.24535098	0.399242451	0.44316327	0.455022955	0.081892347	0.329142042	0.058426958	0.559151988	0.051582696	0.36603974	0.243304037	0.491920987	0.281622697	0.412292195	0.548813817	0.40365959	0.257543962	0.320185907	0.695530055	0.290597119	0.448121111
TCGA_AC_A3W5	0.394795609	0.742514765	0.537325068	0.458252356	0.61127232	0.532450021	0.743428074	0.57654669	0.596944776	0.487129275	0.183791974	0.76761893	0.462247406	0.656516715	0.599303771	0.449744749	0.34344872	0.247609834	0.484777585	0.679566972	0.390391993	0.522298247	0.319117726	0.685297344	0.600274203	0.593158735	0.527942574	0.420764069	0.406952614	0.739218702	0.596120876	0.327453082	0.4884935	0.656972936	0.383621223	0.52621415	0.304935128	0.374257232	0.451620514	0.616562888	0.353124912	0.444828617	0.391729273	0.293450842	0.399127019	0.61026111	0.528417029	0.600661696	0.434140814
TCGA_AC_A3W6	0.366706637	0.637255249	0.549362804	0.455063813	0.624873078	0.640704536	0.639175925	0.547907032	0.397903791	0.51425799	0.233037739	0.697520441	0.421143569	0.650703688	0.558571725	0.373822329	0.31699459	0.252669809	0.327303033	0.839522528	0.225939125	0.324873546	0.482396527	0.56169941	0.605177752	0.449172377	0.410099561	0.372854485	0.249932579	0.180229846	0.475749554	0.326900653	0.459553837	0.571607062	0.328806052	0.571813319	0.309111892	0.370986461	0.427447942	0.574113496	0.479376178	0.363671502	0.445405517	0.302029816	0.193916977	0.47869362	0.465729714	0.541908833	0.490380121
TCGA_AC_A3W7	0.312435823	0.50426261	0.601015425	0.700661178	0.527173234	0.82016723	0.642861125	0.592968751	0.594175233	0.464228446	0.201476401	0.585538864	0.528331932	0.437273799	0.476788127	0.430168852	0.321814301	0.331438568	0.310684517	0.784653516	0.434472001	0.291009626	0.456487998	0.692597233	0.592407776	0.552811619	0.381392216	0.331967433	0.37377498	0.178450081	0.450100886	0.281058818	0.377699914	0.397086178	0.372521188	0.567782797	0.319977874	0.512810409	0.385284857	0.644371601	0.504747513	0.45459293	0.628142615	0.266878698	0.254370234	0.448784686	0.468560005	0.461381982	0.465671989
TCGA_AC_A3YI	0.435122855	0.611224027	0.544727672	0.513015151	0.598600418	0.739930219	0.836494123	0.588419393	0.511550115	0.3000608	0.37720578	0.498477914	0.517187222	0.516070693	0.451082099	0.372928389	0.33420813	0.382142065	0.280986146	0.688021669	0.492217245	0.417944744	0.540238661	0.691581534	0.6312385	0.556270328	0.675109045	0.496241309	0.2488469	0.181376609	0.603042865	0.415665795	0.378291123	0.550418996	0.264835456	0.330640026	0.400681345	0.401436687	0.334029047	0.51466085	0.409595261	0.35817789	0.505496356	0.292736135	0.458257774	0.238309489	0.380435468	0.477673103	0.656531688
TCGA_AC_A3YJ	0.579153565	0.397664164	0.397221454	0.529840981	0.380247389	0.521222929	0.461317978	0.613171813	0.26561285	0.712757247	0.326083671	0.633368178	0.354534198	0.640812706	0.491629022	0.408077706	0.18021228	0.336571503	0.33609583	0.657351228	0.224238713	0.315466125	0.325033977	0.350920323	0.489705806	0.467289352	0.428882551	0.32504295	0.148763976	0.405828209	0.568528324	0.554194734	0.275027068	0.562485897	0.44530114	0.565798039	0.208649282	0.344825512	0.170955278	0.492796031	0.410191545	0.362792611	0.44743663	0.328209016	0.278256725	0.358946362	0.722687817	0.500882429	0.453077214
TCGA_AC_A5EH	0.544238449	0.674404006	0.600424038	0.234593853	0.70334717	0.625626676	0.637763737	0.688525234	0.470708163	0.417699713	0.292524027	0.775617694	0.610338365	0.583230197	0.437385526	0.202376255	0.239672024	0.327178879	0.462088124	0.617904721	0.274196164	0.539719	0.411514819	0.61458905	0.654040922	0.598884569	0.658989858	0.554595418	0.46117561	0.171834613	0.501971493	0.39332994	0.359451664	0.531106439	0.318697095	0.540565438	0.286492226	0.50107229	0.367995748	0.577287412	0.390224217	0.378435287	0.533193636	0.312614199	0.297757065	0.447616766	0.505262305	0.581699531	0.435297837
TCGA_AC_A5XS	0.309625589	0.620650589	0.533886228	0.322341202	0.538019141	0.561461781	0.892342215	0.352957931	0.44398873	0.484616081	0.280059528	0.484139546	0.413817806	0.585378658	0.442139415	0.391717364	0.386044609	0.425437334	0.293211164	0.719828003	0.320638461	0.312391377	0.43963074	0.302416184	0.438653322	0.347494711	0.354609777	0.336955834	0.411868223	0.313308139	0.521821834	0.570334901	0.330522195	0.714594922	0.461010103	0.540354806	0.242519415	0.238842121	0.20996021	0.682394524	0.383773661	0.586333742	0.560897178	0.377756312	0.178491936	0.622941467	0.533075832	0.310204022	0.279020315
TCGA_AC_A5XU	0.733595123	0.419659492	0.588935521	0.304787466	0.479150593	0.552082637	0.520697431	0.589113826	0.628295416	0.645403526	0.313811134	0.633285495	0.56475328	0.413246369	0.665008913	0.562907268	0.387012856	0.315113595	0.364915154	0.879342002	0.350499995	0.342270667	0.33793811	0.653346107	0.476373727	0.57357809	0.317245877	0.268100732	0.595809433	0.312325271	0.284930812	0.664769176	0.74661466	0.365902775	0.404305829	0.398402556	0.233526554	0.562013521	0.515610409	0.470713353	0.464843369	0.405450044	0.505975565	0.156421323	0.786001993	0.427186623	0.491326911	0.345900825	0.431756436
TCGA_AC_A62X	0.586786323	0.480675677	0.561436141	0.332462683	0.873008869	0.509091955	0.825570968	0.225374624	0.244664553	0.353175592	0.230279614	0.755102279	0.328761923	0.424436883	0.412814388	0.556188715	0.516478459	0.465217386	0.638219175	0.649671554	0.49404783	0.152094108	0.529257966	0.448703498	0.47133062	0.408989699	0.867218042	0.273881068	0.447619803	0.318215081	0.623423156	0.300825429	0.608887776	0.537302796	0.635904825	0.775381119	0.695169876	0.443787176	0.434508146	0.066402434	0.204637811	0.888341887	0.870983174	0.262323457	0.212081533	0.892566866	0.737947183	0.668810385	0.592403316
TCGA_AC_A62Y	0.459092828	0.654693455	0.530271272	0.29436068	0.24897562	0.542538115	0.778844899	0.459003094	0.540752473	0.516818157	0.162938576	0.472086533	0.457111713	0.490538582	0.43393788	0.444277108	0.37210139	0.416646904	0.434004213	0.561587261	0.226973552	0.453153972	0.603299089	0.385810345	0.473183776	0.343663168	0.633805019	0.287749193	0.353706133	0.199073624	0.358146315	0.488130926	0.302596682	0.596895978	0.506755934	0.53129094	0.468798157	0.437481678	0.400056104	0.660751045	0.409951764	0.298134323	0.719081217	0.327796423	0.415672184	0.344908138	0.482005908	0.385975045	0.361315897
TCGA_AO_A1KR	0.586161029	0.668335015	0.462630158	0.666926576	0.709065506	0.586245468	0.834765568	0.392785359	0.105202554	0.78810228	0.074942264	0.934510761	0.367188632	0.560030873	0.670709462	0.353621534	0.706885147	0.104541748	0.73502783	0.391526735	0.545059642	0.315749831	0.262317644	0.315672711	0.758241096	0.569350461	0.666415481	0.288894142	0.714453336	0.447743636	0.690036657	0.656053859	0.806744111	0.400630331	0.613780569	0.506235673	0.544330704	0.079363309	0.571721191	0.18027017	0.400896363	0.479221545	0.30760432	0.377432261	0.364994364	0.817528342	0.702800678	0.592431002	0.913595075
TCGA_AQ_A54N	0.489675286	0.662904442	0.494884292	0.68053588	0.788861111	0.679310861	0.723236461	0.312612765	0.312761347	0.833670094	0	0.87298602	0.325038105	0.532662188	0.456842429	0.389750065	0.432618146	0.125784775	0.438279406	0.648953751	0.340567982	0.197201796	0.215416648	0.405840924	0.805631787	0.357021625	0.681680529	0.433933453	0.459532995	0.334131795	0.61663036	0.731374264	0.916217737	0.741789724	0.547594939	0.481124429	0.425513966	0.068881233	0.471966456	0.344807132	0.389653092	0.167304013	0.198919563	0.347159942	0.167188778	0.598001773	0.452657719	0.799534977	0.522118476
TCGA_AQ_A54O	0.534303126	0.642034847	0.460307879	0.355943393	0.13423152	0.489521549	0.511804815	0.309102166	0.627460338	0.688532637	0.233340359	0.641949974	0.385879616	0.584896882	0.513850889	0.313992724	0.332544186	0.039271208	0.43385167	0.665425605	0.266826797	0.231858159	0.192516875	0.434388169	0.456616889	0.312841914	0.525937554	0.140373018	0.391642936	0.408989965	0.478393105	0.521391367	0.241713952	0.428714908	0.327725864	0.562082717	0.309581407	0.378204163	0.460560527	0.612559791	0.440475531	0	0.224015568	0.403302216	0.271208976	0.492913939	0.492549279	0.595752144	0.545661012
TCGA_AR_A1AM	0.29911807	0.376660879	0.578498739	0.585659297	0.452676343	0.724080545	0.594664756	0.642606503	0.511465598	0.400889259	0.286623076	0.59777013	0.518501913	0.537706246	0.488007431	0.579741492	0.402498392	0.382908271	0.394218049	0.792034655	0.487531823	0.293352406	0.403230626	0.687159962	0.4926751	0.545593299	0.494391739	0.169776365	0.293764332	0.240269935	0.433894189	0.473741792	0.232740834	0.615485408	0.342748316	0.553261395	0.40849441	0.604039621	0.250312254	0.655828433	0.525534308	0.488719104	0.727975226	0.302215584	0.501503962	0.371479504	0.518038914	0.413721792	0.412565063
TCGA_AR_A24W	0.669458258	0.572494845	0.657426125	0.538226514	0.638506647	0.497347274	0.718621971	0.6061951	0.87252389	0.14943908	0.464507768	0.553419648	0.605622929	0.364373519	0.286205849	0.628218681	0.531911106	0.648575001	0.610576271	0.371151457	0.653084684	0.255549777	0.647098404	0.849556517	0.434045412	0.734016933	0.584429204	0.430764834	0.233022105	0.190304303	0.57929584	0.301984183	0.428195258	0.436045372	0.591989338	0.391008445	0.509176717	0.710627492	0.293892287	0.875662477	0.793744133	0.554386568	0.709016359	0.319158383	0.613887471	0.107341128	0.179466032	0.312922077	0.279651164
TCGA_AR_A2LE	0.153048972	0.229612442	0.687480924	0.601135499	0.492073504	0.690057832	0.638930706	0.887650175	0.530057174	0.278253885	0.404209693	0.43915837	0.650083756	0.387284805	0.423971116	0.458998413	0.457461789	0.518079567	0.456138213	0.513493993	0.655333819	0.338202688	0.569932777	0.849980935	0.403846385	0.789151052	0.210577579	0.457908396	0.361045014	0.193126032	0.363926379	0.459961403	0.087712742	0.24509928	0.269776342	0.312536061	0.294919363	0.686699677	0.551063563	0.577286603	0.786369781	0.374817041	0.753170485	0.19410303	0.288842487	0.364521529	0.336775593	0.25123479	0.540780115
TCGA_AR_A2LH	0.39963218	0.592830516	0.528520249	0.411256747	0.712708541	0.569666452	0.796294109	0.625004642	0.51757421	0.36091836	0.244193837	0.613394909	0.662003496	0.53908743	0.498197585	0.39346727	0.346641105	0.438039965	0.463591103	0.644787357	0.508536947	0.317619008	0.454262202	0.658747603	0.468453196	0.505521725	0.557015744	0.464505299	0.29947785	0.177389034	0.517358035	0.503553987	0.461607359	0.789375908	0.307912433	0.519273643	0.426202444	0.454352579	0.412122209	0.6016496	0.395413791	0.537160526	0.4098617	0.21434203	0.417395504	0.492423392	0.466594541	0.51944568	0.414993637
TCGA_AR_A2LJ	0.485421318	0.607653076	0.365081479	0.3070371	0.52272172	0.397578248	0.776183944	0.55137484	0.363842131	0.503504249	0.326215645	0.651980612	0.327080987	0.749590426	0.597134857	0.472128481	0.152591261	0.2171718	0.276315676	0.859424269	0.109063827	0.439669872	0.242007903	0.386784892	0.619180172	0.277291497	0.542384266	0.290975703	0.213308558	0.647827928	0.519091573	0.317675587	0.312957514	0.775917118	0.410591415	0.547874015	0.325272427	0.338681417	0.399057083	0.542345353	0.205797904	0.498879047	0.344878232	0.362393404	0.093815447	0.417459224	0.686621954	0.402584496	0.69450162
TCGA_AR_A2LK	0.573757138	0.307188663	0.693678446	0.506927647	0.486271172	0.371616783	0.290482879	0.783567248	0.474731377	0.295026656	0.51426325	0.591133323	0.541977375	0.365123021	0.353105234	0.517270747	0.747281878	0.612345846	0.652913417	0.517506441	0.743155398	0.466659179	0.489191953	0.911195278	0.666278849	0.867420284	0.536978538	0.461476176	0.370389377	0.289654236	0.297239906	0.631597371	0.45039829	0.450979186	0.637745265	0.342300293	0.488301921	0.693155388	0.616798893	0.810773949	0.766659149	0.499330554	0.658899413	0.117524057	0.765681135	0.507881358	0.313615254	0.306386534	0.373783702
TCGA_AR_A2LL	0.311100522	0.450773989	0.648739512	0.708228225	0.246433916	0.560423685	0.513887372	0.623464733	0.478306583	0.336753449	0.53415249	0.48284039	0.525341456	0.403668698	0.431629396	0.442616621	0.68162556	0.489544548	0.512612335	0.615007529	0.644333793	0.440508915	0.329498461	0.747842374	0.596829969	0.647372301	0.524861535	0.523147345	0.238891916	0.327394268	0.290110703	0.422969537	0.353451297	0.593427379	0.483541907	0.452150487	0.395264652	0.711187088	0.53018049	0.762066614	0.63055529	0.488714204	0.711581734	0.200805455	0.80577309	0.481275992	0.449279557	0.458893018	0.679516868
TCGA_AR_A2LM	0.355318611	0.448842618	0.695993862	0.583037668	0.41897904	0.612433248	0.528367628	0.712680756	0.618501804	0.279240679	0.377339073	0.613635061	0.654776261	0.349798787	0.318846967	0.506675212	0.518659501	0.585652501	0.572077658	0.630650721	0.741883487	0.417628763	0.635565219	0.912543294	0.460803022	0.850471735	0.512266379	0.454283935	0.109628246	0.171026225	0.352924261	0.449242771	0.377229016	0.414454568	0.502761144	0.56585967	0.41531337	0.780858413	0.557585238	0.848308997	0.750975809	0.396688959	0.731137609	0.150395561	0.626655213	0.273451979	0.310440264	0.359106306	0.4148628
TCGA_AR_A2LN	0.339151783	0.430040897	0.558768227	0.705385681	0.619839378	0.674964723	0.695638328	0.727992342	0.543314498	0.276527043	0.432452685	0.597684605	0.578396698	0.476058872	0.279334539	0.535991642	0.32553289	0.497942411	0.464895305	0.703836892	0.575529987	0.400330895	0.627513688	0.860130469	0.406765553	0.611327271	0.412072655	0.435138915	0.283099857	0.127601541	0.368053968	0.568434908	0.237355581	0.657535774	0.346512887	0.471121094	0.43860336	0.591542909	0.296842515	0.792940842	0.691034566	0.40350387	0.618163133	0.196836686	0.452015014	0.068408983	0.337883711	0.405362266	0.46927382
TCGA_AR_A2LO	0.361574258	0.440728063	0.742697798	0.487902716	0.568309954	0.622666739	0.543012947	0.48456059	0.4459433	0.417909862	0.40049586	0.580097273	0.604108074	0.545450691	0.463677886	0.486803395	0.630763385	0.442757362	0.458787046	0.610623019	0.558559187	0.259980483	0.464289769	0.730890843	0.648307036	0.705995391	0.51952671	0.326201636	0.482628358	0.187322947	0.391106413	0.338820701	0.325691203	0.64973931	0.445329039	0.407934427	0.488025975	0.543777924	0.451376955	0.628346447	0.527137714	0.449096315	0.501213148	0.217110849	0.601344082	0.498748999	0.447314977	0.404199123	0.501040028
TCGA_AR_A2LQ	0.457175391	0.533602148	0.580948874	0.461737386	0.622832787	0.482901416	0.777161623	0.452782119	0.521343568	0.253047891	0.372691031	0.580184185	0.58243184	0.480759326	0.432502745	0.453571315	0.390997147	0.482933078	0.585944828	0.455436583	0.559635655	0.546986421	0.517861834	0.83548209	0.459572069	0.671566605	0.513318578	0.423519756	0.279759934	0.09588898	0.433567918	0.334909824	0.45466566	0.713229541	0.401748298	0.526742338	0.415096894	0.607861905	0.380242607	0.711665702	0.58863386	0.385826904	0.736101458	0.199267713	0.488176276	0.213608396	0.307820761	0.440462458	0.381006114
TCGA_AR_A2LR	0.478699731	0.416398302	0.645055415	0.296889924	0.931272696	0.616072359	0.73797916	0.470869002	0.270620043	0.459670043	0.424429872	0.851163275	0.330693308	0.527167187	0.857996453	0.330710163	0.775835912	0.4834877	0.391960844	0.576119145	0.7222215	0.707514635	0.582741255	0.810635491	0.705659475	0.453903738	0.591257811	0.344349889	0.66192695	0.030721917	0.616347433	0.364362331	0.411413422	0.512821238	0.697404294	0.671672878	0.370511834	0.544751456	0.750496767	0.531313201	0.82342056	0.72066364	0.261480211	0.25286683	0.502123347	0.461314551	0.097282831	0.42463939	0.571994215
TCGA_AR_A5QN	0.334365961	0.436516612	0.610720246	0.493291871	0.63336634	0.632671876	0.7730625	0.395508177	0.594715539	0.51913216	0.397317139	0.53065992	0.581812803	0.566004033	0.450906084	0.264294266	0.484766847	0.475688773	0.451520315	0.736947829	0.419059899	0.299007085	0.542154013	0.584697204	0.527055716	0.635087959	0.410653689	0.317950353	0.383837442	0.250761749	0.478117573	0.539489117	0.442081058	0.603024311	0.558346742	0.463828342	0.349479516	0.557407893	0.401818273	0.598369042	0.470820717	0.541128175	0.695519356	0.284988846	0.333423057	0.513983848	0.489226178	0.359678213	0.477303571
TCGA_AR_A5QP	0.453751724	0.589132157	0.55505392	0.476066746	0.594303856	0.56108588	0.620748641	0.582089044	0.555709426	0.432742177	0.306638092	0.575504557	0.528873525	0.49133234	0.394425502	0.499847477	0.436472548	0.367869412	0.508139291	0.676253484	0.264341079	0.33275652	0.498466317	0.631954975	0.525542718	0.366689287	0.631972803	0.425409724	0.377571771	0.212649514	0.333033947	0.485157624	0.270659957	0.41740542	0.393809912	0.55676973	0.377972865	0.617503431	0.35450449	0.580353649	0.350749119	0.443766123	0.748297436	0.417013037	0.608431914	0.516268907	0.529946328	0.283195508	0.400032793
TCGA_AR_A5QQ	0.526934104	0.786094393	0.354502127	0.040938844	0.155224466	0.53107061	0.916539433	0.413840475	0.504295823	0.502348092	0.347212358	0.819488139	0.481676982	0.785025935	0.610934469	0.254038672	0.555109793	0.25605467	0.557235436	0.543890376	0.294151618	0.517156715	0.541138155	0.336302654	0.58780787	0.348453465	0.677965768	0.395508799	0.550390369	0.25922645	0.583378142	0.469723627	0.047919369	0.808864399	0.46439897	0.48219536	0.408264062	0.382219972	0.580321609	0.094250237	0.349210096	0.520949951	0.414216538	0.460865828	0.308271915	0.680643446	0.57685333	0.551143863	0.429248246
TCGA_B6_A0I1	0.695665302	0.570527986	0.450561025	0.521756979	0.880166627	0.506984099	0.783411967	0.293771072	0.274658438	0.567385777	0.2765134	0.788175197	0.348638108	0.779868402	0.598095537	0.354655212	0.66372902	0.491562077	0.455386215	0.464112412	0.483233246	0.163071512	0.301192139	0.284452146	0.739196724	0.546720141	0.811907869	0.474526257	0.364528781	0.490066937	0.732467736	0.631965858	0.762944575	0.839902575	0.704659306	0.639652852	0.658076495	0.37941556	0.361171783	0.352355794	0.529035177	0.440181239	0.405782192	0.439824687	0.54823398	0.586101481	0.553599877	0.819880148	0.74907792
TCGA_B6_A0X1	0.679013648	0.373984993	0.528399764	0.105482746	0.452752566	0.264309395	0.58783639	0.397012149	0.579727986	0.541339505	0.415531584	0.810045699	0.553766409	0.50458724	0.363290781	0.198427814	0.784764023	0.414803556	0.514971125	0.32748639	0.428179072	0.392862982	0.481020734	0.650911173	0.876587002	0.714573706	0.634086322	0.695760637	0.737549553	0.226952181	0.59520628	0.586563574	0.677680379	0.633889113	0.701241994	0.376692238	0.424180938	0.559070951	0.583313407	0.274732222	0.472807492	0.677830014	0.39483702	0.274810157	0.380396787	0.696501825	0.490869707	0.660221225	0.5217022
TCGA_B6_A1KC	0.58974664	0.067506851	0.757586752	0.579582898	0.524267716	0.458622296	0.294477961	0.717963707	0.301343604	0.558978083	0.511106879	0.294950088	0.510120461	0.211217076	0.318837629	0.789899753	0.61952301	0.583723184	0.680094123	0.535534593	0.673962765	0.314808918	0.582797945	0.87015714	0.233596974	0.810657446	0.171349958	0.545899803	0.336709921	0.48939508	0.175444838	0.642792439	0.234466337	0.364654825	0.583332755	0.231564583	0.092298539	0.856491824	0.399425672	0.509659574	0.666651716	0.615974018	0.482615305	0.19249219	0.615133885	0.430747465	0.447836085	0.57256078	0.449197291
TCGA_B6_A3ZX	0.556935358	0.530199087	0.571806408	0.558827656	0.713052133	0.528220337	0.377007296	0.63470827	0.325650601	0.532629215	0.204230592	0.86733339	0.40867013	0.610140384	0.576722433	0.474259243	0.556757183	0.289125699	0.368432884	0.434818637	0.587251767	0.174801317	0.572851084	0.780881625	0.73751056	0.694492771	0.577491963	0.377888611	0.463338621	0.217096536	0.508272361	0.559388675	0.352282308	0.751348078	0.473054076	0.712209773	0.59057888	0.435470435	0.540641011	0.269654103	0.576766749	0.569450214	0.354739137	0.492521916	0.286590431	0.544241263	0.486716298	0.7629327	0.582535593
TCGA_B6_A400	0.624609028	0.720444824	0.645168669	0.322102083	0.825102466	0.561422275	0.561327797	0.509923051	0.262267247	0.667856817	0.292997807	0.889758636	0.42465286	0.689207318	0.574931029	0.251161331	0.575043735	0.293637712	0.452530955	0.804151336	0.346279371	0.429880057	0.517304379	0.46188277	0.775182588	0.403190816	0.557861724	0.476725215	0.432854753	0.219830768	0.581077828	0.742895491	0.410910232	0.811609752	0.514116105	0.766188034	0.355530946	0.307589604	0.59353174	0.350817572	0.44763066	0.495387695	0.245323266	0.370142773	0.608259409	0.694928042	0.352009668	0.550404513	0.575671212
TCGA_B6_A401	0.502997588	0.713239519	0.498848968	0.654847639	0.405465783	0.728745749	0.72751443	0.642997702	0.524485174	0.499986654	0.238792908	0.66473382	0.434003356	0.561310434	0.612221798	0.249393568	0.4499555	0.378580387	0.316559278	0.672714538	0.461103394	0.37806033	0.415268855	0.47646466	0.480762391	0.503719755	0.548994821	0.324781743	0.222481252	0.272910402	0.582644587	0.578240827	0.548359326	0.582448561	0.395925246	0.43561843	0.31869794	0.44297278	0.167662407	0.530750225	0.437869272	0.231166567	0.475207188	0.419872722	0.625477787	0.365081039	0.334891487	0.464717522	0.666967487
TCGA_B6_A402	0.643136071	0.49308627	0.711650416	0.532741926	0.951624422	0.656379372	0.475862077	0.224307336	0.070922818	0.580504295	0.555590906	0.812526711	0.491913132	0.546362747	0.658436192	0.169642717	0.519796255	0.39252315	0.530323345	0.50428416	0.646359651	0.39485474	0.421696766	0.504522075	0.541392745	0.540250813	0.789729518	0.485001932	0.591663764	0.318169263	0.6817095	0.537314544	0.811233768	0.594576796	0.68648875	0.535286072	0.659747542	0.559782506	0.522454219	0.248032256	0.048597539	0.413555675	0.587610313	0.231919437	0.643420204	0.626146582	0.536361221	0.402890416	0.69377202
TCGA_B6_A408	0.42165882	0.449880577	0.54545719	0.520537124	0.403941389	0.63386225	0.672154711	0.628099943	0.30287747	0.45385437	0.316328382	0.691846024	0.424008076	0.633971943	0.444967277	0.492083901	0.397261745	0.320772748	0.353541582	0.7806968	0.320088233	0.388888014	0.481342533	0.61158267	0.597750265	0.366929493	0.510136979	0.271239281	0.042402697	0.29440076	0.532044892	0.518836969	0.304526068	0.809239537	0.341433573	0.547657762	0.448111596	0.473575855	0.279664312	0.604999514	0.373458405	0.553858367	0.467990468	0.277121555	0.447091126	0.484912569	0.556293193	0.475654863	0.487261739
TCGA_B6_A409	0.747994144	0.70468675	0.689101143	0.153948025	0.691058193	0.471362669	0.677021919	0.255402355	0.252573699	0.610459701	0.113098084	0.678548603	0.312771063	0.706619507	0.585283449	0.182412671	0.291158451	0.247042906	0.31456463	0.770807372	0.522584478	0.256053071	0.429642556	0.288639648	0.618192089	0	0.653819705	0.370899638	0.350808642	0.312663763	0.607069387	0.469037273	0.82338595	0.734542296	0.469740599	0.753779694	0.467553089	0.197147435	0.446976397	0.230061267	0.254729584	0.566374953	0.236648061	0.44109125	0.09172046	0.633752294	0.703331136	0.491866318	0.403842694
TCGA_B6_A40B	0.290948196	0.721612207	0.503312271	0.447624749	0.389839626	0.655100388	0.691395256	0.575496758	0.443108994	0.502474072	0.283624188	0.649732829	0.443584046	0.399028693	0.509144822	0.131141282	0.351583511	0.395294313	0.33809691	0.703087374	0.290387065	0.358014009	0.231360711	0.466916462	0.544992903	0.394736051	0.468888328	0.380584641	0.284589889	0.255536446	0.444922664	0.534382234	0.378423585	0.503851475	0.248612284	0.325562119	0.278573988	0.342825587	0.347782853	0.572589262	0.414123129	0.415251073	0.587064399	0.352648772	0.377809556	0.506647876	0.49010988	0.295969209	0.501635444
TCGA_B6_A40C	0.318788672	0.595911487	0.503995563	0.623561307	0.474013331	0.686928222	0.735436176	0.46378845	0.313001755	0.422273238	0.338026081	0.592584366	0.270669976	0.552853436	0.525116901	0.453297867	0.496696529	0.412155945	0.269814246	0.975741908	0.414247073	0.34812008	0.444401637	0.600846268	0.624569464	0.612639858	0.35765154	0.395215622	0.498211727	0.296337854	0.417519316	0.456454827	0.499363314	0.566186356	0.573170218	0.40805403	0.132758951	0.454578717	0.510974515	0.64592557	0.263728906	0.498244873	0.342858579	0.322196369	0.421988812	0.597604885	0.566854887	0.364892935	0.56000321
TCGA_BH_A0B6	0.626119886	0.589195898	0.560825324	0.151578997	0.558986332	0.46265137	0.532875673	0.475585384	0.613357329	0.559846541	0.160280472	0.673559005	0.32732688	0.577338703	0.569132312	0.468315365	0.115418147	0.396396084	0.481188345	0.679948031	0.149200525	0.311481893	0.319805141	0.551825597	0.463777693	0.540186636	0.337282308	0.379050099	0.287402981	0.315812161	0.447340928	0.566798288	0.254731787	0.684779842	0.356982429	0.425130732	0.458798056	0.368482509	0.301617914	0.543908434	0.524503537	0.620697736	0.694313161	0.29116209	0.291092434	0.229423891	0.525230906	0.392446729	0.306824828
TCGA_BH_A0HY	0.521185431	0.465985151	0.696971991	0.486756511	0.745687716	0.238969753	0.628069307	0.606501091	0.430728959	0.100390652	0.422947952	0.541616644	0.523004058	0.177994642	0.434010533	0.508205003	0.696404117	0.469294943	0.731965473	0.735318632	0.585399293	0.413343057	0.414938317	0.602241777	0.320493732	0.4204467	0.439434467	0.125296088	0.624961042	0.571621456	0.345796074	0.837526915	0.749392551	0.318882399	0.445945861	0.348845735	0.279410454	0.473051669	0.503600202	0.541224619	0.529630503	0.280182767	0.389756427	0.259513172	0.43518628	0.604205259	0.578562776	0.435352836	0.736528416
TCGA_BH_A1F0	0.491228348	0.527779135	0.606897612	0.33636673	0.907248515	0.433574062	0.609690097	0.346877017	0.52122215	0.336709804	0.37067741	0.561741347	0.578749823	0.430861201	0.245422011	0.373284628	0.73377058	0.478890694	0.634464294	0.525876564	0.730868527	0.52942548	0.680139697	0.675457406	0.519725011	0.704438933	0.630063197	0.494819423	0.622256139	0.25697752	0.708553982	0.333290885	0.545681885	0.840557857	0.71314293	0.422443059	0.642945713	0.585078142	0.429389724	0.488783579	0.732629435	0.593723788	0.54295759	0.287957531	0.44688853	0.713682759	0.358553487	0.655642659	0.425394855
TCGA_BH_A1F5	0	0.486272888	0.709093961	0.50116264	0.575357418	0.552892928	0.328454084	0.67010961	0.705813009	0.158351551	0.415808253	0.324675164	0.778385009	0	0.030565787	0.610909586	0.528525065	0.499888417	0.533349705	0.473115126	0.561599803	0.332396326	0.729178733	0.801215496	0.160311852	0.653388563	0.271048432	0.657063342	0.462918768	0.276816141	0.50566821	0.58191244	0.273822102	0.263195987	0.44256369	0.253864216	0.547114136	0.879051684	0.538479792	0.828162318	0.773562895	0.256344707	0.808288112	0.192719639	0.989178848	0.364030103	0.325550306	0.23923562	0.412131186
TCGA_BH_A1F6	0.616020436	0.652427423	0.570390825	0.231598811	0.793248807	0.387035249	0.758507463	0.404115847	0.341010895	0.430602158	0.235200267	0.766441637	0.457519976	0.578085372	0.645649325	0.227860396	0.530607483	0.350893774	0.655877659	0.459695463	0.209943659	0.420574388	0.554045601	0.488006009	0.560851315	0.527621636	0.601089483	0.439809032	0.499438683	0.171969277	0.61477708	0.650115157	0.454790593	0.76677058	0.668799942	0.390632492	0.512067809	0.587585093	0.441131444	0.307717584	0.163042933	0.587921311	0.391561119	0.476107003	0.324046654	0.705189853	0.530867923	0.710234997	0.445963985
TCGA_BH_A1FG	0.345475529	0.374672463	0.582222617	0.399243086	0.32739598	0.352137175	0.335257844	0.682564907	0.600455428	0.433299191	0.48824063	0.387563705	0.657029325	0.359324137	0.394100647	0.616902012	0.462075948	0.463111541	0.450669192	0.566378751	0.26288926	0.275264071	0.524582694	0.565580679	0.30810429	0.375236534	0.374122668	0.466325243	0.387173495	0.352032411	0.304443029	0.577405273	0.234140967	0.399898956	0.064868611	0.593286344	0.481164945	0.58508283	0.364902247	0.723723576	0.398257719	0.441567909	0.870927903	0.269598096	0.802431111	0.410304351	0.524143629	0.248592496	0.446155883
TCGA_BH_A201	0.616215626	0.502692879	0.631110686	0.432015192	0.539569531	0.503439526	0.792639843	0.632527086	0.722473729	0.219249923	0.42001809	0.500972404	0.675428966	0.234915014	0.338955069	0.492293957	0.569290991	0.561397545	0.525852459	0.635180069	0.618779004	0.460581575	0.492019009	0.814747092	0.316036318	0.697937771	0.619001644	0.537124848	0.478366593	0.150537899	0.45885821	0.440189311	0.44105342	0.418103046	0.505546266	0.276071597	0.44642212	0.666509664	0.448288431	0.724385317	0.659048943	0.477020178	0.538203033	0.262700599	0.519467548	0.484539467	0.308005733	0.366006734	0.490775276
TCGA_BH_A202	0.570153206	0.44099119	0.693879202	0.200456934	0.678617501	0.227199863	0.579625655	0.790495947	0.659181827	0.050946601	0.386272779	0.581933842	0.656503249	0.353660912	0.321360674	0.4573304	0.708992172	0.578942968	0.650757465	0.437903408	0.797627872	0.478199284	0.65920005	0.817222305	0.25877042	0.724620253	0.66042516	0.476295001	0.42951542	0.606797444	0.626418667	0.447288189	0.426377181	0.452475978	0.589175064	0.444638584	0.585487587	0.780001444	0.454900193	0.717412583	0.593089935	0.438034875	0.680450057	0.327250009	0.859521864	0.652586381	0.315962589	0.438901128	0.766376918
TCGA_BH_A203	0.690476779	0.685338421	0.652852477	0.437334464	0.7584759	0.178700648	0.647107606	0.644947871	0.33111166	0.375225301	0.314548324	0.567297257	0.552394597	0.319035177	0.554376636	0.546869368	0.56974883	0.502126871	0.344215312	0.510336211	0.527448903	0.432081914	0.615107771	0.481394531	0.661494256	0.724089193	0.504267902	0.655020667	0.599024268	0.135471045	0.673558233	0.536225321	0.785151374	0.511609172	0.665602752	0.362555663	0.526928273	0.643369428	0.492140327	0.614000314	0.495356785	0.520561743	0.619613326	0.240310039	0.606292139	0.439736614	0.273470682	0.495841722	0.463972656
TCGA_BH_A208	0.447112495	0.777108332	0.55946612	0.248714551	0.487350897	0.257144976	0.407977227	0.436130728	0.532126933	0.376596642	0.370499769	0.601351734	0.453962869	0.564954401	0.333379758	0.438053667	0.33397208	0.343540452	0.462088982	0.576550537	0.467349796	0.638386176	0.585952618	0.701237926	0.457118738	0.663303647	0.567489688	0.439896877	0.457311293	0.216504641	0.472560029	0.728613105	0.754949606	0.447680207	0.258232192	0.521465449	0.405273433	0.458224255	0.40969174	0.638748192	0.464034491	0.720812556	0.589882426	0.208161858	0.518320217	0.234980505	0.146426325	0.41880229	0.368692875
TCGA_BH_A28O	0.439126308	0.439342738	0.544800387	0.60534617	0.730189662	0.729697185	0.772607449	0.562414434	0.596726702	0.39428544	0.402692876	0.708146865	0.483765196	0.583602118	0.441968857	0.460155906	0.406642004	0.300294738	0.369606725	0.666640692	0.361223275	0.242159475	0.494117116	0.769156622	0.593105918	0.512527296	0.482011374	0.343627516	0.214182414	0.162938094	0.467390008	0.444087519	0.382139129	0.556161215	0.365532095	0.544593333	0.429382848	0.526936316	0.327631137	0.591055054	0.500029482	0.400509219	0.661097779	0.285616274	0.425820641	0.330415391	0.462670585	0.457290718	0.586754485
TCGA_BH_A28Q	0.341827447	0.356175563	0.740055603	0.68735034	0.466300427	0.508474507	0.436364589	0.635818308	0.475175816	0.301808744	0.413232973	0.503306399	0.70444707	0.235730609	0.394435553	0.49086016	0.498053126	0.654648005	0.584464923	0.620242476	0.736594664	0.358430007	0.46492238	0.836477703	0.459465508	0.780122182	0.494675597	0.523707156	0.288839669	0.171810442	0.282848088	0.371404909	0.42346562	0.353678424	0.640992228	0.396517101	0.39125211	0.717468038	0.481609828	0.966726676	0.728820911	0.407539637	0.545067742	0.199961345	0.673391462	0.334528987	0.315965971	0.249983004	0.360684816
TCGA_BH_A2L8	0.376193095	0.577483972	0.543412679	0.424630819	0.433161154	0.429532627	0.70456254	0.74571994	0.432419755	0.440744167	0.265755629	0.586376044	0.559121999	0.469077048	0.513069448	0.388043483	0.357838082	0.367585766	0.474666809	0.650503485	0.374475219	0.32658659	0.516862866	0.595814037	0.672614547	0.509401085	0.537272994	0.389726357	0.218081248	0.266614855	0.435328332	0.608943488	0.307425049	0.686086525	0.31739227	0.320817414	0.444120254	0.465966235	0.367129679	0.846292033	0.486008481	0.416543883	0.473997099	0.258808418	0.453430878	0.381649847	0.386969417	0.279619871	0.366688311
TCGA_BH_A42T	0.417007133	0.513310241	0.528342677	0.624343923	0.513822545	0.726125822	0.82687951	0.404770869	0.326257641	0.552371786	0.397279678	0.7638629	0.406326942	0.480628599	0.720270354	0.361941912	0.470385782	0.415545567	0.504762125	0.725988833	0.302800706	0.215351148	0.238530822	0.586361761	0.581129923	0.465122765	0.580820184	0.522397324	0.520405634	0.446483433	0.366712068	0.589558037	0.381936431	0.542534638	0.586389366	0.554298078	0.362716082	0.269582057	0.505979546	0.506907425	0.288116672	0.494769358	0.546457942	0.461665632	0.316935569	0.520382811	0.523446252	0.343678313	0.654529403
TCGA_BH_A42U	0.483837825	0.684136122	0.392533703	0.479016805	0.670118042	0.661755934	0.920270158	0.501811027	0.514207375	0.53207711	0.340283895	0.66306795	0.336285816	0.786850824	0.612129388	0.401703101	0.185690674	0.169103488	0.224412646	0.810702067	0.145683721	0.16287044	0.407303235	0.446793934	0.621792064	0.248514228	0.614104664	0.310066054	0.272006378	0.285943138	0.579642431	0.456640105	0.344143379	0.602598127	0.333745327	0.635947695	0.405474518	0.354081382	0.197706142	0.462085924	0.307310324	0.422202917	0.445062829	0.408009574	0.216105235	0.483870995	0.652391033	0.61125506	0.638116833
TCGA_BH_A42V	0.408555258	0.395450282	0.490730716	0.56270397	0.577786486	0.630207779	0.7015946	0.592582369	0.506691237	0.456426668	0.292760647	0.620445529	0.433752152	0.624328954	0.53490971	0.306126735	0.319543676	0.309402937	0.373385223	0.706366346	0.282757798	0.203337444	0.500331306	0.674517007	0.552133679	0.511289295	0.435846934	0.346148971	0.344935555	0.289656176	0.467793808	0.461265544	0.260701243	0.477104275	0.194132857	0.358477553	0.378961766	0.481350572	0.324850808	0.530646608	0.367178643	0.41566426	0.620416305	0.277050493	0.500364516	0.331078044	0.580412422	0.399505867	0.56674336
TCGA_C8_A1HN	0.289650435	0.466002566	0.763045844	0.304271686	0.583745171	0.3571055	0.207149229	0.563388717	0.446730714	0.577781767	0.525261987	0.687548318	0.55126474	0.449955491	0.358863747	0.529440426	0.798933413	0.389367505	0.578996833	0.679852696	0.497260768	0.420049551	0.675403558	0.900190545	0.472695857	0.702779606	0.55832542	0.414356755	0.477021628	0.430142762	0.418705323	0.615063233	0.219894134	0.384538019	0.517613273	0.306344589	0.488102286	0.680026752	0.543303843	0.780270951	0.50789801	0.412183805	0.658112619	0.262578863	0.618496133	0.46584688	0.23412474	0.721393925	0.423863536
TCGA_C8_A275	0.539733162	0.425387516	0.670703129	0.359562621	0.793100578	0.326037072	0.431371949	0.612542738	0.48658452	0.377572598	0.949287762	0.657412241	0.641906445	0.234691256	0.389349356	0.369571799	0.489066278	0.2665906	0.662655159	0.627166013	0.674885313	0.449449359	0.482572834	0.587778837	0.327209809	0.608864388	0.680793504	0.588391362	0.78894591	0.6981998	0.547726736	0.527736264	0.53276918	0.595704018	0.519942302	0.250924156	0.466439188	0.489977614	0.596369496	0.531778082	0.459578174	0.392975828	0.39151951	0.203040126	0.764743739	0.577364379	0.346158701	0.584378705	0.215564782
TCGA_C8_A3M7	0.361770663	0.418298882	0.557451887	0.572611721	0.790000489	0.653378297	0.450548758	0.538597481	0.588897417	0.348709534	0.282199099	0.490240187	0.537587932	0.461466325	0.382054308	0.559378781	0.400582978	0.32570243	0.510111178	0.704619018	0.524082051	0.302619905	0.535505301	0.81485079	0.485109302	0.571333718	0.492745954	0.500549716	0.513680853	0.137490768	0.430303478	0.161627748	0.574354981	0.44167648	0.45318766	0.488619162	0.468290805	0.592883477	0.549826628	0.743785011	0.454636121	0.304900847	0.680495993	0.295909544	0.483853627	0.482894789	0.514109565	0.501800861	0.40063748
TCGA_C8_A3M8	0.634851965	0.477447631	0.680053288	0.757631387	0.487903878	0.43343439	0.631462224	0.620270468	0.406851274	0.581571103	0.444297925	0.506745959	0.595035265	0.432661072	0.58299037	0.510067147	0.640405594	0.637601796	0.6299002	0.659107106	0.654635575	0.293843543	0.326430799	0.736600749	0.358997298	0.645793992	0.379074803	0.263968557	0.280442245	0.372552493	0.184211736	0.455309228	0.374940339	0.312189645	0.398110453	0.4056714	0.251251246	0.33939977	0.334889905	0.708795668	0.534272511	0.456035861	0.709185626	0.273517088	0.594909789	0.568200115	0.423895365	0.651023181	0.423011489
TCGA_D8_A3Z5	0.280334405	0.350376635	0.507818991	0.723027719	0.596072279	0.736391544	0.713451294	0.58784335	0.558960524	0.457841521	0.379841195	0.44282373	0.453192507	0.585547952	0.413594499	0.24589538	0.351388432	0.339065758	0.267104711	0.78349769	0.438607789	0.005434908	0.412124997	0.647074363	0.577985855	0.498444707	0.355378478	0.29010389	0.289494693	0.248206941	0.426055317	0.325474941	0.342096395	0.415593961	0.264569638	0.520499208	0.280097804	0.407798719	0.364997363	0.493006396	0.450440588	0.338481528	0.48896305	0.31079028	0.283064064	0.318969598	0.603943105	0.443698777	0.540623593
TCGA_D8_A3Z6	0.315685886	0.533057645	0.546834747	0.562856739	0.582683376	0.576892015	0.49491978	0.715401299	0.532219298	0.491234077	0.332637798	0.615574704	0.494778584	0.6246097	0.57961784	0.487963178	0.359544531	0.45240104	0.283302806	0.566448488	0.543347538	0.282966042	0.429058486	0.632331096	0.517937257	0.502171339	0.406523532	0.429931548	0.172326186	0.279978371	0.394868492	0.234208605	0.351089832	0.347470061	0.140493765	0.52083705	0.185219606	0.457908153	0.210158105	0.636605633	0.490265249	0.279777399	0.294507253	0.288127253	0.439998115	0.489849983	0.622143981	0.532763117	0.45572862
TCGA_D8_A4Z1	0.43466059	0.379996575	0.548073698	0.559922141	0.617618368	0.682285411	0.598288717	0.743476734	0.576010661	0.390126111	0.353846365	0.524447379	0.535894482	0.550946503	0.451740892	0.455819563	0.368581274	0.311510212	0.330204222	0.667988279	0.354767942	0.34513651	0.474316574	0.76030756	0.530046749	0.61128698	0.473139114	0.321153813	0.258142625	0.19526931	0.524665571	0.429775999	0.329555186	0.379243824	0.34179353	0.522208335	0.445419049	0.536574323	0.260179688	0.597788499	0.514401447	0.433259361	0.590803814	0.226068264	0.537745458	0.379837199	0.439439536	0.501990842	0.614484977
TCGA_E2_A105	0.496415645	0.104681919	0.803285222	0.388942618	0.728796932	0.489666119	0.645566133	0.533369733	0.222937582	0.571041379	0.495046053	0.416530963	0.485780419	0.399741583	0.487298778	0.509173167	0.609157464	0.332270591	0.564286053	0.83870143	0.412583986	0.239646341	0.370531785	0.748327661	0.648559981	0.575938925	0.307953361	0.495578859	0.523155707	0.397031758	0.744664048	0.683127192	0.201648619	0.370646324	0.46168212	0.647878874	0.431520963	0.704411777	0.593338843	0.641449111	0.472854071	0.347558931	0.580982776	0.254226559	0.692978019	0.624439057	0.456292965	0.581975809	0.679711988
TCGA_E2_A14U	0.456469774	0.321104797	0.563843518	0.652368777	0.606335265	0.644966592	0.533613035	0.70572006	0.568720803	0.375337982	0.352652744	0.543983484	0.483594733	0.540651699	0.539770497	0.489934704	0.268641191	0.302017955	0.421696734	0.783415058	0.296797116	0.048644184	0.471329014	0.668708948	0.579041712	0.432581168	0.45272079	0.295036595	0.269263801	0.25896653	0.532590183	0.494958239	0.199918572	0.488861883	0.268903537	0.591964334	0.403083349	0.472415673	0.295855521	0.615072385	0.435341927	0.478375909	0.524114589	0.254561692	0.494904101	0.242195588	0.592562419	0.427880645	0.525351774
TCGA_E2_A1IG	0.84650536	0.507264834	0.598323186	0.440711089	0.283655731	0.483464791	0.461733889	0.680208825	0.445136621	0.416100822	0.529727067	0.676797546	0.531177857	0.612444976	0.540579658	0.529094699	0.563024795	0.493645923	0.529186849	0.676298791	0.537738168	0.443779626	0.451931867	0.816543874	0.532828921	0.589826598	0.398549297	0.447180292	0.395513922	0.391207599	0.452300362	0.606728683	0.385343293	0.660021196	0.324945377	0.47665817	0.186433826	0.539474559	0.312431205	0.645141608	0.438481866	0.40207531	0.403025745	0.134280578	0.551924388	0.427170489	0.467345866	0.586421688	0.551065967
TCGA_E2_A1LE	0.564973499	0.691823612	0.530330494	0.30618145	0.812448075	0.488415787	0.829499478	0.4938669	0.608339004	0.611014813	0.242736116	0.54504104	0.680855707	0.609169621	0.710829428	0.472207188	0.735041298	0.267923415	0.505117068	0.837204849	0.599965981	0.417919401	0.437437926	0.597103226	0.406062083	0.348342829	0.514537584	0.438942904	0.422751863	0.763896194	0.443648497	0.455568234	0.493580025	0.484743087	0.348929392	0.457602164	0.503581702	0.235711097	0.488297894	0.807037209	0.326739523	0.557684245	0.578107868	0.271978842	0.423157275	0.579538487	0.490793296	0.62853114	0.313252752
TCGA_E2_A2P5	0.517681064	0.663284735	0.467845414	0.395598875	0.681161556	0.533699797	0.413949939	0.582238875	0.181897261	0.497016597	0.169556717	0.475534132	0.512081812	0.707945449	0.618931073	0.52403381	0.390042195	0.380439654	0.382083801	0.601112002	0.382585692	0.375097941	0.200850678	0.5534854	0.533281867	0.670001482	0.31795251	0.586554097	0.327925116	0.269999736	0.663659065	0.473695809	0.500651066	0.353045285	0.384451431	0.723461544	0.321815806	0.438242788	0.451941456	0.54696311	0.42617988	0.56823832	0.81598876	0.230681016	0.596771999	0.716791043	0.78385695	0.412744846	0.262248594
TCGA_E2_A2P6	0.328934757	0.457995683	0.529018296	0.7250418	0.308947986	0.691474948	0.484692321	0.46307005	0.643202561	0.505626791	0.336657308	0.382899094	0.594186293	0.324211765	0.463988222	0.494007241	0.533799048	0.292005235	0.273395458	0.727558582	0.411365583	0.211774264	0.352062495	0.676287612	0.426209323	0.403564807	0.333734759	0.387717199	0.386139396	0.384962868	0.273363102	0.292612889	0.375816003	0.33679532	0.500690719	0.487258558	0.291032927	0.529647222	0.673792959	0.675211346	0.547007316	0.338282806	0.663026997	0.244094739	0.297071043	0.658119601	0.509188991	0.308452352	0.506801203
TCGA_E2_A3DX	0.34344206	0.424902431	0.581516255	0.621984841	0.505094911	0.594168339	0.560970727	0.608927738	0.585859461	0.332942159	0.369874191	0.713700043	0.575799651	0.461749468	0.436371274	0.374932529	0.407332811	0.529146993	0.366710583	0.625964909	0.604029348	0.416430277	0.516414088	0.80929123	0.512217906	0.665438803	0.492842962	0.40989005	0.237930023	0.295674925	0.406075244	0.406417085	0.345912847	0.712084283	0.300912025	0.476313551	0.373197171	0.650406619	0.349427065	0.7125276	0.586733522	0.41365164	0.713932107	0.203745896	0.488603784	0.246467349	0.253069194	0.459743453	0.357492003
TCGA_E2_A570	0.300271016	0.670003253	0.557888207	0.463399162	0.246261206	0.535039191	0.417040475	0.432782113	0.765534766	0.464092936	0.284138208	0.71305534	0.422273752	0.552861223	0.478000701	0.405906178	0.409186334	0.267869762	0.277451116	0.745270416	0.38706816	0.440933746	0.500405143	0.466560086	0.443165889	0.394644991	0.559831486	0.366557444	0.416428894	0.332683082	0.609687921	0.479563217	0.485934053	0.371463418	0.387742772	0.63665045	0.346641932	0.527051305	0.429815408	0.73834113	0.354724866	0.222600901	0.624108768	0.433080217	0.58738571	0.540795216	0.46642119	0.418379376	0.317660274
TCGA_E2_A573	0.541152786	0.763984235	0.586929006	0.380762719	0.659866502	0.508466985	0.680994421	0.345001508	0.501879447	0.442930558	0.220476476	0.733830089	0.210277741	0.380470838	0.461466881	0.329812951	0.610759875	0.340128804	0.687199136	0.603430967	0.4107613	0.387880426	0.542532379	0.297150522	0.398816795	0.292847449	0.817812941	0.513235505	0.730689116	0.270689023	0.613570445	0.66986162	0.540694566	0.873981013	0.679542098	0.776330812	0.652125987	0.491628883	0.446156756	0.260498677	0.290500119	0.696750886	0.577727868	0.46718297	0.287334235	0.701117247	0.367721403	0.483081301	0.561973563
TCGA_E2_A574	0.521397952	0.536177157	0.408789822	0.170051051	0.92202099	0.691123208	0.676252396	0.015432903	0.536712908	0.583179854	0.240100948	0.87998389	0.275710628	0.942928771	0.8723267	0.173311736	0.437991593	0.295029028	0.552912277	0.739411685	0.250420576	0.771629252	0.634987557	0.218585616	0.831807275	0.331543177	0.615773235	0.238111695	0.756657286	0.378814238	0.66627606	0.696496711	0.436529494	0.628513286	0.516918499	0.283819797	0.44706059	0.204937239	0.410134916	0.210695751	0.519802831	0.364971203	0.462633228	0.647491491	0.16306659	0.589707816	0.704298077	0.263216046	0.63052035
TCGA_E9_A1N8	0.712476737	0.327517297	0.7889229	0.610166918	0.807526726	0.932265549	0.617275536	0.392490188	0.387208613	0.573537128	0.259904861	0.916387684	0.487818505	0.593959282	0.896676469	0.360766031	0.67477783	0.447274827	0.833541723	0.674435601	0.689380921	0.337941356	0.404968181	0.82950726	0.702083691	0.853005672	0.511969126	0.588529183	0.448713462	0.145414369	0.554308885	0.703764021	0.458419307	0.356830215	0.648255393	0.45042899	0.522816439	0.387990274	0.530673994	0.318253673	0.686681544	0.578443233	0.199180707	0.257440826	0.198876742	0.68312736	0.447816484	0.597038014	0.548074383
TCGA_E9_A1QZ	0.480142839	0.441215935	0.654300969	0.495261142	0.602942054	0.371981632	0.749109739	0.566155077	0.594690199	0.371205238	0.56372784	0.523181216	0.629849657	0.504694102	0.19438722	0.660639029	0.637524464	0.545211806	0.504113989	0.522950898	0.548063381	0.344252068	0.495591855	0.778910137	0.500850672	0.647135942	0.501333799	0.517906458	0.376081834	0.349985329	0.417180851	0.501605283	0.344504044	0.648011832	0.500715477	0.543677633	0.488538256	0.627015791	0.397251204	0.677788301	0.585946278	0.614455474	0.516698896	0.284806442	0.596302997	0.33920047	0.251021245	0.38164274	0.48226759
TCGA_E9_A1R0	0.381730175	0.365079451	0.638488483	0.275364574	0.505420245	0.380729299	0.787379503	0.781723243	0.456897038	0.410489793	0.517384013	0.596856624	0.610909968	0.467181213	0.394064339	0.583427001	0.351253982	0.370694255	0.46120189	0.699484511	0.25745238	0.267069993	0.489010688	0.737368904	0.48931411	0.581629804	0.341645974	0.411484057	0.435777965	0.278518507	0.427074984	0.492597411	0.395850275	0.382587434	0.326737871	0.372908658	0.299135891	0.565183856	0.345091589	0.779060587	0.383123328	0.57381648	0.416265325	0.207473682	0.535181076	0.467775983	0.580606633	0.268039998	0.369423819
TCGA_E9_A1R3	0.374675808	0.574203055	0.603708513	0.493663224	0.287659291	0.454320014	0.50165154	0.775533608	0.816222054	0.278688141	0.430085657	0.712387231	0.708581785	0.421304638	0.229561218	0.484255954	0.324397596	0.649418269	0.541582461	0.589854888	0.645901349	0.545051263	0.643420015	0.704929364	0.412490377	0.823912675	0.527225471	0.383926593	0.440934813	0.259749577	0.491019679	0.525753173	0.278184643	0.586515851	0.362034565	0.4669435	0.476172429	0.681970398	0.177826087	0.689367333	0.53693923	0.485206398	0.631092982	0.307490937	0.550879673	0.047843391	0.388701106	0.347349616	0.463954049
TCGA_E9_A1R4	0.509154637	0.520957558	0.654344989	0.61981057	0.72660007	0.366812131	0.611087164	0.711708869	0.635963113	0.379905081	0.398828182	0.542140013	0.51891953	0.459435027	0.399294991	0.433952255	0.50104646	0.449919665	0.566963826	0.719765738	0.496199048	0.463480306	0.498351481	0.817392178	0.34548677	0.754366158	0.333968804	0.38104883	0.479301725	0.234264881	0.580350864	0.633151431	0.171412641	0.626111443	0.342638292	0.296520883	0.362345651	0.540031853	0.268302228	0.554684375	0.730458793	0.650266663	0.404476928	0.259068027	0.601647942	0.49316492	0.214587326	0.436750263	0.395911279
TCGA_E9_A1R5	0.392443637	0.390027872	0.750573186	0.474877849	0.482060631	0.329175401	0.485724734	0.552620646	0.640396216	0.288312047	0.508662496	0.655910958	0.628738868	0.214236686	0.286055513	0.558636307	0.621362846	0.663235618	0.517609227	0.625264339	0.724725266	0.477834346	0.43520775	0.849498844	0.575553628	0.808780697	0.359640094	0.503943837	0.343516363	0.24781087	0.276018295	0.399448642	0.474726752	0.313161416	0.394512797	0.302270501	0.323106633	0.822005044	0.264647726	0.758521781	0.69366507	0.464127364	0.765799399	0.185784669	0.850293665	0.308773318	0.35248527	0.215904418	0.477370318
TCGA_E9_A1R6	0.689411152	0.419680381	0.670117405	0.49890634	0.465965462	0.518908189	0.318268722	0.658158849	0.38060128	0.583133399	0.477470415	0.632702196	0.554119882	0.542350672	0.532483226	0.614335189	0.530463555	0.349803357	0.40147464	0.782251216	0.236740531	0.32442152	0.492749124	0.752752055	0.568341152	0.570937288	0.444697702	0.372043753	0.307737871	0.376222019	0.503741487	0.187072508	0.169765781	0.439925127	0.30501479	0.428815789	0.436915518	0.512951567	0.408968134	0.493877502	0.644945974	0.576958184	0.499226375	0.254035162	0.500264968	0.372387223	0.298596343	0.488873216	0.478319922
TCGA_E9_A1R7	0.353697254	0.180283475	0.778490952	0.45336115	0.840871089	0.683604536	0.359635906	0.728897025	0.658517497	0.446186067	0.617916643	0.305298772	0.719553777	0.102900887	0.513148418	0.617544145	0.664644052	0.754967945	0.669361835	0.554771373	0.915135188	0.23609768	0.416717597	0.80514698	0.599622773	0.929736295	0.255104151	0.275921905	0.642317994	0.388168574	0.534244792	0.450716496	0.561582038	0.023761844	0.762323319	0.187967386	0.373332005	0.703561758	0.462516539	0.753864614	0.305123884	0.431794877	0.834600519	0.197882185	0.914926884	0.384620357	0.054297231	0.107222802	0.595579534
TCGA_E9_A1RA	0.418042299	0.54789613	0.726684796	0.453611497	0.288179466	0.601149131	0.557333525	0.781989235	0.444408661	0.263180892	0.23990398	0.559904601	0.669831935	0.447060712	0.511960571	0.407025099	0.447033864	0.484766744	0.538184486	0.727297511	0.589726017	0.419998519	0.534233819	0.632845771	0.491125627	0.722907723	0.468276114	0.495953129	0.407603104	0.183907577	0.569415526	0.577457168	0.338774974	0.418496993	0.444034705	0.193842228	0.387106073	0.641164485	0.373942582	0.803901928	0.509332091	0.287773139	0.436648001	0.27869464	0.610737404	0.486176892	0.463160014	0.457965431	0.308313356
TCGA_E9_A1RB	0.647521406	0.551711758	0.698232752	0.442797221	0.771903839	0.477657132	0.65742065	0.540205212	0.495834192	0.32849438	0.443568723	0.444097984	0.636665209	0.482174934	0.393669448	0.490228801	0.632115546	0.498039413	0.616123324	0.5836461	0.682891575	0.466479414	0.668676777	0.505010876	0.620352058	0.78834067	0.622254508	0.766031787	0.592694758	0.190689271	0.580583471	0.693423557	0.422411756	0.412860257	0.76999746	0.384268697	0.43126814	0.736953085	0.524509306	0.379049124	0.622004786	0.454459573	0.377186054	0.30368871	0.720002575	0.57480346	0.273974008	0.323661121	0.464030776
TCGA_E9_A1RC	0.593812164	0.416678648	0.754589754	0.442975368	0.530362737	0.426432324	0.731960714	0.879798692	0.596493209	0.326898466	0.393342731	0.615158299	0.593311292	0.245950583	0.280312247	0.687321323	0.565720299	0.66605683	0.416289989	0.46358814	0.757871184	0.48888274	0.386942328	0.748381418	0.520830866	0.749381745	0.573901475	0.542985978	0.378914548	0.157055454	0.495435672	0.628761173	0.449323922	0.308727185	0.595270609	0.34478275	0.406381803	0.824558753	0.254734882	0.891846825	0.725695255	0.561569127	0.519303679	0.24540801	0.835390835	0.380054202	0.287955144	0.199459168	0.26526962
TCGA_E9_A1RD	0.348907445	0.341140301	0.679675799	0.671698735	0.454071231	0.463865942	0.243817592	0.875188172	0.508118394	0.321686603	0.42842426	0.515070582	0.645506106	0.373556269	0.310143227	0.594094702	0.51701972	0.570880498	0.548353109	0.492641595	0.57879509	0.373308128	0.536977531	0.748875913	0.351560301	0.735374862	0.366465756	0.447562564	0.347302806	0.216504722	0.403716106	0.534532364	0.230547917	0.407882807	0.487968126	0.457020745	0.42347588	0.702692633	0.329451174	0.825619637	0.629075757	0.421245651	0.729033737	0.23410698	0.679091454	0.391719501	0.432194694	0.319743688	0.330330386
TCGA_E9_A1RE	0.458502125	0.165714454	0.668980764	0.641930736	0.742628483	0.455003378	0.515850187	0.531398038	0.413791919	0.383721148	0.496853682	0.450683235	0.546545297	0.38169316	0.449926424	0.618121591	0.64762406	0.454493184	0.369756139	0.663381674	0.542847267	0.271695257	0.416405801	0.956657726	0.455849253	0.808373278	0.295911661	0.577418768	0.473125743	0.412214764	0.349256849	0.506095384	0.200710973	0.243463994	0.212848118	0.509519699	0.463361145	0.693444086	0.755262413	0.676762064	0.537116757	0.40351468	0.636116722	0.043875316	0.949178881	0.514186472	0.512589982	0.638260564	0.392089576
TCGA_E9_A1RF	0.609904499	0.791085158	0.728901425	0.265558863	0.455729775	0.345534653	0.525899347	0.58657073	0.599285755	0.37317614	0.472104641	0.685787664	0.444544303	0.492444763	0.436225567	0.52851028	0.389978129	0.405444151	0.538787128	0.602410818	0.624250611	0.491010094	0.252473816	0.731625398	0.47509777	0.794034026	0.440440497	0.305546398	0.598966712	0.329269079	0.385318518	0.37526937	0.424575564	0.646150563	0.352004972	0.325593374	0.416231251	0.577915373	0.248027339	0.696684365	0.518012689	0.515147456	0.398743663	0.340649433	0.4147809	0.363882282	0.361194243	0.439763026	0.500446155
TCGA_E9_A1RG	0.64525878	0.583921847	0.515129722	0.275160117	0.621668636	0.232341921	0.787477993	0.487678254	0.569482047	0.613748611	0.282221023	0.6676343	0.320834103	0.631914869	0.674589351	0.547462207	0.320023977	0.308533159	0.202529703	0.778289796	0.257073122	0.378230346	0.285251512	0.390536176	0.624566538	0.201678111	0.454740642	0.490943869	0.17421354	0.386272109	0.587555553	0.394361115	0.298175861	0.56786478	0.269061776	0.539006987	0.195409773	0.162100751	0.305616921	0.447953953	0.291557101	0.568553686	0.407480581	0.392360119	0.384768837	0.608082755	0.595778398	0.525450923	0.4654151
TCGA_E9_A1RH	0.72461604	0.835871214	0.757789902	0.344782678	0.60277644	0.754864877	0.87860368	0.470919977	0.753560037	0.393604754	0.398227783	0.670626781	0.644682003	0.303728655	0.352596392	0.418116818	0.799402842	0.152026669	0.934643247	0.231489011	0.761096305	0.645831398	0.447795632	0.814049115	0.368424241	0.825964215	0.414086563	0.475063902	0.646276288	0.077954543	0.663973707	0.457126647	0.553785991	0.312472577	0.726026911	0.733774466	0.417137933	0.739854272	0.774300523	0.464376397	0.718518184	0.591923274	0.597731792	0.264574721	0.89224855	0.567546776	0.308608814	0.491577205	0.600836596
TCGA_E9_A1RI	0.318206771	0.445781683	0.641519617	0.631371876	0.338322583	0.426328241	0.275244806	0.718982779	0.523145481	0.173972658	0.523482594	0.577471722	0.668998729	0.389488323	0.396296052	0.656265277	0.626460928	0.458069524	0.613302582	0.529730677	0.539720903	0.52956232	0.653300426	0.886543478	0.404605465	0.731712128	0.498704239	0.509399437	0.455383932	0.265856234	0.549398106	0.461415891	0.283032525	0.453955928	0.300799179	0.525355088	0.378416767	0.651316934	0.494594735	0.85826652	0.650822808	0.350791411	0.543691888	0.172590912	0.635519479	0.353260755	0.33098831	0.222267487	0.467347108
TCGA_E9_A226	0.404534398	0.545148512	0.777670285	0.339704786	0.598207747	0.165591546	0.155379839	0.535824792	0.567502334	0.07992829	0.416571705	0.649140416	0.599346343	0.234684043	0.112802439	0.461146554	0.350614342	0.658888974	0.457372747	0.385700887	0.759402149	0.580770313	0.613294213	0.755087491	0.379341566	0.712029993	0.432239601	0.498231261	0.595771522	0	0.44340128	0.482202674	0.633236772	0.365131173	0.573252707	0.33694287	0.332351063	0.568260848	0.580254951	0.680203803	0.659325067	0.493243872	0.751926726	0	0.693071985	0.522100431	0.178784849	0.320917196	0.249180872
TCGA_E9_A228	0.709903428	0.244845206	0.675223299	0.57713158	0.607495479	0.431208905	0.41196877	0.783754645	0.251044846	0.435641086	0.539551891	0.359870297	0.631303499	0.510259684	0.46053947	0.576613412	0.567390051	0.440610463	0.556955877	0.759737231	0.499291063	0.495421975	0.603170348	0.861670858	0.503309666	0.757252445	0.30765959	0.557652893	0.63948719	0.504433221	0.549739393	0.70685604	0.102097822	0.504810531	0.594816464	0.121278291	0.227115656	0.497551339	0.690043678	0.658491223	0.633980779	0.348775821	0.673538482	0.184103612	0.664349737	0.735657631	0.555963296	0.451500436	0.731333303
TCGA_E9_A229	0.468576949	0.441484421	0.786219811	0.624226418	0.426130299	0.405179432	0.317927846	0.708784846	0.583760293	0.321934134	0.345931431	0.675761512	0.642796959	0.440271558	0.381371377	0.556237246	0.553656635	0.509462338	0.643430394	0.753982735	0.5207871	0.55669222	0.524417917	0.876370762	0.520340824	0.789154774	0.499872239	0.479658517	0.503084809	0.165127584	0.409114648	0.560006464	0.317222625	0.598128389	0.488295756	0.425344193	0.460998091	0.549923621	0.47267606	0.719793064	0.714452914	0.468329677	0.51383074	0.220420732	0.509014981	0.540378906	0.394943898	0.427557132	0.455823859
TCGA_E9_A243	0.408766664	0.446005673	0.634235277	0.394260609	0.559874436	0.579437114	0.167238389	0.595141971	0.662451737	0.161133757	0.288656903	0.657160045	0.613683419	0.262234078	0.487939232	0.477201551	0.710167548	0.56568342	0.716115841	0.245971857	0.788186238	0.532966735	0.61770666	0.805665708	0.411286877	0.782298399	0.585050358	0.653952575	0.604635331	0.167799494	0.459848418	0.470204083	0.379039717	0.777698233	0.686508018	0.326309936	0.612536641	0.663022599	0.503476235	0.616040921	0.732993108	0.449823782	0.509695173	0.232723548	0.603930848	0.615385191	0.377540234	0.116893411	0.258978458
TCGA_E9_A244	0.839498667	0.019596776	0.636195664	0.38292962	0.864248108	0.386865245	0.497922335	0.164762412	0.397640454	0.365507376	0.506814723	0.482298281	0.461307242	0.539592013	0.370877256	0.175933221	0.538060121	0.380407601	0.679182404	0.423650046	0.466127057	0.404220327	0.740815665	0.562515615	0.365122921	0.527710818	0.787713565	0.598991772	0.677261589	0.186856529	0.424324185	0.580716782	0.559627871	0.619853978	0.522638332	0.592777467	0.568653497	0.568237955	0.248401419	0.262414918	0.250826345	0.4877732	0.491691267	0.499963403	0.456508177	0.797609378	0.411453903	0.535402219	0.528253508
TCGA_E9_A245	0.710126089	0.190331971	0.618091575	0.407829295	0.288889749	0.352154295	0.396997847	0.84652284	0.486272216	0.583554358	0.447152303	0.413972007	0.478443039	0.687264682	0.466612727	0.560877686	0.238885853	0.436673336	0.554823349	0.906906489	0.295323832	0.215482966	0.529115945	0.69877254	0.446261758	0.445969538	0.495928484	0.412960193	0.41628841	0.422518725	0.544400036	0.684876506	0.111517094	0.377316194	0.338613804	0.325423301	0.312725405	0.53921724	0.130577851	0.606435804	0.587774549	0.511940429	0.445014494	0.270718	0.420173172	0.402856895	0.556469741	0.71290478	0.579568812
TCGA_E9_A247	0.37504578	0.319284211	0.718076783	0.373513615	0.553442929	0.412304897	0.489821642	0.503735051	0.156531779	0.48084379	0.542609633	0.508392562	0.491505203	0.61644772	0.319223424	0.659140148	0.590481487	0.349839845	0.458465697	0.677491969	0.363336108	0.239041791	0.350242753	0.727314197	0.725989088	0.381832	0.659845381	0.33118172	0.425674643	0.228060108	0.372442176	0.667813857	0.348524499	0.331084596	0.473529126	0.540886992	0.44085499	0.684642638	0.616420207	0.421775948	0.374566469	0.40516408	0.714529908	0.924857557	0.597148977	0.742760459	0.442162079	0.338761674	0.365163765
TCGA_E9_A248	0.543635731	0.417430873	0.648428412	0.409464577	0.611592245	0.62185583	0.302614887	0.569027861	0.610137517	0.328744918	0.314767024	0.725153042	0.61044586	0.346790663	0.324003311	0.562198133	0.781545108	0.448307307	0.643706729	0.605467865	0.672686495	0.50328983	0.62659319	0.66676904	0.490921801	0.723547846	0.541226119	0.493733374	0.579051656	0.204657287	0.572267875	0.739649334	0.718893211	0.760725459	0.614294765	0.437651987	0.559246192	0.772143676	0.661977543	0.69059952	0.482710039	0.603373733	0.253732833	0.162279689	0.400246527	0.695778194	0.259123473	0.138896078	0.36794967
TCGA_E9_A249	0.285244437	0.407641199	0.714878573	0.519151601	0.105185111	0.569750973	0.497678337	0.7478511	0.58065841	0.208296983	0.331883822	0.465857089	0.551066399	0.349177728	0.418881935	0.55937138	0.572214224	0.539806902	0.543025225	0.63240706	0.580582851	0.328254544	0.672227976	0.638314954	0.511325126	0.698383204	0.553288637	0.555922708	0.508363016	0.21956092	0.326122454	0.629121684	0.391138957	0.276422883	0.922638545	0.423891349	0.464427257	0.754943059	0.439682041	0.848011711	0.525369266	0.350887643	0.573297667	0.277224113	0.793661808	0.493774174	0.369322995	0.349624186	0.2190894
TCGA_E9_A24A	0.204154756	0.371166074	0.651951981	0.686752877	0.220490371	0.388459401	0.407640907	0.756959862	0.801554416	0.300240839	0.423958172	0.632996505	0.677939112	0.383564065	0.239581523	0.526439186	0.512385584	0.64893943	0.538161396	0.486095959	0.666502174	0.587654794	0.621534653	0.851250939	0.380018011	0.782442993	0.488816606	0.494631138	0.501049853	0.217263067	0.355471196	0.436981261	0.339282608	0.613204996	0.543634105	0.43332495	0.415066646	0.776003168	0.503596375	0.820516291	0.64962111	0.4005221	0.735812353	0.213678497	0.666405384	0.436121095	0.309330429	0.277602831	0.300850837
TCGA_E9_A295	0.460269628	0.411434382	0.614159619	0.428579448	0.497067754	0.406090754	0.480960987	0.663121443	0.605575285	0.484091385	0.433723085	0.577975446	0.458412219	0.868662688	0.450611658	0.565968286	0.438199939	0.398630081	0.317692824	0.728623748	0.428544161	0.193325023	0.262514934	0.64761419	0.645053849	0.530901751	0.466593968	0.444903637	0.223085215	0.373543468	0.50155979	0.399573556	0.332242017	0.419980803	0.376051388	0.392158066	0.386763453	0.413231815	0.418823651	0.650811459	0.517570588	0.426999798	0.436651532	0.343296426	0.428591335	0.390053932	0.430619535	0.305676987	0.459227851
TCGA_E9_A2JS	0.603519858	0.216570884	0.609274966	0.321751272	0.604451357	0.367078673	0.371637136	0.67351174	0.325345138	0.565647789	0.580088638	0.638726626	0.523818095	0.463385776	0.532985629	0.542798921	0.711930086	0.312914637	0.304279037	0.468536613	0.500145061	0.335651891	0.486708003	0.776681979	0.222614881	0.730475551	0.473421774	0.269476092	0.534394127	0.411988254	0.59373612	0.377831244	0.305378072	0.41564912	0.466152695	0.487913903	0.353747479	0.47136644	0.523222226	0.665779166	0.611884494	0.371228397	0.458432174	0.280560319	0.724734071	0.662058695	0.479758178	0.783523587	0.701197659
TCGA_E9_A2JT	0.399513365	0.545081051	0.636350226	0.493186699	0.545784953	0.621914395	0.604488645	0.490196598	0.522957246	0.340173187	0.346318011	0.763152093	0.644290344	0.438409311	0.367404806	0.533225116	0.59935624	0.33365707	0.329696082	0.499544016	0.624971421	0.346189076	0.512261651	0.945077308	0.520069595	0.720735184	0.383549236	0.428204775	0.556518804	0.12806675	0.525563452	0.326202659	0.148084899	0.760479842	0.374217069	0.516695753	0.580209427	0.737121795	0.409111256	0.544013456	0.470051032	0.513564772	0.56789951	0.196493675	0.513017055	0.420091596	0.368170731	0.436660833	0.480356436
TCGA_E9_A3HO	0.367775254	0.369766486	0.510405591	0.813080512	0.67833292	0.668936451	0.512903028	0.55652611	0.485417251	0.620871732	0.32627902	0.562474619	0.446993387	0.611891096	0.65996191	0.404358071	0.681450982	0.232437563	0.25160912	0.489557556	0.72299032	0.221292981	0.126904862	0.599583373	0.645906009	0.566884452	0.620483629	0.202116651	0.594652274	0.387240731	0.33041817	0.729510695	0.437746095	0.348079416	0.479379714	0.554006775	0.359481224	0.589595984	0.366710318	0.56795681	0.395174141	0.511802721	0.136133322	0.305037083	0.585567443	0.932182451	0.62750089	0.740895292	0.340782562
TCGA_E9_A3QA	0.939982347	0.689277619	0.464957857	0.405902926	0.538196489	0.603506582	0.659415544	0.391013901	0.153889982	0.460227709	0.24821	0.801856175	0.394776077	0.753331667	0.494738126	0.135617194	0.479031821	0.312272264	0.466660917	0.496541001	0.183947091	0.455642909	0.604450488	0.411962292	0.524059617	0.347937012	0.606048796	0.436501869	0.369298571	0.166612126	0.556504164	0.698925927	0.560841951	0.799546739	0.497345745	0.438216245	0.376640682	0.318314105	0.430268497	0.141178801	0.390532438	0.803017213	0.289322319	0.410232956	0.406078152	0.660578632	0.543808016	0.624672505	0.55609125
TCGA_E9_A54X	0.424454414	0.444829812	0.566752749	0.433007184	0.325434647	0.50391702	0.894533225	0.660749674	0.532065028	0.485358817	0.291901344	0.330229582	0.523707237	0.583868013	0.382012818	0.424673302	0.307811323	0.27407942	0.430106843	0.635097732	0.126597328	0.163276588	0.382152376	0.538140594	0.612354423	0.399330149	0.645340792	0.316419957	0.404817118	0.305260292	0.612962741	0.478423194	0.080246255	0.152879883	0.124398452	0.507690895	0.414138378	0.566394916	0.37676837	0.770198593	0.28324746	0.381336529	0.566507913	0.342680009	0.626594123	0.545968731	0.52595788	0.411797823	0.386738636
TCGA_E9_A54Y	0.240263977	0.456379508	0.21864149	0.50087205	0.560849832	0.649171485	0.772840174	0.237922617	0.307847145	0.747485367	0.417075403	0.437213034	0.330700283	0.675486598	0.666673482	0.216872487	0.43704879	0.040881008	0.360548583	0.764642962	0.264852843	0.202096019	0.160918774	0.151113629	0.63667191	0.288734567	0.107724048	0.161957105	0.453051154	0.524309568	0.407200778	0.163639295	0.494479296	0.243369293	0.242281263	0.713018104	0.144312362	0.21259869	0.494794622	0.44170387	0.228520064	0.496030445	0.272129955	0.283043877	0.136881681	0.884700163	0.75047891	0.264569633	0.676556395
TCGA_E9_A5UO	0.584226424	0.124338896	0.544910949	0.540880151	0.075138249	0.577690793	0.357592423	0.620415649	0.410814939	0.665535984	0.507260348	0.120486481	0.74066451	0.53977391	0.536888418	0.171933161	0.655211458	0.2386199	0.474444157	0.966466375	0.244585462	0.196209684	0.295669828	0.634262755	0.476286476	0.584428209	0.418105055	0.382529885	0.163342303	0.479403811	0.095658142	0.647366044	0.063268429	0.225256496	0.485148954	0.425631069	0.409411859	0.456618415	0.524035198	0.511788875	0.525575225	0.552180253	0.416273285	0.233085955	0.447961215	0.517478975	0.500109507	0.602188721	0.526080763
TCGA_E9_A5UP	0.41658703	0.273737767	0.634252955	0.626809018	0.087209509	0.632575306	0.817475741	0.718863677	0.460815603	0.35531266	0.491361109	0.39058718	0.382084176	0.531435251	0.494926096	0.46099199	0.436715552	0.517508774	0.215165182	0.809627836	0.534629079	0.234891522	0.356182099	0.677847085	0.435555176	0.640931131	0.418688752	0.437083933	0.160278868	0.420661891	0.387894681	0.283775482	0.452208121	0.603337543	0.391156161	0.429663062	0.290432407	0.483353768	0.13265852	0.521757774	0.497076006	0.448240975	0.610822253	0.213513804	0.586066489	0.334492355	0.427689972	0.592356838	0.657753789
TCGA_EW_A1PC	0.663184692	0.31759551	0.653913468	0.367790131	0.631380945	0.631224033	0.527485426	0.479977232	0.584291227	0.353070041	0.419218791	0.649791554	0.411275805	0.480090878	0.408397888	0.418249646	0.885766621	0.496477916	0.770385966	0.454940903	0.497228205	0.173364102	0.426538985	0.482991773	0.879941198	0.716351609	0.663142067	0.635931907	0.658196864	0.412860559	0.478779662	0.606375598	0.41369915	0.672546672	0.579558663	0.403390036	0.537813194	0.47681694	0.484136967	0.529572446	0.657183137	0.511403848	0.549189223	0.372791131	0.738464325	0.941278592	0.705911405	0.674216695	0.545067694
TCGA_EW_A1PH	0.634318725	0.528211409	0.696850243	0.286940149	0.824585558	0.276882925	0.474315628	0.418484473	0.476419641	0.29372854	0.264506403	0.754665827	0.509476684	0.364429962	0.475025874	0.449142707	0.599266632	0.74725361	0.573568479	0.600649159	0.534435628	0.519392506	0.773600615	0.703808908	0.312922972	0.586579943	0.735237683	0.565568887	0.691009433	0.308771731	0.745126309	0.705886441	0.73686121	0.787672535	0.610864812	0.593684559	0.576791744	0.699215447	0.591936494	0.19810763	0.35240461	0.688618921	0.663998882	0.326796557	0.547065634	0.632904478	0.435512769	0.600112769	0.391807286
TCGA_EW_A2FR	0.688620517	0.627228463	0.495356571	0.469324231	0.613494674	0.755083098	0.595564607	0.566976639	0.459983421	0.355708767	0.308147661	0.850804872	0.596237924	0.523978215	0.491259748	0.488875311	0.645960998	0.3530509	0.509715536	0.716801544	0.528409764	0.690334717	0.53267911	0.791289048	0.504208231	0.578576069	0.501779138	0.480879007	0.49488892	0.78476435	0.572973882	0.452125736	0.466918211	0.531575984	0.26162837	0.595567992	0.50706612	0.440885469	0.542102191	0.663954685	0.517096414	0.352056975	0.480740763	0.213372964	0.369845191	0.470401011	0.293974084	0.534161188	0.417201019
TCGA_EW_A2FS	0.555695731	0.649416438	0.554098438	0.600475864	0.565219512	0.388456794	0.415596789	0.617896083	0.526145124	0.781999299	0.360850042	0.477235916	0.433888855	0.514097017	0.407035311	0.537913881	0.597151322	0.228393485	0.497634431	0.52002907	0.499695031	0.177495349	0.372019117	0.665738885	0.57915502	0.443426639	0.410300758	0.336465489	0.469508656	0.431076648	0.402104042	0.638916273	0.169115729	0.610220841	0.365671093	0.300110165	0.317899293	0.422140441	0.472711023	0.625805073	0.407024385	0.285184336	0.631477377	0.30246387	0.462341844	0.650642142	0.514440363	0.623638299	0.477884559
TCGA_EW_A2FV	0.576555506	0.571036579	0.748938726	0.296506253	0.741218548	0.520172273	0.569557698	0.710718563	0.374900523	0.501168754	0.545996282	0.508194122	0.594582756	0.434955401	0.48935476	0.54571261	0.418736521	0.43853992	0.363225845	0.817461969	0.600780069	0.367056125	0.519550072	0.818748292	0.41034376	0.567014219	0.430329949	0.48010109	0.604140579	0.236024171	0.518171793	0.39689704	0.261437716	0.509588689	0.466030858	0.346302262	0.513846363	0.644768051	0.590173	0.532349874	0.487041979	0.435550835	0.56555865	0.222453628	0.483624379	0.569643891	0.414170821	0.43685388	0.317998781
TCGA_EW_A2FW	0.769725472	0.294928128	0.679244838	0.417479654	0.441360759	0.545672317	0.463993335	0.517282831	0.555039345	0.389358335	0.428138608	0.407812108	0.555735774	0.407190934	0.546233867	0.588321844	0.597981546	0.404570686	0.396751864	0.659743502	0.427809766	0.306444626	0.253861627	0.76980772	0.461024075	0.394073837	0.364510313	0.566802418	0.689788583	0.409000214	0.317781831	0.648348177	0.33311444	0.351946436	0.596689216	0.279714929	0.350972984	0.558786092	0.614390706	0.624233975	0.373247394	0.376818674	0.547831616	0.242126541	0.425231417	0.70514891	0.538412233	0.37813765	0.267396144
TCGA_EW_A3E8	0.437238194	0.426752558	0.438582247	0.586674117	0.570349458	0.720373187	0.736420672	0.541727016	0.428090543	0.50896051	0.340681292	0.665417626	0.488704469	0.570508877	0.580972349	0.345239237	0.451850399	0.270414381	0.349139143	0.751645787	0.288725319	0.252147751	0.425567822	0.637284732	0.653521812	0.474021373	0.403283842	0.340080069	0.372440975	0.333312496	0.556122629	0.438815024	0.21602787	0.689237766	0.252508453	0.410499944	0.333950777	0.329227109	0.286277209	0.603056591	0.493065611	0.421300897	0.405355986	0.295117361	0.47666034	0.481863578	0.481438061	0.379553333	0.51613861
TCGA_EW_A3U0	0.343808728	0.623427491	0.605470071	0.456451731	0.605109688	0.379443955	0.768922943	0.583127198	0.249125078	0.486250859	0.375877617	0.834213741	0.357784163	0.708276779	0.570593525	0.286930789	0.671066247	0.265361202	0.585086164	0.451681456	0.456376891	0.400475207	0.565744652	0.583812853	0.453355131	0.547909523	0.691420977	0.343120114	0.442977481	0.198827593	0.547040374	0.706025117	0.375831928	0.931057353	0.520933223	0.692989975	0.633021412	0.324616229	0.431368586	0.398989108	0.39445571	0.53593512	0.399506912	0.242736227	0.315029971	0.552520149	0.347488687	0.643750804	0.517166547
TCGA_EW_A423	0.271575738	0.603244785	0.535753959	0.595125023	0.544335616	0.764379124	0.351994003	0.547443406	0.446430675	0.508443018	0.238501642	0.534476004	0.295275608	0.56845999	0.721652479	0.493374575	0.488641794	0.120420054	0.248703328	0.84373264	0.332498777	0.272731262	0.244719144	0.492658821	0.633167456	0.39562336	0.456232141	0.34270676	0.539459506	0.463877227	0.426747603	0.368157536	0.28191112	0.456793563	0.382690857	0.64384633	0.325096704	0.349289875	0.479482885	0.529361185	0.435565804	0.4100324	0.671050491	0.389131829	0.182597042	0.544178733	0.553238775	0.29022621	0.447188808
TCGA_EW_A424	0.506630592	0.58736443	0.551104322	0.695534369	0.442622353	0.682243216	0.420237531	0.376303843	0.363800258	0.526481832	0.317871634	0.455775391	0.260390356	0.594060551	0.495079562	0.522905736	0.476020499	0.327510761	0.391267975	0.825892984	0.331510172	0.182632689	0.308730057	0.614808968	0.591695765	0.343881581	0.493755984	0.429750317	0.365651922	0.329498092	0.32755054	0.326753815	0.342648509	0.253771925	0.474265439	0.38829466	0.299707061	0.559191234	0.37819412	0.559734054	0.425663849	0.390731601	0.688542323	0.360232133	0.407167502	0.422940343	0.500527225	0.378741002	0.63459174
TCGA_GI_A2C8	0.553261803	0.504663088	0.654664681	0.434098876	0.848997297	0.449681608	0.297409684	0.597393493	0.808060668	0.322597066	0.379543075	0.628118746	0.516630674	0.441695796	0.263332102	0.540192294	0.24791879	0.504511624	0.551278496	0.281584123	0.541345991	0.456238093	0.61214248	0.659404601	0.458764003	0.632095973	0.452630311	0.464867455	0.18895451	0.191906602	0.436014646	0.299358647	0.37821825	0.586197208	0.352163823	0.514534874	0.425307129	0.499137808	0.15101399	0.650837965	0.536694409	0.43726154	0.740840353	0.300898775	0.40751496	0.12292354	0.211237074	0.64996	0.278554811
TCGA_GI_A2C9	0.940249821	0.508358078	0.585739709	0.2072519	0.829539436	0.554684562	0.685797777	0.451079152	0.382134799	0.238933736	0.373269735	0.761812513	0.281900482	0.606467071	0.614060519	0.235817771	0.530853121	0.427402015	0.688490406	0.423012955	0.552150625	0.731852617	0.767977586	0.657654263	0.402376764	0.755119587	0.643917855	0.441127601	0.592398039	0.274623082	0.415548147	0.649629184	0.692462769	0.695383718	0.447250304	0.66178078	0.411219534	0.364136115	0.412160967	0.267690776	0.444033973	0.569254717	0.284390696	0.261088452	0.649842432	0.384860211	0.221160915	0.417476175	0.508512728
TCGA_GM_A2DC	0.264123735	0.283577325	0.599280984	0.459580584	0.419395681	0.33521287	0.443180442	0.594462092	0.719547571	0.585458577	0.549180274	0.547786988	0.521676668	0.548706771	0.296216691	0.527357411	0.420946745	0.376959648	0.481620566	0.916617968	0.604651692	0.097117494	0.561759189	0.673077036	0.471208763	0.483230723	0.587412327	0.06366162	0.398379871	0.524335907	0.361459614	0.483807592	0.366137246	0.195794879	0.424528593	0.679264678	0.368843793	0.639772675	0.143954767	0.616910922	0.686040541	0.101128719	0.373406054	0.399987724	0.710506272	0.235153865	0.508447492	0.731987799	0.725275677
TCGA_GM_A2DD	0.484854208	0.884535246	0.500680388	0.428116337	0.709720609	0.558580957	0.833339944	0.565347042	0.508850275	0.477342786	0.180821077	0.642368893	0.493786452	0.585805345	0.596525898	0.293515227	0.438213201	0.186041674	0.50633746	0.57052642	0.436487236	0.382724604	0.298518437	0.499127003	0.361538034	0.479753576	0.48172638	0.376717675	0.440181718	0.373495559	0.707624162	0.4505293	0.390190807	0.819057555	0.345786526	0.671879835	0.366447213	0.361160254	0.41830444	0.611179787	0.184638614	0.599598558	0.31509781	0.301972669	0.466581367	0.542345647	0.545978897	0.489936035	0.63760657
TCGA_GM_A2DF	0.583871719	0.869780892	0.455564651	0.39569652	0.910577851	0.433356399	0.768922653	0.445719089	0.231760497	0.648420084	0.24818911	0.700782045	0.404006797	0.756550969	0.688841943	0.271960436	0.458804171	0.152811896	0.454196943	0.51235853	0.389100271	0.400691875	0.530981719	0.444071452	0.420545552	0.24704358	0.746712334	0.416398923	0.609728552	0.353215549	0.610220983	0.558668327	0.515169077	0.874505466	0.296924481	0.772792891	0.498913139	0.360462685	0.38145033	0.239615225	0.253243579	0.367087883	0.119603367	0.396901885	0.318999925	0.79417292	0.535481309	0.597417733	0.641397127
TCGA_GM_A2DH	0.706556814	0.337659751	0.705257725	0.54114775	0.809032623	0.397484038	0.34514308	0.451536606	0.319800338	0.472677051	0.356290001	0.561186946	0.404594572	0.476103445	0.485682775	0.572545251	0.874951121	0.405839574	0.7424449	0.650288549	0.67094433	0.334980899	0.570807798	0.818902359	0.532531728	0.763953716	0.46771735	0.699959818	0.312470905	0.233641883	0.512352902	0.455474854	0.61747944	0.591836446	0.65391944	0.371601166	0.402659252	0.702708707	0.544146112	0.594847628	0.800771874	0.699025592	0.645245638	0.095119766	0.644414242	0.771060806	0.465511164	0.63172914	0.369226755
TCGA_GM_A2DK	0.460189627	0.618928299	0.782638224	0.411302107	0.679972186	0.477636961	0.888370904	0.39127151	0.381671631	0.742292157	0.393793421	0.642120639	0.299478496	0.556376253	0.484687894	0.526649227	0.326866404	0.180397498	0.499762049	0.794752043	0.272564916	0.385285993	0.490365582	0.580895537	0.545356194	0.2329277	0.578420953	0.197958279	0.397267567	0.414668276	0.555276182	0.622033536	0.094299349	0.656810749	0.287509159	0.33734438	0.491943442	0.481287598	0.418719366	0.629674454	0.362037219	0.328740426	0.560503301	0.205985206	0.312291877	0.412992228	0.365207066	0.746293601	0.614597318
TCGA_GM_A2DO	0.263722566	0.647380521	0.532463054	0.527162794	0.152335042	0.684051902	0.244694391	0.55800194	0.441491442	0.559570939	0.311496054	0.75703143	0.494740777	0.463528372	0.399846653	0.407508165	0.607971205	0.118753793	0.313309368	0.34970653	0.410958044	0.411287395	0.449198228	0.749705592	0.534899789	0.59011542	0.509933212	0.317290683	0.580691178	0.382603024	0.63011882	0.486516804	0.103494994	0.752061686	0.296528024	0.560091615	0.484441896	0.61516509	0.514802704	0.555064488	0.324842087	0.307892009	0.533725687	0.252996735	0.569036819	0.713981279	0.498636964	0.345007991	0.726841021
TCGA_GM_A3XG	0.476230418	0.530017548	0.475582216	0.396736164	0.610237555	0.603545132	0.644163987	0.513872592	0.672483155	0.583811382	0.329819309	0.54090384	0.383282737	0.671610736	0.538423776	0.504873976	0.198259917	0.204682605	0.351164685	0.796889977	0.112209785	0.085485494	0.490621015	0.474137161	0.615792692	0.252499822	0.556311054	0.277206296	0.332118067	0.269961122	0.555668677	0.579130419	0.242366402	0.393301834	0.26161729	0.681518086	0.329347972	0.423831764	0.301465793	0.586752138	0.309134537	0.404603342	0.383771816	0.349257263	0.415584378	0.381769699	0.596857112	0.354999154	0.544496694
TCGA_GM_A3XL	0.821379742	0.449504572	0.502031519	0.464021335	0.718233084	0.743799951	0.56360059	0.345934589	0.230916342	0.601597652	0.242008199	0.845246004	0.487167496	0.575431946	0.627460018	0.380368995	0.562477079	0.473323854	0.514005124	0.549064073	0.318855371	0.363208295	0.495574914	0.405024385	0.616200836	0.451681666	0.677653858	0.468770989	0.597239294	0.16176183	0.416469113	0.560890757	0.498371973	0.794053496	0.710954015	0.527130654	0.453983424	0.146806274	0.610033638	0.173963113	0.189840861	0.686581872	0.186851164	0.288901166	0.453442685	0.860066084	0.659204969	0.424982481	0.575696228
TCGA_HN_A2NL	0.797342511	0.351859017	0.601441614	0.35545931	0.704629868	0.648360704	0.318177774	0.347061216	0.135652529	0.520607203	0.26897376	0.990810581	0.33443239	0.928156447	0.922235758	0.235883931	0.677705837	0.316231421	0.413445012	0.217834671	0.412206961	0.410634012	0.574405141	0.521798499	0.553266987	0.556571825	0.568415826	0.66250902	0.715617891	0.206029745	0.589025404	0.553229509	0.418029918	0.440962875	0.597138942	0.574574569	0.446839222	0.401148237	0.641391282	0.354666275	0.400285977	0.516094306	0.122575971	0.346891089	0.437345193	0.650291714	0.311699716	0.345264281	0.541671564
TCGA_JL_A3YW	0.580359379	0.785912896	0.523105144	0.365672256	0.645419975	0.680053054	0.952004095	0.512396713	0.597177843	0.424275245	0.234272935	0.804674746	0.473673081	0.637782271	0.44919347	0.263715503	0.443369876	0.216556382	0.545867425	0.652761797	0.459469309	0.591821203	0.531172048	0.513358337	0.379206243	0.531898334	0.624794578	0.402732285	0.490738764	0.326589146	0.633655307	0.354359356	0.484785143	0.714552424	0.393046106	0.503721333	0.248965238	0.284127756	0.512517063	0.33453481	0.245654209	0.395997002	0.36077622	0.333628537	0.40433858	0.411180007	0.353404056	0.604474857	0.607608896
TCGA_JL_A3YX	0.42520174	0.577068709	0.473608524	0.486416281	0.46634358	0.674977332	0.665459066	0.68827996	0.357382557	0.49365302	0.277713523	0.525447178	0.437759233	0.634552351	0.620071372	0.498191167	0.491079155	0.433175174	0.23996669	0.564522906	0.406207661	0.256951388	0.475351591	0.512971528	0.52239612	0.47783808	0.454371271	0.335067303	0.549520519	0.321406273	0.557546096	0.42648649	0.314082274	0.37204143	0.2681251	0.428902647	0.309066554	0.416554003	0.262117304	0.556709865	0.343276948	0.415712876	0.597654267	0.364934309	0.527626364	0.607871835	0.597998953	0.430201026	0.481838046
TCGA_LL_A440	0.449031044	0.591768194	0.513480211	0.631497953	0.565286817	0.813019008	0.897596071	0.598596348	0.585772662	0.297288643	0.380470303	0.617116454	0.499268649	0.577515406	0.395701389	0.358384378	0.399723517	0.304081709	0.363601375	0.765877922	0.445537684	0.540631205	0.479345887	0.731281222	0.5647768	0.59080504	0.533199747	0.325760574	0.2597354	0.202644018	0.437568815	0.432810222	0.351072247	0.868521871	0.465891392	0.483875606	0.437916627	0.533265448	0.330873773	0.54388008	0.560107746	0.360736714	0.529196106	0.275263894	0.446361274	0.361021528	0.361782176	0.547169163	0.608600304
TCGA_LL_A441	0.669198212	0.520681527	0.717182934	0.750991411	0.625945588	0.721490974	0.572684208	0.557112753	0.362744046	0.354416931	0.335932636	0.719712358	0.392018229	0.54058175	0.523361016	0.515660378	0.688831371	0.373883085	0.55601898	0.39661234	0.601517953	0.297743024	0.688866888	0.733915143	0.775435963	0.653538355	0.61815656	0.428583324	0.373795864	0.206589078	0.522721677	0.438015571	0.518931279	0.636439822	0.499163106	0.362082368	0.511684067	0.591944746	0.369086678	0.285648974	0.489100877	0.578530767	0.640004902	0.241900163	0.339580592	0.450266104	0.330321544	0.527697309	0.560168589
TCGA_LL_A442	0.38879559	0.106734945	0.606263813	0.649625815	0.415532183	0.505601748	0.524678295	0.827310233	0.860981309	0.56424988	0.488113117	0.361957883	0.485846071	0.581111852	0.467193553	0.609578503	0.544670057	0.389106356	0.277287562	0.666622437	0.438223318	0.419375605	0.613848173	0.773263127	0.377911487	0.533043002	0.38951265	0.4061251	0.294012096	0.296072863	0.295199506	0.319221597	0.151216141	0.61210439	0.511604972	0.42444085	0.326744963	0.610336056	0.206621397	0.638518212	0.784963899	0.533912231	0.70720286	0.221902839	0.522608038	0.361422921	0.454546105	0.441350753	0.440185374
TCGA_LL_A50Y	0.266210998	0.394277277	0.348001892	0.110180259	0.470919824	0.54849645	0.480073892	0.54458382	0.475075237	0.645031186	0.328929356	0.5603174	0.298720743	0.645824889	0.562682482	0.444357041	0.069413137	0.379333444	0.172729303	0.783509319	0.12026019	0.261109452	0.310307183	0.263139363	0.497291988	0.2566985	0.299694059	0.221039629	0.299665104	0.399232691	0.513950891	0.423362149	0.14481268	0.449467374	0.164500863	0.61881857	0.108685104	0.326167929	0.206373072	0.420551739	0.106018131	0.350154309	0.506486467	0.382349405	0.094068991	0.446906024	0.673466484	0.265367392	0.377156318
TCGA_LL_A5YL	0.501770044	0.715593881	0.339066517	0.353514342	0.511540962	0.626592236	0.558094212	0.287704735	0.649172905	0.627225	0.258788198	0.47240739	0.312564253	0.710568011	0.578446598	0.375378637	0.252399808	0.278753862	0.064300181	0.820740059	0.384385875	0.357268356	0.212166216	0.36393504	0.553941735	0.189076344	0.630385247	0.365837606	0.490415945	0.335399879	0.459393261	0.261700456	0.451960573	0.466148104	0.492933035	0.53185569	0.227365862	0.154412569	0.329574729	0.521867334	0.217682117	0.388270021	0.498178066	0.440895978	0.034706168	0.650729361	0.646052122	0.206235889	0.357148012
TCGA_LL_A5YM	0.698416497	0.424753947	0.240957509	0.190044975	0.550906403	0.462141566	0.857108021	0.537584018	0.367949013	0.823655066	0.334853533	0.471331884	0.209635153	0.766883461	0.771342252	0.089804863	0.206009097	0.502946197	0.086922772	0.739516929	0.00604808	0.320845485	0	0	0.448597003	0.028900203	0.219774386	0.045546725	0.236703898	0.480761992	0.496186784	0.472006559	0.246422626	0.383036866	0.318298381	0.514290324	0.157396794	0.116929753	0.304282752	0.38800511	0.280094222	0.406701186	0.252800028	0.491873058	0.047156624	0.654712103	0.955159261	0.354704858	0.545150165
TCGA_LL_A5YN	0.491719158	0.576382531	0.363216114	0.313139203	0.668136297	0.681146922	0.515585366	0.293779744	0.451773522	0.687881639	0.14682689	0.71818524	0.213116296	0.733435466	0.746018363	0.457532591	0.190329901	0.360488834	0.222773501	0.783041612	0.206020537	0.193630973	0.348434874	0.261330909	0.52744429	0.479603817	0.473276278	0.279749865	0.396303139	0.473288319	0.506643125	0.425262748	0.219750573	0.683231467	0.281023634	0.594380713	0.29137414	0.322404008	0.213860507	0.384807462	0.390271145	0.625462155	0.246826427	0.367600139	0.359293489	0.634521032	0.770064747	0.318612722	0.533441088
TCGA_LL_A5YO	0.503565825	0.627327426	0.494513607	0.227818365	0.673640851	0.688440918	0.384444349	0.525539523	0.407110487	0.438543138	0.122180918	0.825168969	0.40490815	0.510089827	0.70247176	0.326652965	0.459238631	0.241997773	0.416891842	0.565415972	0.377400433	0.41284498	0.398552382	0.50783861	0.516177259	0.590993457	0.657578845	0.373566285	0.405582209	0.259662159	0.59762836	0.40383277	0.432014294	0.792281862	0.503348698	0.691058359	0.490573981	0.40881728	0.542357998	0.326789964	0.327423739	0.581132826	0.498551274	0.426337814	0.544317974	0.651668025	0.622749897	0.431083235	0.425640364
TCGA_LL_A5YP	0.681493625	0.604318647	0.565654007	0.364498126	0.938003572	0.426682196	0.730709506	0.148015422	0.216007088	0.536558604	0.329634225	0.809281806	0.297334448	0.583812531	0.540619608	0.182888612	0.567182429	0.359193615	0.671384285	0.673457203	0.411085741	0.440014715	0.463194222	0.409711865	0.78558015	0.377301443	0.718269904	0.581407912	0.411392158	0.242526517	0.565478846	0.817410215	0.572892407	0.778232658	0.379146442	0.723099257	0.535790049	0.193992327	0.573278124	0.27296958	0.373689326	0.563255523	0.658884407	0.305629252	0.400295248	0.558037899	0.444457253	0.620036706	0.501082266
TCGA_LQ_A4E4	0.207732879	0.515195723	0.692509089	0.747184601	0.614977187	0.65204669	0.715816095	0.648864932	0.45129446	0.499657373	0.285172699	0.312526864	0.60091438	0.250923736	0.603594838	0.485852154	0.472323939	0.280654842	0.427849425	0.522234606	0.535760172	0.247665863	0.269245535	0.683076634	0.594801217	0.614258651	0.546504442	0.201587962	0.553720645	0.119152217	0.310988093	0.346463989	0.324424767	0.291932721	0.521324777	0.376002207	0.317438323	0.551916223	0.656879237	0.786085278	0.575724025	0.405765542	0.684428733	0.268315926	0.45202261	0.631451152	0.478934957	0.322647035	0.31909386
TCGA_MS_A51U	0.358910084	0.427845534	0.604783684	0.565663005	0.478706649	0.847876952	0.656177814	0.682600286	0.406199681	0.372611563	0.309117258	0.610823923	0.541094981	0.376181572	0.595182022	0.416047828	0.464782261	0.380571144	0.316401825	0.740447475	0.421199913	0.327760828	0.440424668	0.686491942	0.490282898	0.55268434	0.427148568	0.452345951	0.323810769	0.183015012	0.560332722	0.492700494	0.316553769	0.551600545	0.480818415	0.507837559	0.372461382	0.512253861	0.322368747	0.672201912	0.572750637	0.317998627	0.495502154	0.204690204	0.516014835	0.401015547	0.38226233	0.553844813	0.537261955
TCGA_OL_A5RU	0.611205666	0.433682959	0.537424138	0.604806047	0.380019777	0.694998239	0.654784489	0.720317932	0.723529096	0.45187246	0.295579191	0.611718139	0.568663029	0.484172779	0.569846254	0.535847994	0.258376286	0.505030733	0.344743391	0.564675162	0.423419954	0.22848469	0.53670173	0.550897201	0.463523998	0.372257413	0.444793936	0.351545078	0.19308492	0.218850817	0.449881781	0.369412345	0.334407654	0.840781617	0.393444818	0.529159987	0.291561968	0.523372129	0.257125635	0.64468986	0.450169668	0.397878015	0.697817824	0.251493956	0.528609852	0.320031271	0.476181474	0.380352961	0.44810133
TCGA_OL_A5RV	0.357435005	0.548034598	0.604845616	0.65980578	0.479547291	0.697880048	0.577133127	0.733540673	0.591646895	0.410958545	0.319933275	0.546752726	0.616476794	0.434695174	0.453415843	0.435192339	0.463931581	0.489042732	0.430537438	0.73022063	0.578300998	0.195328611	0.492787794	0.711396842	0.532572082	0.626823256	0.490729953	0.367198442	0.250540494	0.177565253	0.515875441	0.467597952	0.451804901	0.51396879	0.336990951	0.534480739	0.343045973	0.549201728	0.332976239	0.751525323	0.542414896	0.327772714	0.582616761	0.250587162	0.616082763	0.400313594	0.392020969	0.496016481	0.452778087
TCGA_OL_A5RW	0.493045692	0.596003874	0.353826413	0.257324233	0.760746121	0.674107625	0.698646696	0.322973235	0.452333943	0.708222056	0.2993234	0.792945382	0.324002699	0.897341944	0.78580588	0.185144569	0.373410662	0.340456963	0.379613995	0.611885736	0.155375368	0.309303815	0.272124384	0.332783575	0.606163883	0.416555431	0.813036483	0.284095635	0.547694613	0.426555543	0.615217554	0.810607223	0.371799224	0.918063853	0.46647993	0.796924263	0.505470789	0.161082174	0.374492986	0.222571874	0.211710314	0.737206984	0.299398879	0.693534197	0.23883436	0.738563875	0.805042699	0.805583608	0.601607257
TCGA_OL_A5RX	0.278802999	0.452180638	0.585059347	0.430347804	0.58524149	0.675415878	0.676141691	0.610690672	0.690902245	0.418193684	0.294604655	0.64276601	0.544763251	0.485564605	0.500434398	0.326869672	0.406563021	0.452586358	0.266474149	0.796407135	0.530911869	0.129941939	0.499871252	0.695615177	0.517217068	0.497556832	0.557725504	0.39665416	0.166760614	0.257058081	0.486202777	0.482306065	0.531756391	0.515695292	0.376008185	0.473141051	0.325881963	0.580403017	0.355624922	0.654796011	0.434354032	0.330919363	0.604187903	0.304037991	0.530645135	0.420721111	0.399102177	0.323482151	0.383623095
TCGA_OL_A5RY	0.679254415	0.571186006	0.4624484	0.229753473	0.60049419	0.606398597	0.837732544	0.491724448	0.653693069	0.582434033	0.248634435	0.691678317	0.366678907	0.560558924	0.48315274	0.405585279	0.350603902	0.357867037	0.562228873	0.602039167	0.29656968	0.444054663	0.452424124	0.548826501	0.574547159	0.477794828	0.623034832	0.436744494	0.48682408	0.794257949	0.442305191	0.561864024	0.446015388	0.800506666	0.245467681	0.423943287	0.427814215	0.311180475	0.443521949	0.480912781	0.332783887	0.44443798	0.474197778	0.333277435	0.388294534	0.373727066	0.347939952	0.414181432	0.401128061
TCGA_OL_A5RZ	0.748638358	0.540799116	0.603090053	0.486812893	0.83936405	0.804254536	0.735129316	0.447206419	0.525221677	0.569487248	0.072699966	0.93136511	0.431501352	0.64949678	0.572497273	0.497170929	0.353520871	0.134009426	0.517323227	0.765313301	0.34065362	0.369341691	0.208248729	0.477518917	0.644907335	0.34846148	0.38157959	0.528587122	0.188654301	0.935588034	0.930314513	0.502566322	0.538094791	0.413770739	0.237256208	0.56501021	0.12466474	0.268016424	0.41670117	0.321362364	0.181062728	0.308956902	0.641378721	0.464576504	0.498593547	0.504493447	0.5860217	0.414690018	0.320686883
TCGA_OL_A5S0	0.610258147	0.757033848	0.371321481	0.22078809	0.906024504	0.501541186	0.741419799	0.245962125	0.183695455	0.504266033	0.105867325	0.843275961	0.113112951	0.775887529	0.613214258	0.232773759	0.640328626	0.284709417	0.484882378	0.621618456	0.287934111	0.433693642	0.487449517	0.129354888	0.639121949	0.277798505	0.646569653	0.522016732	0.519299518	0.491084593	0.726639956	0.629266571	0.638434497	0.894399164	0.26759036	0.760645544	0.308550618	0.159303967	0.288826587	0.23351972	0.206677579	0.540350657	0.190976015	0.485069574	0.164074847	0.685276074	0.644932781	0.571491663	0.672269402
[truncated: 451 more columns]
