# Supplementary material for: Classifying breast cancer using multi-view graph neural network based on multi-omics data
Source: Front Genet. 2024 Feb 20;15:1363896. doi: 10.3389/fgene.2024.1363896 (PMC10912483; doi:10.3389/fgene.2024.1363896)
Supplement: Supplementary file 3 [file DataSheet5.CSV]

patient_id	cancer_type	cancer_subtype
TCGA_A1_A0SB	BRCA	lminalA
TCGA_A1_A0SE	BRCA	lminalA
TCGA_A1_A0SF	BRCA	lminalA
TCGA_A1_A0SG	BRCA	lminalA
TCGA_A1_A0SH	BRCA	lminalA
TCGA_A1_A0SI	BRCA	lminalA
TCGA_A1_A0SJ	BRCA	lminalA
TCGA_A1_A0SQ	BRCA	lminalA
TCGA_A2_A04R	BRCA	lminalA
TCGA_A2_A0CT	BRCA	lminalA
TCGA_A2_A0EN	BRCA	lminalA
TCGA_A2_A0EU	BRCA	lminalA
TCGA_A2_A0SU	BRCA	lminalA
TCGA_A2_A0SV	BRCA	lminalA
TCGA_A2_A0SW	BRCA	lminalA
TCGA_A2_A0T4	BRCA	lminalA
TCGA_A2_A0T5	BRCA	lminalA
TCGA_A2_A0T7	BRCA	lminalA
TCGA_A2_A0YC	BRCA	lminalA
TCGA_A2_A0YD	BRCA	lminalA
TCGA_A2_A0YF	BRCA	lminalA
TCGA_A2_A0YH	BRCA	lminalA
TCGA_A2_A0YI	BRCA	lminalA
TCGA_A2_A0YJ	BRCA	lminalA
TCGA_A2_A0YL	BRCA	lminalA
TCGA_A2_A0YT	BRCA	lminalA
TCGA_A2_A1FV	BRCA	lminalA
TCGA_A2_A1FW	BRCA	lminalA
TCGA_A2_A1FZ	BRCA	lminalA
TCGA_A2_A1G0	BRCA	lminalA
TCGA_A2_A1G4	BRCA	lminalA
TCGA_A2_A259	BRCA	lminalA
TCGA_A2_A25A	BRCA	lminalA
TCGA_A2_A25B	BRCA	lminalA
TCGA_A2_A25C	BRCA	lminalA
TCGA_A2_A25D	BRCA	lminalA
TCGA_A2_A25F	BRCA	lminalA
TCGA_A7_A0D9	BRCA	lminalA
TCGA_A7_A13D	BRCA	lminalA
TCGA_A7_A13E	BRCA	lminalA
TCGA_A7_A13F	BRCA	lminalA
TCGA_A7_A13G	BRCA	lminalA
TCGA_A7_A26E	BRCA	lminalA
TCGA_A7_A26J	BRCA	lminalA
TCGA_A8_A075	BRCA	lminalA
TCGA_A8_A08O	BRCA	lminalA
TCGA_A8_A0A6	BRCA	lminalA
TCGA_A8_A0AD	BRCA	lminalA
TCGA_AC_A23E	BRCA	lminalA
TCGA_AN_A0XL	BRCA	lminalA
TCGA_AN_A0XN	BRCA	lminalA
TCGA_AN_A0XO	BRCA	lminalA
TCGA_AN_A0XP	BRCA	lminalA
TCGA_AN_A0XR	BRCA	lminalA
TCGA_AN_A0XS	BRCA	lminalA
TCGA_AN_A0XT	BRCA	lminalA
TCGA_AN_A0XV	BRCA	lminalA
TCGA_AN_A0XW	BRCA	lminalA
TCGA_AO_A03L	BRCA	lminalA
TCGA_AO_A03M	BRCA	lminalA
TCGA_AO_A03N	BRCA	lminalA
TCGA_AO_A0JA	BRCA	lminalA
TCGA_AO_A0JB	BRCA	lminalA
TCGA_AO_A0JC	BRCA	lminalA
TCGA_AO_A0JD	BRCA	lminalA
TCGA_AO_A0JF	BRCA	lminalA
TCGA_AO_A0JG	BRCA	lminalA
TCGA_AO_A0JI	BRCA	lminalA
TCGA_AO_A126	BRCA	lminalA
TCGA_AO_A12B	BRCA	lminalA
TCGA_AO_A1KP	BRCA	lminalA
TCGA_AO_A1KQ	BRCA	lminalA
TCGA_AO_A1KS	BRCA	lminalA
TCGA_AO_A1KT	BRCA	lminalA
TCGA_AQ_A1H3	BRCA	lminalA
TCGA_AR_A0TP	BRCA	lminalA
TCGA_AR_A0TR	BRCA	lminalA
TCGA_AR_A0TT	BRCA	lminalA
TCGA_AR_A0TV	BRCA	lminalA
TCGA_AR_A0TW	BRCA	lminalA
TCGA_AR_A0TZ	BRCA	lminalA
TCGA_AR_A0U2	BRCA	lminalA
TCGA_AR_A0U3	BRCA	lminalA
TCGA_AR_A1AJ	BRCA	lminalA
TCGA_AR_A1AK	BRCA	lminalA
TCGA_AR_A1AL	BRCA	lminalA
TCGA_AR_A1AN	BRCA	lminalA
TCGA_AR_A1AO	BRCA	lminalA
TCGA_AR_A1AP	BRCA	lminalA
TCGA_AR_A1AS	BRCA	lminalA
TCGA_AR_A1AU	BRCA	lminalA
TCGA_AR_A1AV	BRCA	lminalA
TCGA_AR_A1AW	BRCA	lminalA
TCGA_AR_A24H	BRCA	lminalA
TCGA_AR_A24K	BRCA	lminalA
TCGA_AR_A24L	BRCA	lminalA
TCGA_AR_A24M	BRCA	lminalA
TCGA_AR_A24N	BRCA	lminalA
TCGA_AR_A24O	BRCA	lminalA
TCGA_AR_A24P	BRCA	lminalA
TCGA_AR_A24Q	BRCA	lminalA
TCGA_AR_A24R	BRCA	lminalA
TCGA_AR_A24S	BRCA	lminalA
TCGA_AR_A24T	BRCA	lminalA
TCGA_AR_A24V	BRCA	lminalA
TCGA_AR_A24X	BRCA	lminalA
TCGA_AR_A24Z	BRCA	lminalA
TCGA_AR_A251	BRCA	lminalA
TCGA_AR_A252	BRCA	lminalA
TCGA_B6_A0RI	BRCA	lminalA
TCGA_B6_A0RL	BRCA	lminalA
TCGA_B6_A0RM	BRCA	lminalA
TCGA_B6_A0RP	BRCA	lminalA
TCGA_B6_A0RV	BRCA	lminalA
TCGA_B6_A0WT	BRCA	lminalA
TCGA_B6_A0WV	BRCA	lminalA
TCGA_B6_A0WW	BRCA	lminalA
TCGA_B6_A0WY	BRCA	lminalA
TCGA_B6_A0WZ	BRCA	lminalA
TCGA_B6_A0X4	BRCA	lminalA
TCGA_B6_A0X5	BRCA	lminalA
TCGA_B6_A0X7	BRCA	lminalA
TCGA_B6_A1KI	BRCA	lminalA
TCGA_BH_A0AU	BRCA	lminalA
TCGA_BH_A0AZ	BRCA	lminalA
TCGA_BH_A0B5	BRCA	lminalA
TCGA_BH_A0B8	BRCA	lminalA
TCGA_BH_A0BA	BRCA	lminalA
TCGA_BH_A0BC	BRCA	lminalA
TCGA_BH_A0BF	BRCA	lminalA
TCGA_BH_A0BJ	BRCA	lminalA
TCGA_BH_A0BM	BRCA	lminalA
TCGA_BH_A0BS	BRCA	lminalA
TCGA_BH_A0BT	BRCA	lminalA
TCGA_BH_A0BZ	BRCA	lminalA
TCGA_BH_A0C3	BRCA	lminalA
TCGA_BH_A0DG	BRCA	lminalA
TCGA_BH_A0DH	BRCA	lminalA
TCGA_BH_A0DI	BRCA	lminalA
TCGA_BH_A0DK	BRCA	lminalA
TCGA_BH_A0DP	BRCA	lminalA
TCGA_BH_A0DQ	BRCA	lminalA
TCGA_BH_A0DS	BRCA	lminalA
TCGA_BH_A0DV	BRCA	lminalA
TCGA_BH_A0E1	BRCA	lminalA
TCGA_BH_A0E2	BRCA	lminalA
TCGA_BH_A0GY	BRCA	lminalA
TCGA_BH_A0GZ	BRCA	lminalA
TCGA_BH_A0H0	BRCA	lminalA
TCGA_BH_A0H3	BRCA	lminalA
TCGA_BH_A0H6	BRCA	lminalA
TCGA_BH_A0H7	BRCA	lminalA
TCGA_BH_A0H9	BRCA	lminalA
TCGA_BH_A0HA	BRCA	lminalA
TCGA_BH_A0HB	BRCA	lminalA
TCGA_BH_A0HF	BRCA	lminalA
TCGA_BH_A0HI	BRCA	lminalA
TCGA_BH_A0HK	BRCA	lminalA
TCGA_BH_A0HN	BRCA	lminalA
TCGA_BH_A0HP	BRCA	lminalA
TCGA_BH_A0HX	BRCA	lminalA
TCGA_BH_A0W3	BRCA	lminalA
TCGA_BH_A0W4	BRCA	lminalA
TCGA_BH_A0W5	BRCA	lminalA
TCGA_BH_A1ES	BRCA	lminalA
TCGA_BH_A1EU	BRCA	lminalA
TCGA_BH_A1EX	BRCA	lminalA
TCGA_BH_A1EY	BRCA	lminalA
TCGA_BH_A1F8	BRCA	lminalA
TCGA_BH_A1FB	BRCA	lminalA
TCGA_BH_A1FE	BRCA	lminalA
TCGA_BH_A1FN	BRCA	lminalA
TCGA_C8_A1HE	BRCA	lminalA
TCGA_C8_A1HG	BRCA	lminalA
TCGA_C8_A1HI	BRCA	lminalA
TCGA_C8_A1HM	BRCA	lminalA
TCGA_C8_A1HO	BRCA	lminalA
TCGA_C8_A26V	BRCA	lminalA
TCGA_C8_A26Z	BRCA	lminalA
TCGA_C8_A273	BRCA	lminalA
TCGA_C8_A274	BRCA	lminalA
TCGA_C8_A27A	BRCA	lminalA
TCGA_D8_A1J8	BRCA	lminalA
TCGA_D8_A1JC	BRCA	lminalA
TCGA_D8_A1JD	BRCA	lminalA
TCGA_D8_A1JE	BRCA	lminalA
TCGA_D8_A1JH	BRCA	lminalA
TCGA_D8_A1JI	BRCA	lminalA
TCGA_D8_A1JJ	BRCA	lminalA
TCGA_D8_A1JK	BRCA	lminalA
TCGA_D8_A1JM	BRCA	lminalA
TCGA_D8_A1JN	BRCA	lminalA
TCGA_D8_A1JP	BRCA	lminalA
TCGA_D8_A1JS	BRCA	lminalA
TCGA_D8_A1JT	BRCA	lminalA
TCGA_D8_A1JU	BRCA	lminalA
TCGA_D8_A1X6	BRCA	lminalA
TCGA_D8_A1X7	BRCA	lminalA
TCGA_D8_A1X8	BRCA	lminalA
TCGA_D8_A1X9	BRCA	lminalA
TCGA_D8_A1XA	BRCA	lminalA
TCGA_D8_A1XB	BRCA	lminalA
TCGA_D8_A1XC	BRCA	lminalA
TCGA_D8_A1XD	BRCA	lminalA
TCGA_D8_A1XF	BRCA	lminalA
TCGA_D8_A1XG	BRCA	lminalA
TCGA_D8_A1XL	BRCA	lminalA
TCGA_D8_A1XM	BRCA	lminalA
TCGA_D8_A1XO	BRCA	lminalA
TCGA_D8_A1XR	BRCA	lminalA
TCGA_D8_A1XU	BRCA	lminalA
TCGA_D8_A1XV	BRCA	lminalA
TCGA_D8_A1XW	BRCA	lminalA
TCGA_D8_A1XZ	BRCA	lminalA
TCGA_D8_A1Y0	BRCA	lminalA
TCGA_D8_A1Y1	BRCA	lminalA
TCGA_D8_A1Y2	BRCA	lminalA
TCGA_D8_A1Y3	BRCA	lminalA
TCGA_D8_A27E	BRCA	lminalA
TCGA_D8_A27G	BRCA	lminalA
TCGA_D8_A27I	BRCA	lminalA
TCGA_D8_A27K	BRCA	lminalA
TCGA_D8_A27L	BRCA	lminalA
TCGA_D8_A27P	BRCA	lminalA
TCGA_D8_A27R	BRCA	lminalA
TCGA_D8_A27T	BRCA	lminalA
TCGA_D8_A27V	BRCA	lminalA
TCGA_E2_A106	BRCA	lminalA
TCGA_E2_A107	BRCA	lminalA
TCGA_E2_A108	BRCA	lminalA
TCGA_E2_A109	BRCA	lminalA
TCGA_E2_A10B	BRCA	lminalA
TCGA_E2_A10C	BRCA	lminalA
TCGA_E2_A10E	BRCA	lminalA
TCGA_E2_A10F	BRCA	lminalA
TCGA_E2_A15I	BRCA	lminalA
TCGA_E2_A15J	BRCA	lminalA
TCGA_E2_A15K	BRCA	lminalA
TCGA_E2_A1B4	BRCA	lminalA
TCGA_E2_A1B5	BRCA	lminalA
TCGA_E2_A1BC	BRCA	lminalA
TCGA_E2_A1BD	BRCA	lminalA
TCGA_E2_A1IE	BRCA	lminalA
TCGA_E2_A1IF	BRCA	lminalA
TCGA_E2_A1IH	BRCA	lminalA
TCGA_E2_A1II	BRCA	lminalA
TCGA_E2_A1IJ	BRCA	lminalA
TCGA_E2_A1IK	BRCA	lminalA
TCGA_E2_A1IL	BRCA	lminalA
TCGA_E2_A1IN	BRCA	lminalA
TCGA_E2_A1IO	BRCA	lminalA
TCGA_E2_A1IU	BRCA	lminalA
TCGA_E2_A1L6	BRCA	lminalA
TCGA_E2_A1L8	BRCA	lminalA
TCGA_E2_A1L9	BRCA	lminalA
TCGA_E2_A1LA	BRCA	lminalA
TCGA_E9_A1R2	BRCA	lminalA
TCGA_E9_A227	BRCA	lminalA
TCGA_E9_A22A	BRCA	lminalA
TCGA_E9_A22E	BRCA	lminalA
TCGA_EW_A1IX	BRCA	lminalA
TCGA_EW_A1IY	BRCA	lminalA
TCGA_EW_A1IZ	BRCA	lminalA
TCGA_EW_A1J1	BRCA	lminalA
TCGA_EW_A1J2	BRCA	lminalA
TCGA_EW_A1J5	BRCA	lminalA
TCGA_EW_A1J6	BRCA	lminalA
TCGA_EW_A1OX	BRCA	lminalA
TCGA_EW_A1OY	BRCA	lminalA
TCGA_EW_A1P0	BRCA	lminalA
TCGA_EW_A1P3	BRCA	lminalA
TCGA_EW_A1P5	BRCA	lminalA
TCGA_EW_A1P6	BRCA	lminalA
TCGA_EW_A1PA	BRCA	lminalA
TCGA_EW_A1PE	BRCA	lminalA
TCGA_EW_A1PF	BRCA	lminalA
TCGA_EW_A1PG	BRCA	lminalA
TCGA_A1_A0SM	BRCA	lminalB
TCGA_A1_A0SN	BRCA	lminalB
TCGA_A2_A0YG	BRCA	lminalB
TCGA_A7_A26H	BRCA	lminalB
TCGA_AC_A23C	BRCA	lminalB
TCGA_AC_A23H	BRCA	lminalB
TCGA_AO_A0JM	BRCA	lminalB
TCGA_AO_A12C	BRCA	lminalB
TCGA_AQ_A04H	BRCA	lminalB
TCGA_AQ_A04L	BRCA	lminalB
TCGA_AQ_A0Y5	BRCA	lminalB
TCGA_AQ_A1H2	BRCA	lminalB
TCGA_AR_A0TQ	BRCA	lminalB
TCGA_AR_A0TX	BRCA	lminalB
TCGA_AR_A1AX	BRCA	lminalB
TCGA_AR_A250	BRCA	lminalB
TCGA_AR_A254	BRCA	lminalB
TCGA_AR_A255	BRCA	lminalB
TCGA_BH_A0AW	BRCA	lminalB
TCGA_BH_A0C0	BRCA	lminalB
TCGA_BH_A0DD	BRCA	lminalB
TCGA_BH_A1F2	BRCA	lminalB
TCGA_C8_A1HF	BRCA	lminalB
TCGA_C8_A1HL	BRCA	lminalB
TCGA_C8_A26W	BRCA	lminalB
TCGA_D8_A1J9	BRCA	lminalB
TCGA_D8_A1JB	BRCA	lminalB
TCGA_D8_A1X5	BRCA	lminalB
TCGA_D8_A1XJ	BRCA	lminalB
TCGA_D8_A1XS	BRCA	lminalB
TCGA_D8_A1XY	BRCA	lminalB
TCGA_D8_A27N	BRCA	lminalB
TCGA_D8_A27W	BRCA	lminalB
TCGA_E2_A1B1	BRCA	lminalB
TCGA_E9_A1N6	BRCA	lminalB
TCGA_E9_A22D	BRCA	lminalB
TCGA_EW_A1IW	BRCA	lminalB
TCGA_EW_A1J3	BRCA	lminalB
TCGA_EW_A1OZ	BRCA	lminalB
TCGA_EW_A1PD	BRCA	lminalB
TCGA_A2_A0T2	BRCA	TNBC
TCGA_A1_A0SK	BRCA	TNBC
TCGA_B6_A0WX	BRCA	TNBC
TCGA_BH_A18V	BRCA	TNBC
TCGA_BH_A0E0	BRCA	TNBC
TCGA_BH_A0RX	BRCA	TNBC
TCGA_A2_A0T0	BRCA	TNBC
TCGA_A2_A0YE	BRCA	TNBC
TCGA_A2_A0YM	BRCA	TNBC
TCGA_BH_A0B3	BRCA	TNBC
TCGA_A2_A0SX	BRCA	TNBC
TCGA_AO_A0JL	BRCA	TNBC
TCGA_BH_A0B9	BRCA	TNBC
TCGA_B6_A0RT	BRCA	TNBC
TCGA_AO_A128	BRCA	TNBC
TCGA_AO_A129	BRCA	TNBC
TCGA_AO_A124	BRCA	TNBC
TCGA_B6_A0RU	BRCA	TNBC
TCGA_B6_A0RE	BRCA	TNBC
TCGA_A2_A0ST	BRCA	TNBC
TCGA_A1_A0SO	BRCA	TNBC
TCGA_AN_A0XU	BRCA	TNBC
TCGA_AR_A0TU	BRCA	TNBC
TCGA_AR_A0U0	BRCA	TNBC
TCGA_AR_A0U4	BRCA	TNBC
TCGA_AR_A1AQ	BRCA	TNBC
TCGA_AR_A1AY	BRCA	TNBC
TCGA_BH_A0WA	BRCA	TNBC
TCGA_E2_A14N	BRCA	TNBC
TCGA_E2_A1AZ	BRCA	TNBC
TCGA_B6_A0IK	BRCA	TNBC
TCGA_B6_A0RS	BRCA	TNBC
TCGA_B6_A0RG	BRCA	TNBC
TCGA_B6_A0RN	BRCA	TNBC
TCGA_E2_A1B6	BRCA	TNBC
TCGA_BH_A1EW	BRCA	TNBC
TCGA_EW_A1P8	BRCA	TNBC
TCGA_E2_A1LK	BRCA	TNBC
TCGA_AR_A256	BRCA	TNBC
TCGA_BH_A1FC	BRCA	TNBC
TCGA_A1_A0SP	BRCA	TNBC
TCGA_D8_A1JF	BRCA	TNBC
TCGA_D8_A1JG	BRCA	TNBC
TCGA_A2_A1G6	BRCA	TNBC
TCGA_A7_A26F	BRCA	TNBC
TCGA_A7_A26G	BRCA	TNBC
TCGA_A7_A26I	BRCA	TNBC
TCGA_C8_A1HJ	BRCA	TNBC
TCGA_C8_A26X	BRCA	TNBC
TCGA_C8_A26Y	BRCA	TNBC
TCGA_C8_A27B	BRCA	TNBC
TCGA_D8_A1JL	BRCA	TNBC
TCGA_D8_A1XK	BRCA	TNBC
TCGA_D8_A1XQ	BRCA	TNBC
TCGA_D8_A27F	BRCA	TNBC
TCGA_D8_A27H	BRCA	TNBC
TCGA_D8_A27M	BRCA	TNBC
TCGA_E2_A1L7	BRCA	TNBC
TCGA_E2_A1LG	BRCA	TNBC
TCGA_E2_A1LH	BRCA	TNBC
TCGA_E2_A1LI	BRCA	TNBC
TCGA_E2_A1LL	BRCA	TNBC
TCGA_E9_A1ND	BRCA	TNBC
TCGA_E9_A22G	BRCA	TNBC
TCGA_EW_A1OV	BRCA	TNBC
TCGA_EW_A1OW	BRCA	TNBC
TCGA_EW_A1P1	BRCA	TNBC
TCGA_EW_A1P4	BRCA	TNBC
TCGA_EW_A1P7	BRCA	TNBC
TCGA_EW_A1PB	BRCA	TNBC
TCGA_A2_A0T1	BRCA	ERBB2
TCGA_A2_A1G1	BRCA	ERBB2
TCGA_AO_A0JE	BRCA	ERBB2
TCGA_AR_A24U	BRCA	ERBB2
TCGA_B6_A1KF	BRCA	ERBB2
TCGA_B6_A1KN	BRCA	ERBB2
TCGA_C8_A1HK	BRCA	ERBB2
TCGA_C8_A278	BRCA	ERBB2
TCGA_D8_A1XT	BRCA	ERBB2
TCGA_E2_A1B0	BRCA	ERBB2
TCGA_E2_A1LB	BRCA	ERBB2
TCGA_A2_A0CO	BRCA	normal
TCGA_A2_A0CR	BRCA	normal
TCGA_A2_A0EP	BRCA	normal
TCGA_A2_A25E	BRCA	normal
TCGA_A2_A3KC	BRCA	normal
TCGA_A2_A3KD	BRCA	normal
TCGA_A2_A3XS	BRCA	normal
TCGA_A2_A3XT	BRCA	normal
TCGA_A2_A3XU	BRCA	normal
TCGA_A2_A3XV	BRCA	normal
TCGA_A2_A3XW	BRCA	normal
TCGA_A2_A3XX	BRCA	normal
TCGA_A2_A3XY	BRCA	normal
TCGA_A2_A3XZ	BRCA	normal
TCGA_A2_A3Y0	BRCA	normal
TCGA_A2_A4RW	BRCA	normal
TCGA_A2_A4RX	BRCA	normal
TCGA_A2_A4RY	BRCA	normal
TCGA_A2_A4S0	BRCA	normal
TCGA_A2_A4S1	BRCA	normal
TCGA_A2_A4S2	BRCA	normal
TCGA_A2_A4S3	BRCA	normal
TCGA_A7_A13H	BRCA	normal
TCGA_A7_A2KD	BRCA	normal
TCGA_A7_A3IY	BRCA	normal
TCGA_A7_A3IZ	BRCA	normal
TCGA_A7_A3J0	BRCA	normal
TCGA_A7_A3J1	BRCA	normal
TCGA_A7_A3RF	BRCA	normal
TCGA_A7_A425	BRCA	normal
TCGA_A7_A426	BRCA	normal
TCGA_A7_A4SA	BRCA	normal
TCGA_A7_A4SB	BRCA	normal
TCGA_A7_A4SC	BRCA	normal
TCGA_A7_A4SD	BRCA	normal
TCGA_A7_A4SE	BRCA	normal
TCGA_A7_A4SF	BRCA	normal
TCGA_AC_A23G	BRCA	normal
TCGA_AC_A2B8	BRCA	normal
TCGA_AC_A2BK	BRCA	normal
TCGA_AC_A2BM	BRCA	normal
TCGA_AC_A2FB	BRCA	normal
TCGA_AC_A2FE	BRCA	normal
TCGA_AC_A2FF	BRCA	normal
TCGA_AC_A2FG	BRCA	normal
TCGA_AC_A2FK	BRCA	normal
TCGA_AC_A2FM	BRCA	normal
TCGA_AC_A2FO	BRCA	normal
TCGA_AC_A2QH	BRCA	normal
TCGA_AC_A2QI	BRCA	normal
TCGA_AC_A2QJ	BRCA	normal
TCGA_AC_A3BB	BRCA	normal
TCGA_AC_A3EH	BRCA	normal
TCGA_AC_A3HN	BRCA	normal
TCGA_AC_A3OD	BRCA	normal
TCGA_AC_A3QP	BRCA	normal
TCGA_AC_A3QQ	BRCA	normal
TCGA_AC_A3TM	BRCA	normal
TCGA_AC_A3TN	BRCA	normal
TCGA_AC_A3W5	BRCA	normal
TCGA_AC_A3W6	BRCA	normal
TCGA_AC_A3W7	BRCA	normal
TCGA_AC_A3YI	BRCA	normal
TCGA_AC_A3YJ	BRCA	normal
TCGA_AC_A5EH	BRCA	normal
TCGA_AC_A5XS	BRCA	normal
TCGA_AC_A5XU	BRCA	normal
TCGA_AC_A62X	BRCA	normal
TCGA_AC_A62Y	BRCA	normal
TCGA_AO_A1KR	BRCA	normal
TCGA_AQ_A54N	BRCA	normal
TCGA_AQ_A54O	BRCA	normal
TCGA_AR_A1AM	BRCA	normal
TCGA_AR_A24W	BRCA	normal
TCGA_AR_A2LE	BRCA	normal
TCGA_AR_A2LH	BRCA	normal
TCGA_AR_A2LJ	BRCA	normal
TCGA_AR_A2LK	BRCA	normal
TCGA_AR_A2LL	BRCA	normal
TCGA_AR_A2LM	BRCA	normal
TCGA_AR_A2LN	BRCA	normal
TCGA_AR_A2LO	BRCA	normal
TCGA_AR_A2LQ	BRCA	normal
TCGA_AR_A2LR	BRCA	normal
TCGA_AR_A5QN	BRCA	normal
TCGA_AR_A5QP	BRCA	normal
TCGA_AR_A5QQ	BRCA	normal
TCGA_B6_A0I1	BRCA	normal
TCGA_B6_A0X1	BRCA	normal
TCGA_B6_A1KC	BRCA	normal
TCGA_B6_A3ZX	BRCA	normal
TCGA_B6_A400	BRCA	normal
TCGA_B6_A401	BRCA	normal
TCGA_B6_A402	BRCA	normal
TCGA_B6_A408	BRCA	normal
TCGA_B6_A409	BRCA	normal
TCGA_B6_A40B	BRCA	normal
TCGA_B6_A40C	BRCA	normal
TCGA_BH_A0B6	BRCA	normal
TCGA_BH_A0HY	BRCA	normal
TCGA_BH_A1F0	BRCA	normal
TCGA_BH_A1F5	BRCA	normal
TCGA_BH_A1F6	BRCA	normal
TCGA_BH_A1FG	BRCA	normal
TCGA_BH_A201	BRCA	normal
TCGA_BH_A202	BRCA	normal
TCGA_BH_A203	BRCA	normal
TCGA_BH_A208	BRCA	normal
TCGA_BH_A28O	BRCA	normal
TCGA_BH_A28Q	BRCA	normal
TCGA_BH_A2L8	BRCA	normal
TCGA_BH_A42T	BRCA	normal
TCGA_BH_A42U	BRCA	normal
TCGA_BH_A42V	BRCA	normal
TCGA_C8_A1HN	BRCA	normal
TCGA_C8_A275	BRCA	normal
TCGA_C8_A3M7	BRCA	normal
TCGA_C8_A3M8	BRCA	normal
TCGA_D8_A3Z5	BRCA	normal
TCGA_D8_A3Z6	BRCA	normal
TCGA_D8_A4Z1	BRCA	normal
TCGA_E2_A105	BRCA	normal
TCGA_E2_A14U	BRCA	normal
TCGA_E2_A1IG	BRCA	normal
TCGA_E2_A1LE	BRCA	normal
TCGA_E2_A2P5	BRCA	normal
TCGA_E2_A2P6	BRCA	normal
TCGA_E2_A3DX	BRCA	normal
TCGA_E2_A570	BRCA	normal
TCGA_E2_A573	BRCA	normal
TCGA_E2_A574	BRCA	normal
TCGA_E9_A1N8	BRCA	normal
TCGA_E9_A1QZ	BRCA	normal
TCGA_E9_A1R0	BRCA	normal
TCGA_E9_A1R3	BRCA	normal
TCGA_E9_A1R4	BRCA	normal
TCGA_E9_A1R5	BRCA	normal
TCGA_E9_A1R6	BRCA	normal
TCGA_E9_A1R7	BRCA	normal
TCGA_E9_A1RA	BRCA	normal
TCGA_E9_A1RB	BRCA	normal
TCGA_E9_A1RC	BRCA	normal
TCGA_E9_A1RD	BRCA	normal
TCGA_E9_A1RE	BRCA	normal
TCGA_E9_A1RF	BRCA	normal
TCGA_E9_A1RG	BRCA	normal
TCGA_E9_A1RH	BRCA	normal
TCGA_E9_A1RI	BRCA	normal
TCGA_E9_A226	BRCA	normal
TCGA_E9_A228	BRCA	normal
TCGA_E9_A229	BRCA	normal
TCGA_E9_A243	BRCA	normal
TCGA_E9_A244	BRCA	normal
TCGA_E9_A245	BRCA	normal
TCGA_E9_A247	BRCA	normal
TCGA_E9_A248	BRCA	normal
TCGA_E9_A249	BRCA	normal
TCGA_E9_A24A	BRCA	normal
TCGA_E9_A295	BRCA	normal
TCGA_E9_A2JS	BRCA	normal
TCGA_E9_A2JT	BRCA	normal
TCGA_E9_A3HO	BRCA	normal
TCGA_E9_A3QA	BRCA	normal
TCGA_E9_A54X	BRCA	normal
TCGA_E9_A54Y	BRCA	normal
TCGA_E9_A5UO	BRCA	normal
TCGA_E9_A5UP	BRCA	normal
TCGA_EW_A1PC	BRCA	normal
TCGA_EW_A1PH	BRCA	normal
TCGA_EW_A2FR	BRCA	normal
TCGA_EW_A2FS	BRCA	normal
TCGA_EW_A2FV	BRCA	normal
TCGA_EW_A2FW	BRCA	normal
TCGA_EW_A3E8	BRCA	normal
TCGA_EW_A3U0	BRCA	normal
TCGA_EW_A423	BRCA	normal
TCGA_EW_A424	BRCA	normal
TCGA_GI_A2C8	BRCA	normal
TCGA_GI_A2C9	BRCA	normal
TCGA_GM_A2DC	BRCA	normal
TCGA_GM_A2DD	BRCA	normal
TCGA_GM_A2DF	BRCA	normal
TCGA_GM_A2DH	BRCA	normal
TCGA_GM_A2DK	BRCA	normal
TCGA_GM_A2DO	BRCA	normal
TCGA_GM_A3XG	BRCA	normal
TCGA_GM_A3XL	BRCA	normal
TCGA_HN_A2NL	BRCA	normal
TCGA_JL_A3YW	BRCA	normal
TCGA_JL_A3YX	BRCA	normal
TCGA_LL_A440	BRCA	normal
TCGA_LL_A441	BRCA	normal
TCGA_LL_A442	BRCA	normal
TCGA_LL_A50Y	BRCA	normal
TCGA_LL_A5YL	BRCA	normal
TCGA_LL_A5YM	BRCA	normal
TCGA_LL_A5YN	BRCA	normal
TCGA_LL_A5YO	BRCA	normal
TCGA_LL_A5YP	BRCA	normal
TCGA_LQ_A4E4	BRCA	normal
TCGA_MS_A51U	BRCA	normal
TCGA_OL_A5RU	BRCA	normal
TCGA_OL_A5RV	BRCA	normal
TCGA_OL_A5RW	BRCA	normal
TCGA_OL_A5RX	BRCA	normal
TCGA_OL_A5RY	BRCA	normal
TCGA_OL_A5RZ	BRCA	normal
TCGA_OL_A5S0	BRCA	normal
