# Supplementary material for: Classifying breast cancer using multi-view graph neural network based on multi-omics data
Source: Front Genet. 2024 Feb 20;15:1363896. doi: 10.3389/fgene.2024.1363896 (PMC10912483; doi:10.3389/fgene.2024.1363896)
Supplement: Supplementary file 4 [file DataSheet1.CSV]

patient_id	AADAT	ABCA7	ABCB1	ABCC3	ABCC4	ABHD14B	ABHD15	ABHD5	ACAD8	ACIN1	ACO1	ACOX2	ACTR6	ACYP2	ADAMTS4	ADAR	ADORA3	ADPRHL2	ADSSL1	AFTPH	AGAP8	AGA	AGBL5	AGL	AGRN	AHNAK	AIF1L	AK3L1	ALDH16A1	ALDH5A1	ALDH7A1	AMIGO1	ANAPC16	ANAPC4	ANKIB1	ANKLE2	ANKRD13A	ANKRD27	ANKRD36B	ANKRD44	ANKRD54	ANO10	ANO7	ANP32B	ANTXR1	ANXA6	ANXA9	AP1G2	APOL1
TCGA_A1_A0SB	0.59822212	0.363567781	0.476682969	0.409741658	0.366262976	0.446219468	0.372910044	0.253323043	0.417068385	0.299166576	0.231530244	0.494064701	0.2673234	0.409741658	0.474766158	0.363567781	0.411976649	0.363567781	0.231530244	0.433932074	0.40325376	0.419303292	0.479235991	0.468250316	0.283662668	0.585218958	0.247913971	0.419303292	0.419303292	0.433932074	0.553057684	0.474766158	0.235135449	0.443208265	0.27557021	0.366262976	0.605911063	0.285295243	0.483359114	0.386606821	0.585218958	0.30381502	0.241646547	0.352923251	0.299166576	0.361216905	0.27765237	0.607878018	0.494064701
TCGA_A1_A0SE	0.373311661	0.658484215	0.486464596	0.683261572	0.659342561	0.454267434	0.37848326	0.254180602	0.421816332	0.302377602	0.239053566	0.504304722	0.269851824	0.683261572	0.48528246	0.658484215	0.418133723	0.658484215	0.239053566	0.696242387	0.414379158	0.399808245	0.491148676	0.479753825	0.287120677	0.35168299	0.25732899	0.399808245	0.399808245	0.696242387	0.564406535	0.48528246	0.237716805	0.450644264	0.278595466	0.659342561	0.399078091	0.29379756	0.490444589	0.392016992	0.35168299	0.307150352	0.244299383	0.356797701	0.302377602	0.344422521	0.264743228	0.592630241	0.504304722
TCGA_A1_A0SF	0.401274435	0.471738626	0.444534438	0.510064586	0.473760092	0.425415476	0.231639351	0.318583312	0.387224147	0.276797633	0.312405958	0.460409601	0.255666379	0.510064586	0.458648206	0.471738626	0.25590623	0.471738626	0.312405958	0.530143491	0.38620227	0.515553425	0.447823772	0.591913033	0.261926606	0.392547563	0.227299094	0.515553425	0.515553425	0.530143491	0.515758277	0.458648206	0.217152967	0.415450985	0.254495394	0.473760092	0.578796095	0.376695149	0.480814331	0.249469002	0.392547563	0.280580123	0.223166115	0.325932698	0.276797633	0.444133437	0.341386851	0.588500635	0.460409601
TCGA_A1_A0SG	0.31560248	0.356255803	0.468209713	0.402960172	0.35899654	0.233873888	0.370061512	0.2462053	0.419054771	0.300321103	0.230100813	0.485194365	0.267980134	0.402960172	0.463034403	0.356255803	0.4088297	0.356255803	0.230100813	0.427428512	0.390842511	0.414189837	0.469719153	0.46606465	0.285109386	0.280254419	0.239435991	0.414189837	0.414189837	0.427428512	0.543226832	0.463034403	0.236063577	0.440029517	0.276657942	0.35899654	0.595281996	0.283679803	0.476772616	0.383841622	0.280254419	0.305014241	0.242600376	0.354316312	0.300321103	0.35681182	0.274266366	0.593773825	0.485194365
TCGA_A1_A0SH	0.380906489	0.362987465	0.487212236	0.409203445	0.365686275	0.442316205	0.376501672	0.253751822	0.546667959	0.414799581	0.230702678	0.505087399	0.362385585	0.409203445	0.464831158	0.362987465	0.415944541	0.362987465	0.230702678	0.433415918	0.392743333	0.427026739	0.479369094	0.46698493	0.378052223	0.372621862	0.48302173	0.427026739	0.427026739	0.433415918	0.565273963	0.464831158	0.319450084	0.446841119	0.374383902	0.365686275	0.403416486	0.276452833	0.465246245	0.390093376	0.372621862	0.412756708	0.328295925	0.492446998	0.414799581	0.367870417	0.282766648	0.605590851	0.505087399
TCGA_A1_A0SI	0.450813423	0.367688022	0.467399769	0.413562971	0.370357555	0.448513138	0.267514346	0.244790327	0.231801555	0.286971895	0.232997292	0.484346465	0.26683085	0.413562971	0.342176188	0.367688022	0.295539542	0.367688022	0.232997292	0.437596779	0.26298429	0.415574731	0.482497005	0.470493501	0.148729711	0.44101092	0.42305118	0.415574731	0.415574731	0.437596779	0.542287119	0.342176188	0.235048437	0.605835273	0.275468235	0.370357555	0.659652928	0.286953195	0.489496532	0.284294474	0.44101092	0.303702593	0.241557125	0.352792652	0.286971895	0.358004864	0.275183409	0.448475222	0.484346465
TCGA_A1_A0SJ	0.722558651	0.494487001	0.177190742	0.53116254	0.496366782	0.527342964	0.332328778	0.339765029	0.597587268	0.397120901	0.70226452	0.178972085	0.34117309	0.53116254	0.575490144	0.494487001	0.36714403	0.494487001	0.050142943	0.550376794	0.509811595	0.381644828	0.434846266	0.204302312	0.415137615	0.706855792	0.209049128	0.381644828	0.381644828	0.550376794	0.205580454	0.575490144	0.542302338	0.567860589	0.254971277	0.496366782	0.33340564	0.786145475	0.468689187	0.34721276	0.706855792	0.281104782	0.304539629	0.467154238	0.397120901	0.328775295	0.252715858	0.730622618	0.178972085
TCGA_A1_A0SQ	0.571122395	0.362639276	0.447026572	0.408880517	0.365340254	0.455957507	0.379143789	0.690549696	0.395944866	0.273550529	0.214264219	0.463018523	0.255797726	0.408880517	0.488241822	0.362639276	0.41886345	0.362639276	0.214264219	0.433106225	0.417509923	0.392883775	0.459070944	0.441849764	0.268278052	0.590115952	0.254562492	0.392883775	0.392883775	0.433106225	0.518649704	0.488241822	0.225303092	0.434409945	0.264047044	0.365340254	0.270498915	0.295413	0.487700215	0.392658197	0.590115952	0.291110778	0.231541924	0.322014714	0.273550529	0.338457303	0.260158014	0.62407878	0.463018523
TCGA_A2_A04R	0.176939342	0.416086351	0.015015109	0.458449946	0.418454441	0.48122812	0.413862858	0.281365235	0.457765074	0.624454306	0.263504364	0.879793895	0.568041703	0.458449946	0.525339534	0.416086351	0.457219739	0.416086351	0.263504364	0.480644162	0.456756303	0.037658464	0.528284307	0.517140228	0.313302752	0.173083418	0.290571594	0.037658464	0.037658464	0.480644162	0.017420847	0.525339534	0.501102152	0.492705909	0.587273531	0.418454441	0.202819957	0.32143009	0.529364802	0.42636156	0.173083418	0.647466647	0.514978092	0.745418136	0.624454306	0.03244161	0.024936512	0.667217281	0.879793895
TCGA_A2_A0CT	0.175788611	0.228702414	0.298246161	0.284660926	0.232237601	0.485091143	0.073112331	0.3357345	0.677624089	0.490601436	0.266438459	0.307265849	0.458662726	0.284660926	0.677165354	0.228702414	0.080771687	0.228702414	0.266438459	0.313977496	0.60882205	0.289655907	0.32843072	0.521626596	0.473429781	0.161488236	0.191379233	0.289655907	0.289655907	0.313977496	0.346031517	0.677165354	0.392975231	0.489754215	0.474047384	0.232237601	0.210574837	0.324745993	0.538745572	0.09557969	0.161488236	0.507757458	0.403857045	0.603412999	0.490601436	0.249529665	0.191803047	0.841486658	0.307265849
TCGA_A2_A0EN	0.423310942	0.376508821	0.512632005	0.421743811	0.379123414	0.55655708	0.249432358	0.274976417	0.441534847	0.317061731	0.245410773	0.531698409	0.283216353	0.421743811	0.467209216	0.376508821	0.275563258	0.376508821	0.245410773	0.445442345	0.395259127	0.265473527	0.483961134	0.472736685	0.301482004	0.414105595	0.256525813	0.265473527	0.265473527	0.445442345	0.594766517	0.467209216	0.249521434	0.469943804	0.292430062	0.379123414	0.617624729	0.286273009	0.491442543	0.266741474	0.414105595	0.322402938	0.256430892	0.374515694	0.317061731	0.228697288	0.175790068	0.598792884	0.531698409
TCGA_A2_A0EU	0.374692539	0.362929434	0.212890564	0.409149623	0.365628604	0.538771076	0.361804896	0.409012949	0.493810712	0.350903777	0.375169275	0.217910253	0.33959693	0.409149623	0.462453099	0.362929434	0.399708109	0.362929434	0.358147758	0.433364303	0.39022754	0.374400767	0.301344336	0.715058093	0.339555399	0.362546437	0.231225737	0.374400767	0.374400767	0.433364303	0.247000145	0.462453099	0.286182493	0.220922972	0.335395493	0.365628604	0.725921909	0.46686222	0.308467641	0.375826554	0.362546437	0.369772148	0.294107127	0.415349789	0.350903777	0.322534759	0.247919018	0.593074968	0.217910253
TCGA_A2_A0SU	0.336660865	0.372388579	0.485841563	0.417922497	0.375028835	0.452215203	0.185980267	0.255038161	0.423948063	0.424865606	0.237812218	0.503652492	0.381332348	0.417922497	0.482693019	0.372388579	0.205463833	0.372388579	0.237812218	0.44177764	0.411639738	0.425215724	0.488087315	0.477855746	0.288673253	0.329336936	0.255454911	0.425215724	0.425215724	0.44177764	0.563683678	0.482693019	0.336185394	0.18737583	0.393997077	0.375028835	0.365835141	0.292394678	0.490244998	0.205145674	0.329336936	0.434380153	0.34549465	0.504592747	0.424865606	0.366310283	0.281567438	0.617407878	0.503652492
TCGA_A2_A0SV	0.675206053	0.431406685	0.5459643	0.472658773	0.433679354	0.482918192	0.330594889	0.185447217	0.473220125	0.340657358	0.251617514	0.566592747	0.30469154	0.472658773	0.421286265	0.431406685	0.365228496	0.431406685	0.251617514	0.494270672	0.346676357	0.348993289	0.398908558	0.498964684	0.324558927	0.660531352	0.305430369	0.348993289	0.348993289	0.494270672	0.633439352	0.421286265	0.268490052	0.869557813	0.314660593	0.433679354	0.663611714	0.307996429	0.283269298	0.369294273	0.660531352	0.346912007	0.275924767	0.402986374	0.340657358	0.300646997	0.231094808	0.528144854	0.566592747
TCGA_A2_A0SW	0.55357374	0.514449861	0.430329273	0.549677072	0.516205306	0.417729669	0.145770549	0.216833891	0.154574744	0.432875131	0.328618718	0.445538742	0.388622091	0.549677072	0.440046504	0.514449861	0.161041686	0.514449861	0.328618718	0.568132549	0.366523173	0.477522105	0.425329429	0.616703094	0.092484121	0.54154002	0.22189996	0.477522105	0.477522105	0.568132549	0.499277143	0.440046504	0.342624282	0.40165749	0.40154322	0.516205306	0.564804772	0.503379671	0.618132828	0.175610147	0.54154002	0.442699745	0.352111836	0.514257107	0.432875131	0.411370624	0.316203442	0.560864041	0.445538742
TCGA_A2_A0T4	0.395118022	0.405814763	0.521852902	0.448923574	0.408246828	0.474990946	0.393551583	0.279392848	0.45384075	0.326009308	0.257410472	0.541351422	0.291359849	0.448923574	0.509961423	0.405814763	0.434780626	0.405814763	0.257410472	0.471508207	0.440487505	0.231650154	0.531079462	0.507822386	0.310444601	0.386524823	0.279639463	0.231650154	0.231650154	0.471508207	0.605464797	0.509961423	0.256714427	0.493727649	0.300859988	0.408246828	0.417136659	0.314543213	0.512100195	0.406644492	0.386524823	0.331696897	0.263823065	0.385311915	0.326009308	0.199559492	0.153393059	0.650190597	0.541351422
TCGA_A2_A0T5	0.273600782	0.332753018	0.446341235	0.38116254	0.335640138	0.425455716	0.354580358	0.231669668	0.394346067	0.281920843	0.212609088	0.46230107	0.251233428	0.38116254	0.449981504	0.332753018	0.391726717	0.332753018	0.212609088	0.406524208	0.3770336	0.392670715	0.447291362	0.439318992	0.26711362	0.249240122	0.225469635	0.392670715	0.392670715	0.406524208	0.517854561	0.449981504	0.221271535	0.419708236	0.259322207	0.335640138	0.580097614	0.263911916	0.460855247	0.368813369	0.249240122	0.285901664	0.22739873	0.332114405	0.281920843	0.338273758	0.26001693	0.578081321	0.46230107
TCGA_A2_A0T7	0.43642928	0.397400186	0.488520607	0.441119483	0.39988466	0.489477285	0.247368204	0.14780036	0.514013711	0.329400729	0.325797472	0.506457083	0.326626442	0.441119483	0.387517835	0.397400186	0.273282861	0.397400186	0.325797472	0.46402395	0.310952088	0.465430915	0.434912818	0.638272173	0.354269584	0.406900822	0.305073401	0.465430915	0.465430915	0.46402395	0.566791962	0.387517835	0.24601195	0.428506556	0.337367008	0.39988466	0.472342733	0.433788207	0.439848311	0.264737707	0.406900822	0.371945735	0.278667024	0.389404031	0.329400729	0.400954435	0.308196953	0.509656925	0.506457083
TCGA_A2_A0YC	0.20835431	0.353006035	0.470826454	0.399946179	0.355767013	0.446501147	0.369442266	0.230854987	0.589980863	0.429014684	0.228596148	0.487933733	0.396305874	0.399946179	0.472440945	0.353006035	0.408145581	0.353006035	0.228596148	0.424538041	0.400793873	0.402737829	0.475376015	0.463763948	0.409597742	0.203816278	0.245772165	0.402737829	0.402737829	0.424538041	0.546262831	0.472440945	0.349411219	0.436283136	0.409497264	0.355767013	0.240672451	0.281979339	0.479018013	0.383240492	0.203816278	0.451469045	0.359086709	0.524443864	0.429014684	0.346946267	0.266683126	0.60819568	0.487933733
TCGA_A2_A0YD	0.351735447	0.342908542	0.452135447	0.39058127	0.345732411	0.429801618	0.358997647	0.236086099	0.209660619	0.285276184	0.217085465	0.468366815	0.254287239	0.39058127	0.455530307	0.342908542	0.396606768	0.342908542	0.217085465	0.415556932	0.382903785	0.398902738	0.454013044	0.44616358	0.132604093	0.344084206	0.231582705	0.398902738	0.398902738	0.415556932	0.524577129	0.455530307	0.223968908	0.423738434	0.262483429	0.345732411	0.595607375	0.268970795	0.461903099	0.373101431	0.344084206	0.289386899	0.230170795	0.336162988	0.285276184	0.343642454	0.264143623	0.584752224	0.468366815
TCGA_A2_A0YF	0.255361689	0.388637419	0.504906389	0.432992465	0.391176471	0.454951511	0.397143211	0.277977875	0.443327439	0.327163834	0.2502257	0.523610749	0.28443131	0.432992465	0.482534482	0.388637419	0.438748518	0.388637419	0.2502257	0.456229999	0.411472019	0.151219772	0.500133103	0.480789141	0.302787579	0.249802994	0.254160903	0.151219772	0.151219772	0.456229999	0.585803094	0.482534482	0.250594582	0.481466765	0.293687753	0.391176471	0.273047722	0.295710581	0.492789781	0.410131046	0.249802994	0.323789537	0.257533757	0.386704976	0.327163834	0.130271188	0.100134029	0.617217281	0.523610749
TCGA_A2_A0YH	0.26928554	0.342676416	0.323603626	0.390365985	0.34550173	0.433704881	0.36118565	0.329731584	0.503548848	0.306021575	0.220433343	0.333811636	0.327874236	0.390365985	0.453046557	0.342676416	0.39902399	0.342676416	0.220433343	0.41535047	0.602784145	0.283264089	0.109876215	0.559875762	0.346647848	0.265000563	0.244522779	0.283264089	0.283264089	0.41535047	0.375451785	0.453046557	0.261036023	0.388885735	0.33865869	0.34550173	0.580368764	0.272754326	0.586946759	0.375225424	0.265000563	0.37336981	0.296968613	0.36119455	0.306021575	0.24402331	0.187570542	0.429224905	0.333811636
TCGA_A2_A0YI	0.598797486	0.366295265	0.650073206	0.412271259	0.368973472	0.447265704	0.375221897	0.247877541	0.415566483	0.297723419	0.232508276	0.675580485	0.265615893	0.412271259	0.478201131	0.366295265	0.414530694	0.366295265	0.232508276	0.436358006	0.406887684	0.576701822	0.483362172	0.469745772	0.282568807	0.58578183	0.249921913	0.576701822	0.576701822	0.436358006	0.754228712	0.478201131	0.233975289	0.447635806	0.274210544	0.368973472	0.415509761	0.286400544	0.485105534	0.38885104	0.58578183	0.302315995	0.240454261	0.351181925	0.297723419	0.496030836	0.322411117	0.612007624	0.675580485
TCGA_A2_A0YJ	0.536255232	0.634517177	0.433382138	0.661033369	0.562802768	0.194197417	0.28138546	0.225495241	0.268477023	0.269148898	0.196509178	0.448734673	0.163428149	0.661033369	0.337208688	0.634517177	0.310863815	0.634517177	0.196509178	0.939016207	0.257729077	0.476563332	0.721083455	0.429656045	0.175441073	0.524597546	0.208335193	0.476563332	0.476563332	0.678641478	0.502819141	0.337208688	0.143714833	0.584094908	0.168428567	0.562802768	0.663611714	0.245716958	0.318596876	0.297759788	0.524597546	0.1856918	0.147694417	0.31670367	0.269148898	0.41054467	0.315568567	0.220838628	0.448734673
TCGA_A2_A0YL	0.452481984	0.367862117	0.47948662	0.413724435	0.370530565	0.447788821	0.374561367	0.254180602	0.296383324	0.302774471	0.234614806	0.496999739	0.386586217	0.413724435	0.477831211	0.367862117	0.413800967	0.367862117	0.234614806	0.437751626	0.406496338	0.421593693	0.482563557	0.472966755	0.195765702	0.442643251	0.248717148	0.421593693	0.421593693	0.437751626	0.556310539	0.477831211	0.347496955	0.451211898	0.46690914	0.370530565	0.611062907	0.288781193	0.486752158	0.388209834	0.442643251	0.514765402	0.405556052	0.357711898	0.302774471	0.363190015	0.279169018	0.611562897	0.496999739
TCGA_A2_A0YT	0.647070669	0.389565924	0.360861032	0.433853606	0.392099193	0.456359905	0.393386451	0.172755338	0.315956493	0.389616481	0.55894523	0.372815027	0.403103066	0.433853606	0.594514612	0.389565924	0.434598194	0.389565924	0.386811616	0.457055848	0.529937944	0.302066688	0.508318914	0.581962499	0.210021171	0.636384104	0.361117308	0.302066688	0.302066688	0.457055848	0.418678618	0.594514612	0.355415047	0.329568031	0.416533533	0.392099193	0.3670282	0.540874888	0.383164513	0.40648419	0.636384104	0.459226503	0.365256789	0.462060859	0.389616481	0.260221172	0.200021163	0.747903431	0.372815027
TCGA_A2_A1FV	0.12193438	0.346680594	0.750942338	0.394079656	0.348904268	0.434912076	0.357717871	0.244061401	0.417552869	0.30959339	0.223480289	0.781176624	0.266174116	0.394079656	0.470908418	0.346680594	0.395192922	0.346680594	0.223480289	0.418911944	0.399172583	0.409289443	0.458338879	0.455941562	0.284015526	0.119272768	0.230645665	0.409289443	0.409289443	0.418911944	0.871259216	0.470908418	0.234468357	0	0.274788402	0.348904268	0.155043384	0.276197764	0.48061474	0.371859095	0.119272768	0.30295308	0.240960982	0.365504332	0.30959339	0.352590281	0.271021445	0.624205845	0.781176624
TCGA_A2_A1FW	0.634182477	0.235027855	0.527522507	0.290527449	0.238523645	0.482354835	0.42959171	0.144798902	0.294687629	0.419345528	0.356304544	0.555961388	0.470032426	0.290527449	0.555355916	0.235027855	0.47459637	0.235027855	0.356304544	0.319603592	0.488511209	0.296154256	0.343870624	0.661624295	0.194530699	0.641112237	0.297710946	0.296154256	0.296154256	0.319603592	0.612042793	0.555355916	0.408158826	0.281943577	0.868962235	0.238523645	0.445986985	0.451855631	0.52831695	0.441630265	0.641112237	0.776345376	0.808503979	0.395759871	0.419345528	0.255127793	0.196106095	0.502731893	0.547286721
TCGA_A2_A1FZ	0.579119978	0.338498143	0.450827077	0.38649085	0.341349481	0.425455716	0.357841721	0.236600635	0.396574695	0.283580474	0.213624737	0.46699713	0.252743915	0.38649085	0.447286371	0.338498143	0.395329746	0.338498143	0.213624737	0.411634149	0.374182367	0.39975498	0.451883402	0.440871966	0.268736768	0.566531577	0.453884253	0.39975498	0.39975498	0.411634149	0.52305913	0.447286371	0.22260572	0.418572969	0.260885822	0.341349481	0.582592191	0.265059729	0.460456065	0.371979321	0.566531577	0.287625543	0.228769859	0.33411693	0.283580474	0.344376635	0.264707957	0.574841169	0.46699713
TCGA_A2_A1G0	0.285338243	0.290564067	0.409146133	0.342034446	0.293713956	0.51659893	0.328117904	0.34143727	0.515564061	0.384276798	0.179807403	0.423362901	0.333390798	0.342034446	0.563599852	0.290564067	0.362492019	0.290564067	0.18650316	0.36899969	0.497232627	0.529935017	0.400905098	0.399401818	0.35539873	0.279128673	0.188523493	0.529935017	0.529935017	0.36899969	0.474700014	0.563599852	0.29383955	0.373786683	0.344369285	0.293713956	0.53291757	0.226841814	0.421485954	0.343125075	0.279128673	0.379665717	0.301976214	0.455617953	0.384276798	0.456522737	0.350909989	0.714675985	0.423362901
TCGA_A2_A1G4	0.592986292	0.357590529	0.473131678	0.404198062	0.360841984	0.437326466	0.551418074	0.247663151	0.413967685	0.296532814	0.221561842	0.490346987	0.264532283	0.404198062	0.455477461	0.357590529	0.609185442	0.357590529	0.221561842	0.42861567	0.382847878	0.420155534	0.477372554	0.453008167	0.281404375	0.178937296	0.230020972	0.420155534	0.420155534	0.42861567	0.548937401	0.455477461	0.233018157	0.443946188	0.27308882	0.360841984	0.220715835	0.274029673	0.475974253	0.559892598	0.178937296	0.301079298	0.239470625	0.349745331	0.296532814	0.361951085	0.278216704	0.601461245	0.490346987
TCGA_A2_A259	0.392701486	0.344417363	0.459487243	0.391980624	0.347866205	0.435274234	0.367914792	0.247491639	0.527191686	0.199444384	0.221862775	0.476063136	0.293453187	0.391980624	0.45399778	0.344417363	0.406458086	0.344417363	0.221862775	0.416898937	0.381282496	0.40667945	0.464661254	0.382146555	0.363867325	0.384160757	0.233456785	0.40667945	0.40667945	0.416898937	0.533106838	0.45399778	0.301293579	0.430890617	0.353105136	0.347866205	0.5920282	0.274369766	0.47123397	0.381757704	0.384160757	0.389296957	0.309636651	0.232597623	0.199444384	0.350341853	0.269293172	0.582909784	0.476063136
TCGA_A2_A25A	0.452366911	0.375290158	0.492071898	0.420613563	0.377912341	0.450243451	0.381744623	0.267644284	0.297110051	0.247212902	0.23657087	0.562679363	0.185330214	0.420613563	0.481001955	0.375290158	0.421736751	0.375290158	0.23657087	0.444358418	0.40985073	0.480824545	0.486024225	0.475957667	0.196294989	0.43498818	0.253446968	0.480824545	0.480824545	0.444358418	0.570912245	0.481001955	0.193369685	0.462905148	0.226622251	0.377912341	0.612960954	0.290991795	0.490793873	0.395182944	0.43498818	0.249850097	0.198724254	0.290235514	0.247212902	0.414215574	0.318390237	0.62090216	0.562679363
TCGA_A2_A25B	0.486371025	0.53992572	0.639419333	0.573304629	0.484198385	0.488431049	0.340296413	0.278663922	0.633560234	0.703755818	0.35479988	0.664427342	0.647473628	0.573304629	0.263488876	0.53992572	0.375946365	0.503772052	0.35479988	0.590791783	0.179739476	0.308405241	0.470251564	0.56085356	0.502681722	0.470674322	0.53397885	0.308405241	0.308405241	0.590791783	0.741867862	0.263488876	0.677156448	0.146165635	0.858152894	0.484198385	0.325976139	0.442035455	0.406816027	0.363403198	0.470674322	0.946110028	0.695907479	0.484088633	0.703755818	0.265681641	0.204218397	0.55476493	0.664427342
TCGA_A2_A25C	0.627565771	0.39681987	0.511510545	0.44058127	0.399307958	0.474588548	0.530363704	0.252465483	0.427000315	0.306382365	0.233636774	0.530524393	0.281574519	0.44058127	0.227765154	0.39681987	0.585925385	0.39681987	0.233636774	0.463507794	0.141946665	0.158730159	0.512112339	0.499942482	0.29089626	0.613925476	0.272232386	0.158730159	0.158730159	0.463507794	0.593465375	0.227765154	0.248071234	0.479877391	0.29073048	0.399307958	0.338394794	0.305445734	0.68759044	0.539454174	0.613925476	0.320529156	0.254940535	0.361629881	0.306382365	0.136741155	0.105107223	0.312325286	0.530524393
TCGA_A2_A25D	0.334992304	0.356429898	0.468209713	0.403121636	0.35916955	0.436843588	0.369277133	0.246076666	0.405683002	0.414041924	0.217047848	0.485194365	0.371481345	0.403121636	0.463879934	0.356429898	0.407963149	0.356429898	0.217047848	0.427583359	0.391737016	0.41008842	0.47311327	0.446106062	0.275370501	0.323032759	0.378028647	0.41008842	0.41008842	0.427583359	0.543226832	0.463879934	0.327484193	0.440540387	0.383799585	0.35916955	0.598590022	0.268928283	0.480714535	0.383080191	0.323032759	0.423137461	0.336552505	0.491532802	0.414041924	0.353278576	0.271550508	0.311245235	0.485194365
TCGA_A2_A25F	0.580155636	0.349756267	0.465406062	0.396932185	0.352537486	0.433664641	0.362052595	0.28273733	0.401322642	0.288775842	0.224495937	0.482259327	0.263481509	0.396932185	0.459229509	0.349756267	0.399981757	0.349756267	0.224495937	0.421647569	0.386817242	0.4342708	0.468454679	0.457494536	0.272194778	0.567544748	0.2596939	0.4342708	0.4342708	0.421647569	0.539973977	0.459229509	0.232090028	0.440483624	0.272001088	0.352537486	0.607863341	0.277345577	0.467691233	0.376067006	0.567544748	0.299880078	0.238516796	0.34835227	0.288775842	0.374110953	0.287563488	0.589199492	0.482259327
TCGA_A7_A0D9	0.58193927	0.339426648	0.004735055	0.387351991	0.342272203	0.424047322	0.0431821	0.243203842	0.359899227	0.04665007	0.213210954	0	0	0.387351991	0.448079057	0.339426648	0.04770592	0.339426648	0.213210954	0.412459998	0.375020965	0.403377011	0.444762412	0.440239273	0.242025406	0.569289654	0.221007541	0.403377011	0.403377011	0.412459998	0.005493711	0.448079057	0.353645803	0.421013793	0.005166729	0.342272203	0.57472885	0.264592101	0.461553815	0.066525067	0.569289654	0.005696297	0.224716087	0.017674459	0.04665007	0.347496903	0.267106377	0.576175349	0
TCGA_A7_A13D	0.455358812	0.715471216	0.312326719	0.736114101	0.721972318	0.235684681	0.270197746	0.474573364	0.323272208	0.450986759	0.135645501	0.322006261	0.03341953	0.736114101	0.334672092	0.715471216	0.298504059	0.715471216	0.135645501	0.746928874	0.255045564	0.523649728	0.639624651	0.491832509	0.21534933	0.440448047	0.345410736	0.523649728	0.523649728	0.746928874	0.362368079	0.334672092	0.353587795	0.556394392	0.190863048	0.721972318	0.474240781	0.176933214	0.373983334	0.286899371	0.440448047	0.210425723	0.167367135	0.54677637	0.450986759	0.451108154	0.346748025	0.399364676	0.322006261
TCGA_A7_A13E	0.580615929	0.859447539	0.219930843	0.869644779	0.860149942	0.265462154	0.201213722	0.627904982	0.41009181	0.302666234	0.087308155	0.225280459	0.266945778	0.869644779	0.480367806	0.859447539	0.222293168	0.859447539	0.087308155	0.874987096	0.397607201	0.41877064	0.90709437	0.247728057	0.27858151	0.585725543	0.246352238	0.41877064	0.41877064	0.874987096	0.255168426	0.466310839	0.226260224	0.602770052	0.280804922	0.860149942	0.376301518	0.104748544	0.268798962	0.219933475	0.585725543	0.292347474	0.23252556	0.357145967	0.302666234	0.360758042	0.277299661	0.317407878	0.225280459
TCGA_A7_A13F	0.489190317	0.27106546	0.339927105	0.323950484	0.255247982	0.514345499	0.526524378	0.28209416	0.576269955	0.432947289	0.275052663	0.350900078	0.382645815	0.323950484	0.391904032	0.27106546	0.581683846	0.27106546	0.275052663	0.35165686	0.336389557	0.466549483	0.364568082	0.549350052	0.399611856	0.489812	0.296907769	0.466549483	0.466549483	0.35165686	0.394390632	0.391904032	0.336214398	0.51302719	0.408885414	0.255247982	0.513232104	0.34774476	0.242353176	0.551476776	0.489812	0.421113776	0.334942919	0.518044491	0.432947289	0.408433901	0.313946106	0.515184244	0.350900078
TCGA_A7_A13G	0.195351045	0.339049443	0.426622224	0.387002153	0.333131488	0.433201883	0.35474549	0.226760141	0.390906228	0.254573006	0.215881733	0.44165797	0.252940935	0.387002153	0.449743698	0.339049443	0.366459911	0.339049443	0.215881733	0.412124497	0.38628613	0.404282518	0.420737389	0.449269527	0.264608327	0.139564336	0.235263933	0.404282518	0.404282518	0.412124497	0.494976146	0.449743698	0.224302454	0.416813305	0.262874333	0.333131488	0.596990239	0.267610424	0.469337857	0.368973671	0.139564336	0.289817868	0.230513577	0.336772452	0.254573006	0.34827697	0.267053471	0.585387548	0.44165797
TCGA_A7_A26E	0.334762158	0.282468663	0.540715243	0.334526372	0.285668973	0.468834252	0.321151385	0.296929937	0.369528354	0.264061767	0.260410397	0.561097704	0.228017896	0.334526372	0.495574169	0.282468663	0.354795676	0.282468663	0.260410397	0.361799319	0.425266954	0.363587941	0.513509916	0.51240941	0.249038462	0.323412698	0.275305653	0.363587941	0.363587941	0.361799319	0.627349284	0.487779422	0.201461802	0.441476982	0.236105918	0.285668973	0.344807484	0.308198359	0.461441545	0.336362361	0.323412698	0.260305801	0.207040448	0.310565496	0.264061767	0.313219841	0.240759029	0.642614358	0.561097704
TCGA_A7_A26J	0.282921707	0.316402623	0.419722127	0.365998385	0.312644175	0.543438896	0.339986789	0.202169625	0.542041133	0.397616986	0.318678528	0.434434516	0.352813693	0.365998385	0.435369656	0.316402623	0.375604305	0.316402623	0.318678528	0.391981522	0.361575446	0.369327261	0.41597897	0.601504084	0.374682428	0.26096195	0.222792379	0.369327261	0.369327261	0.391981522	0.47056166	0.435369656	0.3137653	0.393582903	0.367721541	0.312644175	0.299593275	0.389884368	0.443178983	0.354646736	0.26096195	0.405411483	0.322453724	0.468558182	0.397616986	0.318164089	0.244559467	0.560514612	0.434434516
TCGA_A8_A075	0.400296313	0.487639276	0.518613127	0.524811625	0.489561707	0.41519456	0.355406019	0.232698739	0.236404157	0.300465418	0.314173939	0.537959823	0.251266264	0.524811625	0.590656873	0.487639276	0.392638876	0.487639276	0.314173939	0.544286157	0.525856767	0.219931821	0.196925329	0.589209709	0.152081863	0.366711696	0.348801928	0.219931821	0.219931821	0.544286157	0.601705942	0.590656873	0.223968908	0.501560992	0.259356198	0.489561707	0.709707158	0.378693194	0.537997106	0.369614876	0.366711696	0.28593914	0.230170795	0.336162988	0.300465418	0.189464507	0.145633465	0.732846252	0.537959823
TCGA_A8_A08O	0.304152702	0.468895079	0.458552693	0.507427341	0.470934256	0.527503923	0.329727945	0.511148272	0.502482982	0.241259877	0.304205537	0.47508479	0.355793621	0.507427341	0.579929187	0.468895079	0.364270729	0.468895079	0.304205537	0.527614328	0.514507743	0.511292213	0.419339811	0.557229955	0.34587156	0.295001689	0.22002588	0.511292213	0.511292213	0.527614328	0.532022553	0.579929187	0.395846627	0.375716637	0.429008464	0.470934256	0.330151844	0.367427624	0.506786089	0.344688013	0.295001689	0.472980063	0.278130496	0.304253189	0.241259877	0.440462534	0.338565181	0.734307497	0.47508479
TCGA_A8_A0A6	0.401504581	0.326949861	0.394442541	0.375780409	0.329873126	0.461792282	0.397390909	0.25675328	0.442019331	0.315762889	0.244018959	0.407970258	0.282034232	0.375780409	0.473920626	0.326949861	0.439022165	0.326949861	0.244018959	0.401362651	0.402359255	0.349845531	0.39085585	0.487346141	0.301834862	0.392772712	0.263174334	0.349845531	0.349845531	0.401362651	0.457640596	0.473920626	0.24847729	0.470397911	0.291206363	0.329873126	0.41664859	0.299409089	0.416097001	0.410371498	0.392772712	0.321053815	0.255357835	0.3729485	0.315762889	0.301381177	0.231659142	0.713405337	0.407970258
TCGA_A8_A0AD	0.240632327	0	0.525964923	0.07255113	0.004959631	0.482435314	0.412583082	0.278535289	0.123277052	0.063210304	0.262827265	0.545656144	0.104010179	0.07255113	0.521693178	0	0.455805893	0	0.262827265	0.110560545	0.452898753	0.456482369	0.530746706	0.516104912	0.069689485	0.235393448	0.284949355	0.456482369	0.456482369	0.110560545	0.610235651	0.521693178	0.171355647	0.493841176	0.451510928	0.004959631	0.650759219	0.320664881	0.527418791	0.425119224	0.235393448	0.497788937	0.064711318	0.582081755	0.063210304	0.393245538	0.302271445	0.66429479	0.545656144
TCGA_AC_A23E	0.343910473	0.433960074	0.592131086	0.475026911	0.43621684	0.500784677	0.201461421	0.299545494	0.392359681	0.278818054	0.294312368	0.614923037	0.248409473	0.475026911	0.415790308	0.433960074	0.222566816	0.433960074	0.294312368	0.496541757	0.340862079	0.372110365	0.414015706	0.564247095	0.265666902	0.336429134	0.258489135	0.372110365	0.372110365	0.496541757	0.687003036	0.415790308	0.218777191	0.476074246	0.256398926	0.43621684	0.52494577	0.356247077	0.569332868	0.220173927	0.336429134	0.282678759	0.224835316	0.328370554	0.278818054	0.320561648	0.24640237	0.539898348	0.614923037
TCGA_AN_A0XL	0.355417787	0.338091922	0.446341235	0.386114101	0.34094579	0.432055048	0.355860133	0.226052654	0.389791914	0.379153588	0.21136774	0.46230107	0.339728276	0.386114101	0.449611584	0.338091922	0.393140564	0.338091922	0.21136774	0.41127284	0.376642254	0.392777245	0.451750299	0.616357989	0.263796754	0.340369245	0.370487707	0.392777245	0.392777245	0.41127284	0.517854561	0.449611584	0.299437322	0.417948572	0.350929671	0.34094579	0.376952278	0.262509034	0.458709645	0.370055705	0.340369245	0.386898516	0.307728993	0.449436246	0.379153588	0.33836553	0.260087472	0.577636595	0.46230107
TCGA_AN_A0XN	0.438155378	0.343488858	0.294757173	0.391119483	0.346309112	0.52347994	0.247285638	0.129319955	0.405198517	0.301728181	0.212759555	0.303613358	0.258588844	0.391119483	0.394493474	0.343488858	0.273191645	0.343488858	0.212759555	0.416073088	0.318331749	0.420368595	0.261147345	0.439549062	0.275017643	0.428627716	0.337334345	0.420368595	0.420368595	0.416073088	0.341983519	0.394493474	0.227768432	0.436339899	0.266936334	0.346309112	0.461062907	0.264081962	0.646325034	0.264657556	0.428627716	0.294296207	0.234075531	0.356014105	0.301728181	0.36213463	0.278357788	0.378462516	0.303613358
TCGA_AN_A0XO	0.358122006	0.327414113	0.43898944	0.37621098	0.330334487	0.584483522	0.326920695	0.231455278	0.419636152	0.305552549	0.268770689	0.454604748	0.285580594	0.37621098	0.461026264	0.327414113	0.361169388	0.327414113	0.268770689	0.401775576	0.388718063	0.410887397	0.43551178	0.534855631	0.285532816	0.315602837	0.440230244	0.410887397	0.410887397	0.401775576	0.509324852	0.461026264	0.251609722	0.461088721	0.29487746	0.330334487	0.574403471	0.339072397	0.484506761	0.34196289	0.315602837	0.325101184	0.258577007	0.360628619	0.305552549	0.35396687	0.272079571	0.259466328	0.454604748
TCGA_AN_A0XP	0.282461415	0.257834262	0.49861375	0.311679225	0.261188005	0.467305139	0.390042522	0.256496012	0.429132046	0.299346971	0.248532952	0.517023219	0.275499733	0.311679225	0.37182265	0.257834262	0.43090395	0.257834262	0.248532952	0.33988851	0.29434785	0.296740173	0.353986424	0.494248246	0.292448836	0.254531127	0.27102762	0.296740173	0.296740173	0.33988851	0.578502241	0.37182265	0.242705493	0.465743316	0.284442027	0.261188005	0.630639913	0.304510479	0.506012674	0.403238088	0.254531127	0.313596162	0.249426212	0.383962387	0.299346971	0.255632543	0.196494074	0.47750953	0.517023219
TCGA_AN_A0XR	0.173257001	0.355733519	0.776860534	0.40247578	0.358477509	0.437889823	0.37257978	0.259540348	0.636975848	0.312046758	0.237661751	0.808309418	0.419521405	0.40247578	0.46070919	0.355733519	0.411611785	0.355733519	0.237661751	0.426963972	0.388382624	0.429157345	0.485824571	0.477625676	0.443824982	0.12940448	0.233144438	0.429157345	0.429157345	0.426963972	0.901330056	0.46070919	0.659580022	0.436850769	0.678439104	0.358477509	0.589533623	0.274582324	0.469637244	0.386286218	0.12940448	0.747976315	0.548183254	0.02294197	0.312046758	0.369705869	0.284177483	0.590978399	0.808309418
TCGA_AN_A0XS	0.322679478	0.267931755	0.369022772	0.321044133	0.271222607	0.469800008	0.305329645	0.284066547	0.457086795	0.328859545	0.255492025	0.381359249	0.291885236	0.321044133	0.389367436	0.267931755	0.337316428	0.267931755	0.255492025	0.348869619	0.312908816	0.364546714	0.512844403	0.504888991	0.312808751	0.315659124	0.272366249	0.364546714	0.364546714	0.348869619	0.428148041	0.389367436	0.259005743	0.353635693	0.303545328	0.271222607	0.513394794	0.312375122	0.512948456	0.321003487	0.315659124	0.334657473	0.266177829	0.388751034	0.328859545	0.314045795	0.241393905	0.505209657	0.381359249
TCGA_AN_A0XT	0.28505056	0.466863974	0.589078222	0.505543595	0.468915802	0.519979075	0.448416794	0.329731584	0.155640609	0.530143955	0.292356305	0.611727107	0.090530723	0.505543595	0.178195846	0.466863974	0.495393597	0.466863974	0.292356305	0.525807784	0.089506345	0.513369554	0.39085585	0.561256183	0.093260409	0.278847236	0.388570345	0.513369554	0.513369554	0.525807784	0.683461038	0.178195846	0.079325947	0.539365386	0.09296713	0.468915802	0.307646421	0.354036475	0.573673968	0.459904621	0.278847236	0.102495878	0.081522549	0.110748335	0.530143955	0.442252099	0.339940745	0.25133418	0.611727107
TCGA_AN_A0XV	0.622962846	0.362349118	0.476433756	0.40861141	0.365051903	0.44815098	0.3747265	0.247963296	0.423366682	0.303532128	0.233373458	0.493803809	0.270902598	0.40861141	0.477989748	0.362349118	0.413983399	0.362349118	0.233373458	0.432848147	0.406664058	0.415095345	0.480966325	0.449844703	0.288249824	0.609422492	0.249207978	0.415095345	0.415095345	0.432848147	0.552768541	0.477989748	0.238644933	0.446954646	0.279683198	0.365051903	0.606344902	0.287378311	0.485454818	0.388370136	0.609422492	0.308349573	0.245253212	0.358190762	0.303532128	0.357591887	0.274865971	0.612579416	0.493803809
TCGA_AN_A0XW	0.576588369	0.376276695	0.450453257	0.421528525	0.378892734	0.46472979	0.38438674	0.358331189	0.393086408	0.281235343	0.223781222	0.466605792	0.846628084	0.421528525	0.50726629	0.376276695	0.42465566	0.376276695	0.223781222	0.445235883	0.437636272	0.405933738	0.462731266	0.456401703	0.266196189	0.598953056	0.246486101	0.405933738	0.405933738	0.445235883	0.522625416	0.50726629	0.227942456	0.455298859	0.696216731	0.378892734	0.372668113	0.307571313	0.508956639	0.397747766	0.598953056	0.646154999	0.753494888	0.331287275	0.281235343	0.349699445	0.268799379	0.643964422	0.466605792
TCGA_AO_A03L	0.383553171	0.412430362	0.43898944	0.455059203	0.396712803	0.548509114	0.365313958	0.088628763	0.227877232	0.46899015	0.323916642	0.454604748	0.244255634	0.455059203	0.50515246	0.412430362	0.403584785	0.412430362	0.302738489	0.477392382	0.435400011	0.258549057	0.468853986	0.576440814	0.14587156	0.380502083	0.360046406	0.258549057	0.258549057	0.477392382	0.509324852	0.50515246	0.299263298	0.234659704	0.351745471	0.396712803	0.412527115	0.383454491	0.617384362	0.379232958	0.380502083	0.373407285	0.307550151	0.577206042	0.46899015	0.22273207	0.171204853	0.63703939	0.454604748
TCGA_AO_A03M	0.616461213	0.287140204	0.49880066	0.338858988	0.290311419	0.394913686	0.234694299	0.263570877	0.431021535	0.314824837	0.250789949	0.517218889	0.277699791	0.338858988	0.495006077	0.287140204	0.259281219	0.287140204	0.250789949	0.365954372	0.424665959	0.436720997	0.404898176	0.497699298	0.293824982	0.603062029	0.272500112	0.436720997	0.436720997	0.365954372	0.578719098	0.495006077	0.244648762	0.45853437	0.286719467	0.290311419	0.533839479	0.307061174	0.502819221	0.252434577	0.603062029	0.31610703	0.251423291	0.48487223	0.314824837	0.376221723	0.289185948	0.632210928	0.517218889
TCGA_AO_A03N	0.369053955	0.546135097	0.396560855	0.19262648	0.132122261	0.436119271	0.354993188	0.189520624	0.299387127	0.21935996	0.318387	0.410187842	0.193506547	0.19262648	0.291549966	0.546135097	0.392182797	0.130629062	0.318387	0.225714876	0.20942584	0.210131032	0.479435645	0.62124698	0.197953423	0.36102668	0.243184151	0.210131032	0.210131032	0.225714876	0.460098309	0.291549966	0.170282499	0.578588863	0.199564907	0.132122261	0.595824295	0.389703694	0.884736291	0.369214123	0.36102668	0.220019487	0.174997764	0.256627922	0.21935996	0.181021429	0.139143623	0.390088945	0.410187842
TCGA_AO_A0JA	0.349491521	0.438834726	0.561477836	0.479547901	0.44106113	0.495714458	0.433018206	0.300360175	0.205978537	0.350939856	0.273247066	0.58283329	0.315560481	0.479547901	0.539924959	0.438834726	0.47838183	0.438834726	0.273247066	0.500877465	0.472186504	0.191754554	0.557300679	0.537501438	0.129922371	0.341889001	0.30311008	0.191754554	0.191754554	0.500877465	0.651438485	0.539924959	0.264748535	0.521257876	0.310275672	0.44106113	0.348047722	0.33244059	0.548076443	0.444956518	0.341889001	0.34207765	0.272079645	0.415393322	0.350939856	0.165190658	0.126975169	0.686213469	0.58283329
TCGA_AO_A0JB	0.297766143	0.406220984	0.535497337	0.449300323	0.408650519	0.469035451	0.154935392	0.272060715	0.143722294	0.458491179	0.255191092	0.555635273	0.428321635	0.449300323	0.508534588	0.406220984	0.171166651	0.406220984	0.255191092	0.471869516	0.438978029	0.457228081	0.114667909	0.496318877	0.084580099	0.614600923	0.437240641	0.457228081	0.457228081	0.471869516	0.621295359	0.508534588	0.355096003	0.491286825	0.418199123	0.408650519	0.661659436	0.319432045	0.220298388	0.175009017	0.614600923	0.461062809	0.366717339	0.584432545	0.458491179	0.393887946	0.302765237	0.265692503	0.555635273
TCGA_AO_A0JC	0.54551862	0.356023677	0.469518084	0.402744887	0.358765859	0.469759768	0.372125666	0.249206758	0.414016133	0.296568893	0.224872104	0.486564049	0.264565119	0.402744887	0.465042541	0.356023677	0.411110098	0.356023677	0.224872104	0.42722205	0.392966959	0.411313519	0.466524691	0.458069711	0.281439661	0.531520883	0.239257507	0.411313519	0.411313519	0.42722205	0.544744832	0.465042541	0.233047161	0.436850769	0.273122812	0.358765859	0.597451193	0.277770693	0.476972207	0.385845389	0.531520883	0.301116774	0.239500432	0.349788864	0.296568893	0.35433396	0.272361738	0.595489199	0.486564049
TCGA_AO_A0JD	0.395578314	0.373084958	0.267094483	0.418568353	0.352710496	0.485372822	0.516822854	0.215461796	0.255589739	0.360897644	0.280168522	0.274654318	0.242860075	0.418568353	0.258785605	0.373084958	0.380917632	0.373084958	0.280168522	0.442397027	0.491250629	0.248322148	0.572807134	0.554756701	0.166055046	0.395193065	0.269064299	0.248322148	0.248322148	0.442397027	0.315165534	0.258785605	0.486107083	0.403928024	0.162819946	0.352710496	0.415509761	0.340262722	0.449877751	0.364565383	0.395193065	0.17950832	0.218665236	0.414043794	0.360897644	0.213921902	0.164432844	0.699047014	0.274654318
TCGA_AO_A0JF	0.395635851	0.358112813	0.472197128	0.404682454	0.360841984	0.44094805	0.371547703	0.247405883	0.413386304	0.294295919	0.226602468	0.489368641	0.264138242	0.404682454	0.466363684	0.358112813	0.410471586	0.358112813	0.226602468	0.429080211	0.394364622	0.416054117	0.472248103	0.461290694	0.280980946	0.387031408	0.241399313	0.416054117	0.416054117	0.429080211	0.547853116	0.466363684	0.232670108	0.43940512	0.27268092	0.360841984	0.440618221	0.279726225	0.478768525	0.385284335	0.387031408	0.300629591	0.239112939	0.349222933	0.294295919	0.358417841	0.275500847	0.597776366	0.489368641
TCGA_AO_A0JG	0.628083601	0.393570102	0.510264478	0.437567277	0.396078431	0.467747777	0.395574454	0.273389932	0.442552264	0.322942598	0.251203732	0.529219932	0.135221442	0.437567277	0.503302859	0.393570102	0.437015415	0.393570102	0.251203732	0.460617322	0.433443283	0.447906679	0.510781312	0.498331991	0.302223006	0.614432061	0.273481772	0.447906679	0.447906679	0.460617322	0.592019662	0.503302859	0.518323279	0.470795255	0.621537102	0.396078431	0.401843818	0.307528802	0.508208173	0.408608183	0.614432061	0.764465597	0.58073266	0.386313177	0.322942598	0.385857844	0.296592833	0.642185515	0.529219932
TCGA_AO_A0JI	0.213187382	0.671541318	0.520482228	0.695371367	0.411822376	0.485493542	0.406308054	0.271417546	0.446621933	0.32085002	0.255755342	0.539916514	0.286664204	0.695371367	0.532737938	0.409412721	0.448873484	0.409412721	0.255755342	0.707855889	0.464583217	0.062053904	0.551577266	0.521281491	0.305187015	0.187774401	0.290214627	0.062053904	0.062053904	0.475740683	0.603874512	0.532737938	0.252566854	0.47613101	0.295999184	0.411822376	0.651193059	0.325341155	0.525622474	0.419027772	0.187774401	0.32633788	0.259560643	0.379086675	0.32085002	0.053457532	0.041090576	0.663977128	0.539916514
TCGA_AO_A126	0.299377167	0.398444754	0.513068129	0.442088267	0.400922722	0.468954972	0.396565248	0.282265672	0.445749861	0.321030415	0.250789949	0.53215497	0.096375652	0.442088267	0.502615864	0.398444754	0.438110006	0.398444754	0.250789949	0.46495303	0.432716498	0.447267498	0.512445095	0.497699298	0.30455187	0.292862772	0.272009281	0.447267498	0.447267498	0.46495303	0.595272517	0.502615864	0.253814026	0.478571834	0.297460825	0.400922722	0.320173536	0.307061174	0.513397535	0.409569992	0.292862772	0.327949333	0.26084235	0.3809586	0.321030415	0.385307209	0.296169582	0.641359593	0.53215497
TCGA_AO_A12B	0.241035083	0.26514624	0.371826423	0.31846071	0.268454441	0.600418494	0.306444288	0.307263528	0.482279984	0.34740412	0.165701174	0.384294286	0.310831999	0.31846071	0.380277969	0.26514624	0.338547843	0.26514624	0.165701174	0.346392072	0.303292894	0.326568659	0.371422867	0.367594616	0.331157375	0.215130024	0.170228905	0.326568659	0.326568659	0.346392072	0.431400896	0.380277969	0.2739138	0.529942669	0.32101703	0.268454441	0.693383948	0.21089997	0.396137917	0.322085521	0.215130024	0.353919952	0.281498703	0.411127073	0.34740412	0.281328867	0.216245767	0.494282084	0.384294286
TCGA_AO_A1KP	0.133901986	0.38167363	0.542350706	0.426533907	0.396424452	0.450887288	0.395863436	0.283809279	0.454567477	0.328895624	0.252896479	0.56280981	0.283643229	0.426533907	0.470274269	0.38167363	0.437334671	0.38167363	0.252896479	0.450036131	0.398501705	0	0.494875549	0.474922351	0.310973888	0.130980525	0.244790505	0	0	0.450036131	0.629246783	0.470274269	0.249898486	0.756201396	0.292871953	0.396424452	0.60835141	0.28495515	0.476323537	0.408888711	0.130980525	0.322890121	0.256818385	0.388794567	0.328895624	0	0	0.612134689	0.56280981
TCGA_AO_A1KQ	0.34580918	0.366005107	0.278246784	0.412002153	0.364186851	0.434912076	0.22263964	0.191750279	0.556454543	0.62228957	0.355100813	0.286329246	0.420145302	0.412002153	0.440205041	0.366005107	0.245963696	0.366005107	0.355100813	0.436099928	0.366690893	0.351603281	0.368561161	0.654607155	0.385179958	0.338286615	0.280576503	0.351603281	0.351603281	0.436099928	0.322827816	0.440205041	0.370468125	0.252256343	0.434175193	0.364186851	0.407809111	0.587807678	0.468639289	0.317597083	0.338286615	0.47867636	0.380726698	0.742806147	0.62228957	0.302895425	0.232823081	0.719631512	0.286329246
TCGA_AO_A1KS	0.31542987	0.486246518	0.663842248	0.523519914	0.494059977	0.502152831	0.336291954	0.303104365	0.524090986	0.390121586	0.294462835	0.68719019	0.339170053	0.523519914	0.417164297	0.486246518	0.371522394	0.486246518	0.294462835	0.543047383	0.342315648	0.184617024	0.494276587	0.590417577	0.361609033	0.308566926	0.232742849	0.184617024	0.184617024	0.543047383	0.770203846	0.417164297	0.298944254	0.504853267	0.350351813	0.494059977	0.332483731	0.356417124	0.692729904	0.351059993	0.308566926	0.38626143	0.307222272	0.462670323	0.390121586	0.159041894	0.122248871	0.540914867	0.689994782
TCGA_AO_A1KT	0.804605803	0.412836583	0.403414224	0.455435953	0.415224913	0.480262364	0.300994922	0.193251008	0.462561469	0.353826172	0.260645501	0.468301591	0.308828962	0.455435953	0.432172489	0.412836583	0.332527593	0.412836583	0.260645501	0.477753691	0.358193101	0.427399595	0.416478105	0.512768895	0.316796048	0.249240122	0.277542278	0.427399595	0.427399595	0.477753691	0.468049733	0.432172489	0.272144556	0.649032185	0.31894354	0.415224913	0.290618221	0.318199209	0.521880146	0.333306616	0.249240122	0.351633938	0.279680467	0.418875974	0.353826172	0.368191621	0.283013544	0.587865311	0.468301591
TCGA_AQ_A1H3	0.255649372	0.331534355	0.447026572	0.380032293	0.334429066	0.420144059	0.351855674	0.226610068	0.517259756	0.373453115	0.209110743	0.463018523	0.334540081	0.380032293	0.442530254	0.331534355	0.388716592	0.331534355	0.209110743	0.405440281	0.36915078	0.387717056	0.440702782	0.433969861	0.356633733	0.250084431	0.225425015	0.387717056	0.387717056	0.405440281	0.518649704	0.442530254	0.29485469	0.412272237	0.345558992	0.334429066	0.572939262	0.259958339	0.453919465	0.366168397	0.250084431	0.380977365	0.303019464	0.442558008	0.373453115	0.334006332	0.256736738	0.566645489	0.463018523
TCGA_AR_A0TP	0.688727147	0.443477252	0	0.483853606	0.44567474	0.143575711	0.089130166	0.324586228	0.060778566	0.366886748	0.469003912	0.006587529	0.239083857	0.483853606	0.093589811	0.443477252	0.098467573	0.443477252	0.285999097	0.50500671	0	0.506498349	0.672767204	0.039514552	0.024170783	0.669424744	0.289857659	0.506498349	0.506498349	0.50500671	0	0.093589811	0.210540055	0.38252824	0.246745301	0.44567474	0.700542299	0.568507418	0.143256325	0.111128922	0.669424744	0.272035677	0.216370086	0.316007139	0.366886748	0.436332767	0.335390801	0.121346887	0.006587529
TCGA_AR_A0TR	0.786079026	0.181116527	0.68913741	0.240527449	0.165916955	0.580459539	0.242868348	0.266700969	0.437658971	0.314175416	0.357508276	0.716475346	0.280589418	0.240527449	0.308566295	0.181116527	0.268311594	0.181116527	0.357508276	0.27165273	0.227427741	0.441994247	0.475442566	0.655872541	0.298659139	0.784757402	0.268796573	0.441994247	0.441994247	0.27165273	0.799551829	0.308566295	0.247201114	0.477550094	0.289710731	0.165916955	0.628796095	0.427666539	0.654807644	0.260369495	0.784757402	0.319404887	0.25404632	0.371033042	0.314175416	0.380764466	0.292677765	0.080876747	0.716475346
TCGA_AR_A0TT	0.574574589	0.413416899	0.446715056	0.455974166	0.452479815	0.321315038	0.249969038	0.235057028	0.776168213	0.429159	0.207982245	0.462692408	0.253958872	0.455974166	0.459440892	0.413416899	0.276156162	0.413416899	0.207982245	0.478269846	0.387040868	0.519175455	0.441834154	0.432244335	0.545201129	0.682539683	0.215206818	0.519175455	0.519175455	0.478269846	0.518288275	0.459440892	0.220749463	0.268604189	0.262143513	0.452479815	0.455206074	0.342005697	0.370640188	0.267262453	0.682539683	0.289012142	0.621061731	0.345392016	0.429159	0.342265865	0.263085497	0.563532402	0.462692408
TCGA_AR_A0TV	0.263416809	0.436049211	0.497803807	0.476964478	0.438292964	0.219508269	0.30673327	0.280936455	0.45476127	0.326406177	0.280318989	0.51617532	0.315757501	0.476964478	0.542303017	0.436049211	0.338867098	0.436049211	0.280318989	0.498399917	0.474702298	0.472248855	0.358079329	0.545381341	0.311115032	0.257683215	0.303690152	0.472248855	0.472248855	0.498399917	0.577562527	0.542303017	0.263066303	0.520519952	0.304157177	0.438292964	0.30818872	0.340432768	0.537847413	0.322366048	0.257683215	0.335332034	0.27035083	0.410343477	0.326406177	0.406827881	0.312711625	0.689072427	0.51617532
TCGA_AR_A0TW	0.691719049	0.16382312	0.456995109	0	0.491234141	0.308156613	0.363786484	0.333333333	0.399287808	0.283147527	0.306801083	0.473454213	0.511858146	0	0.583469852	0.16382312	0.405272279	0.16382312	0.306801083	0.04098276	0.51825348	0.40470864	0.460867829	0.450419878	0.270712773	0.529719689	0.234036857	0.40470864	0.40470864	0.04098276	0.530215411	0.583469852	0.671413655	0.749560084	0.680274652	0.491234141	0.420661605	0.370360923	0.588942668	0.37775017	0.529719689	0.75	0.690005663	0.615254016	0.283147527	0.34864406	0.267988149	0.874650572	0.473454213
TCGA_AR_A0TZ	0.246155838	0.487175023	0.707018473	0.524381055	0.487427912	0.519214519	0.454691822	0.338650202	0.523267363	0.385828192	0.315076738	0.735194365	0.344456758	0.524381055	0.594039	0.487175023	0.502326006	0.487175023	0.315076738	0.543873232	0.529434785	0.089858315	0.074670571	0.595996779	0.361009174	0.218901272	0.349158895	0.089858315	0.089858315	0.543873232	0.841405233	0.594039	0.292505366	0.103195777	0.355824467	0.487427912	0.259436009	0.379713472	0.579162716	0.465996073	0.218901272	0.377941838	0.300605085	0.457489879	0.385828192	0.077410178	0.059501975	0.751270648	0.735194365
TCGA_AR_A0U2	0.180103854	0.363509749	0.561166319	0.409687836	0.506343714	0.145748662	0.489328324	0.151316354	0.448220731	0.403651189	0.345621426	0.582507175	0.287747814	0.409687836	0.526660677	0.363509749	0.540591079	0.363509749	0.345621426	0.433880458	0.458153967	0.290348354	0.296619193	0.642701024	0.306351447	0.176179219	0.136049262	0.290348354	0.290348354	0.433880458	0.651077057	0.526660677	0.253523986	0.293125958	0.297120908	0.506343714	0.467895879	0.414232878	0.517489147	0.499619284	0.176179219	0.327574577	0.260544279	0.478995255	0.403651189	0.250126187	0.192261569	0.643202033	0.582507175
TCGA_AR_A0U3	0.327742696	0.468837047	0.217750226	0.50737352	0.470530565	0.506901131	0.410395079	0.076065518	0.195707468	0.230327958	0.303979837	0.222997652	0.168189468	0.50737352	0.200232521	0.468837047	0.453388671	0.468837047	0.303979837	0.527562713	0.112819366	0.188398849	0.600159723	0.807546302	0.122441778	0.321006417	0.320646111	0.188398849	0.188398849	0.527562713	0.252638427	0.200232521	0.179534776	0.620877561	0.21040824	0.470530565	0.327386117	0.367172555	0.587345941	0.422995231	0.321006417	0.231974217	0.184506245	0.269862	0.230327958	0.162299821	0.124753104	0.275412961	0.222997652
TCGA_AR_A1AJ	0.589188878	0.453980966	0.529765428	0.493595264	0.456113033	0.392459056	0.322049292	0.175585284	0.359899227	0.256268716	0.190452904	0.549634751	0.227886549	0.493595264	0.500607726	0.453980966	0.355787649	0.453980966	0.190452904	0.514349128	0.43059205	0.41711942	0.502129642	0.40544116	0.242025406	0.576381853	0.286287984	0.41711942	0.41711942	0.514349128	0.614645077	0.500607726	0.20064969	0.576829199	0.235154152	0.456113033	0.535683297	0.238872593	0.416496183	0.337234	0.576381853	0.259256483	0.206205848	0.301162335	0.256268716	0.359335566	0.276206264	0.517916137	0.549634751
TCGA_AR_A1AK	0.358639835	0.604108635	0.407339335	0.632831001	0.605305652	0.531085268	0.356025265	0.202212503	0.588382064	0.436555183	0.29972916	0.421471432	0.414497394	0.632831001	0.453522169	0.604108635	0.393322996	0.604108635	0.29972916	0.6478786	0.380779337	0.367423032	0.448356183	0.572529622	0.40843331	0.350838681	0.225380394	0.367423032	0.367423032	0.6478786	0.47260373	0.453522169	0.346336794	0.420843503	0.40589415	0.605305652	0.37505423	0.362368745	0.457312509	0.370216006	0.338089609	0.447496627	0.355927151	0.546471638	0.436555183	0.316523654	0.243298533	0.575222363	0.421471432
TCGA_AR_A1AL	0.396441363	0.359041318	0.469331173	0.405543595	0.361764706	0.442356444	0.370887173	0.242946574	0.410576294	0.291445683	0.227881432	0.48636838	0.262102368	0.405543595	0.469111663	0.359041318	0.409741859	0.359041318	0.227881432	0.42990606	0.397271762	0.411686375	0.47564222	0.462671115	0.278934368	0.38781943	0.242425595	0.411686375	0.411686375	0.42990606	0.544527975	0.469111663	0.23087186	0.436794006	0.270573439	0.361764706	0.601898048	0.281171619	0.477521082	0.384643129	0.38781943	0.298306101	0.237264896	0.34600148	0.291445683	0.354655165	0.272608634	0.601080051	0.48636838
TCGA_AR_A1AN	0.414105091	0.18343779	0.514750319	0.242680301	0.187254902	0.465494346	0.2263964	0.278363777	0.264116664	0.179023704	0.257711405	0.533915993	0.162968436	0.242680301	0.286212546	0.18343779	0.25011402	0.18343779	0.112699368	0.273717353	0.913400794	0.452380952	0.285571676	0.497929368	0.172265349	0.384048182	0.587657847	0.452380952	0.452380952	0.273717353	0.59722423	0.286212546	0.143308777	0.474428109	0.167952684	0.187254902	0.638937093	0.296858394	0.488847862	0.409810444	0.384048182	0.185167141	0.147277117	0.20795786	0.179023704	0.389712293	0.299555587	0.371791614	0.533915993
TCGA_AR_A1AO	0.605816947	0.377669452	0.530575371	0.422820237	0.380276817	0.425415476	0.349667671	0.256839036	0.386206729	0.301800339	0.214866085	0.550482651	0.274678816	0.422820237	0.487079216	0.377669452	0.386299371	0.377669452	0.214866085	0.446474657	0.41627998	0.426281027	0.493544523	0.434890141	0.261185603	0.59264888	0.31114185	0.426281027	0.426281027	0.446474657	0.615584791	0.487079216	0.241980393	0.451098371	0.283592236	0.380276817	0.615835141	0.266462611	0.457561998	0.364044403	0.59264888	0.312659271	0.248681034	0.33093901	0.301800339	0.367228009	0.282272856	0.568614994	0.550482651
TCGA_AR_A1AP	0.352368349	0.407265552	0.213139778	0.450269107	0.419780854	0.463562834	0.415803162	0.297787497	0.223613769	0.342894253	0.266814625	0.218171145	0.300094405	0.450269107	0.488453205	0.407265552	0.459363313	0.407265552	0.266814625	0.472798596	0.41773355	0.378502184	0.512578198	0.522201772	0.142766408	0.344703366	0.284904734	0.378502184	0.378502184	0.480540931	0.247289287	0.488453205	0.265792679	0.367372424	0.311499371	0.419780854	0.361767896	0.318326744	0.515742727	0.428245101	0.344703366	0.343426773	0.273152702	0.405685429	0.342894253	0.326068003	0.250634876	0.625730623	0.218171145
TCGA_AR_A1AS	0.574401979	0.318535283	0.440173203	0.367976319	0.321510957	0.435515673	0.344713702	0.217948718	0.405343863	0.290110762	0.217950647	0.455843986	0.258687354	0.367976319	0.443481478	0.318535283	0.380826416	0.318535283	0.217950647	0.393878394	0.370157097	0.394534995	0.390389991	0.447486483	0.2751235	0.561916019	0.393690598	0.394534995	0.394534995	0.393878394	0.51069828	0.443481478	0.227855444	0.43043651	0.267038309	0.321510957	0.564316703	0.269948561	0.463649518	0.359235362	0.561916019	0.294408634	0.234164953	0.34199643	0.290110762	0.339879778	0.261251411	0.570266836	0.455843986
TCGA_AR_A1AU	0.60242229	0.368674559	0.481480328	0.414477933	0.371337947	0.291014446	0.379102506	0.253751822	0.422252368	0.303784681	0.235555221	0.499086877	0.271132455	0.414477933	0.479522274	0.368674559	0.418817842	0.368674559	0.235555221	0.438474244	0.408285347	0.424256951	0.480433915	0.474404693	0.28743825	0.588371046	0.249609567	0.424256951	0.424256951	0.438474244	0.558623681	0.479522274	0.238847961	0.614122722	0.279921139	0.371337947	0.404555315	0.289843982	0.488997555	0.392618122	0.588371046	0.308611902	0.245461862	0.358495494	0.303784681	0.36548433	0.280932562	0.612134689	0.499086877
TCGA_AR_A1AV	0.634987989	0.277390901	0.367402885	0.329817008	0.280622837	0.494024385	0.426536763	0.271589058	0.452726436	0.326442256	0.326813121	0.379663449	0.305512457	0.329817008	0.413993553	0.277390901	0.471221381	0.277390901	0.326813121	0.357282957	0.338961257	0.32875253	0.398176494	0.614517428	0.309633028	0.648148148	0.179242336	0.32875253	0.32875253	0.357282957	0.426268614	0.413993553	0.257178491	0.506556167	0.315510384	0.280622837	0.346475054	0.415210645	0.425178384	0.43866469	0.648148148	0.332296507	0.264299979	0.385834313	0.326442256	0.283210205	0.217691874	0.534815756	0.379663449
TCGA_AR_A1AW	0.494368608	0.31656221	0.4103922	0.366146394	0.319550173	0.410848658	0.304916815	0.288868879	0.461883191	0.332214886	0.207380379	0.424667362	0.297007758	0.366146394	0.476827142	0.31656221	0.336860348	0.31656221	0.207380379	0.392123464	0.405434114	0.352668584	0.488885931	0.431324054	0.316302047	0.483620399	0.277676141	0.352668584	0.352668584	0.392123464	0.476145728	0.476827142	0.261703115	0.462110461	0.30670655	0.319550173	0.512201735	0.258002806	0.430367746	0.320602733	0.483620399	0.338142707	0.268949894	0.392799617	0.332214886	0.303813151	0.233528499	0.610355781	0.424667362
TCGA_AR_A24H	0.287467096	0.541724698	0.406840908	0.292734123	0.655420992	0.462838518	0.26367502	0.199253923	0.588042925	0.443987445	0.016551309	0.420949648	0.449961006	0.574973089	0.301696348	0.541724698	0.291298002	0.569405757	0.016551309	0.321719831	0.220159893	0.350964099	0.589711167	0.371218222	0.408186309	0.277158618	0.319932176	0.350964099	0.350964099	0.321719831	0.472025445	0.301696348	0.396803759	0.540614179	0.4650396	0.655420992	0.305965293	0.031331038	0.405867971	0.381437102	0.277158618	0.512704242	0.407791588	0.547908232	0.443987445	0.30234479	0.232399831	0.753367217	0.420949648
TCGA_AR_A24K	0.276880367	0.437906221	0.124170587	0.47868676	0.440138408	0.381835741	0.430045824	0.292470629	0.463627335	0.333513728	0.170704183	0.125032612	0.298189878	0.47868676	0.393383713	0.437906221	0.475098057	0.437906221	0.170704183	0.500051616	0.317157712	0.476616597	0.379076268	0.37524445	0.317572336	0.270854441	0.301860693	0.476616597	0.476616597	0.500051616	0.144065346	0.393383713	0.262747259	0.521314639	0.307930249	0.440138408	0.664859002	0.216554011	0.648021556	0.444315313	0.270854441	0.33949183	0.270022952	0.39436681	0.333513728	0.410590557	0.315603837	0.51905972	0.125032612
TCGA_AR_A24L	0.43073316	0.161443825	0.500918974	0.222282024	0.382064591	0.492294073	0.393014903	0.246977103	0.421767884	0.49590504	0.25421306	0.521914949	0.445987768	0.222282024	0.501981715	0.161443825	0.434187722	0.161443825	0.25421306	0.254155053	0.43204562	0.448865452	0.513310262	0.502933395	0.287085392	0.421366655	0.271295346	0.448865452	0.448865452	0.254155053	0.581176811	0.501981715	0.393294275	0.474428109	0.460926612	0.382064591	0.419305857	0.310929728	0.514994262	0.406123512	0.421366655	0.50816969	0.404184924	0.590309521	0.49590504	0.386683798	0.297227709	0.614675985	0.519436473
TCGA_AR_A24M	0.570662102	0.330315692	0.441980001	0.378902045	0.333217993	0.422437729	0.351896957	0.224080268	0.384559483	0.276039975	0.339076136	0.457735455	0.244600419	0.378902045	0.447709137	0.330315692	0.3887622	0.330315692	0.325421306	0.404356354	0.374629619	0.387876851	0.443897245	0.620901875	0.259985886	0.558257345	0.365133194	0.387876851	0.387876851	0.404356354	0.512794564	0.447709137	0.215412727	0.414542771	0.252455896	0.333217993	0.577603037	0.44392722	0.616486203	0.366208472	0.558257345	0.278331584	0.221377686	0.337556049	0.276039975	0.334143991	0.256842551	0.575349428	0.457735455
TCGA_AR_A24N	0.418592943	0.341631848	0.401171303	0.389397201	0.344463668	0.431008813	0.358584816	0.231583912	0.395896417	0.283075369	0.21614505	0.415014349	0.252284201	0.389397201	0.4574856	0.341631848	0.396150689	0.341631848	0.21614505	0.414421389	0.384972326	0.393043571	0.453214428	0.444725641	0.268242766	0.409490037	0.228905448	0.393043571	0.393043571	0.414421389	0.465447448	0.4574856	0.222199664	0.423568144	0.260409939	0.344463668	0.584707158	0.267908005	0.463549723	0.372700677	0.409490037	0.287100884	0.228352559	0.333507466	0.283075369	0.338594962	0.260263826	0.587102922	0.415014349
TCGA_AR_A24O	0.439421182	0.374535747	0.490389707	0.419913886	0.37716263	0.449398415	0.382157454	0.259154446	0.425013929	0.304470181	0.235630454	0.503913384	0.272445922	0.419913886	0.399038207	0.374535747	0.42219283	0.374535747	0.235630454	0.443687416	0.32313971	0.426440822	0.486090776	0.474519729	0.289449541	0.429866036	0.253759315	0.426440822	0.426440822	0.443687416	0.568960532	0.399038207	0.239399037	0.452801271	0.281280805	0.37716263	0.555097614	0.289929006	0.490793873	0.395583697	0.429866036	0.310110928	0.246654148	0.359322624	0.304470181	0.367365668	0.282378668	0.515565438	0.503913384
TCGA_AR_A24P	0.335222451	0.339658774	0.483536338	0.387567277	0.342502884	0.470966963	0.372827478	0.249464025	0.587413096	0.425695422	0.239504965	0.501239238	0.382087592	0.387567277	0.468953126	0.339658774	0.411885433	0.339658774	0.239504965	0.41266646	0.397104042	0.405827208	0.479568748	0.480444035	0.407727594	0.308510638	0.252733033	0.405827208	0.405827208	0.41266646	0.561009108	0.468953126	0.336852486	0.45819379	0.394778884	0.342502884	0.606832972	0.294307699	0.492091213	0.38652667	0.308510638	0.435242093	0.346180214	0.50559401	0.425695422	0.349607672	0.268728837	0.600889454	0.501239238
TCGA_AR_A24Q	0.573538931	0.343488858	0.505467119	0.391119483	0.154209919	0.532292463	0.231887049	0.329645828	0.238099852	0.458924126	0.212195305	0.629533003	0.405598654	0.391119483	0.285102785	0.343488858	0.511766852	0.343488858	0.212195305	0.416073088	0.202605244	0.542292532	0.504924797	0.442022317	0.153316867	0.56107171	0.386060417	0.542292532	0.542292532	0.416073088	0.706086454	0.285102785	0.345350658	0.238916955	0.419116897	0.154209919	0.452114967	0.273774604	0.308018562	0.249709454	0.56107171	0.462074651	0.354913708	0.539941666	0.458924126	0.467168357	0.359092833	0.379860229	0.629533003
TCGA_AR_A24R	0.623998504	0.332404828	0.48858291	0.380839612	0.335294118	0.496157096	0.256409198	0.143469685	0.331169303	0.419309449	0.251805597	0.506522306	0.701489964	0.380839612	0.49521746	0.332404828	0.283271002	0.332404828	0.251805597	0.406214514	0.424889585	0.295088953	0.415812592	0.496433912	0.221100917	0.610435664	0.257552095	0.295088953	0.295088953	0.406214514	0.566864248	0.49521746	0.189947213	0.693250837	0.221761447	0.335294118	0.281778742	0.308208987	0.582555761	0.273514207	0.610435664	0.244491081	0.536170974	0.743067346	0.419309449	0.254210067	0.195400677	0.621791614	0.506522306
TCGA_AR_A24S	0.38809856	0.438428505	0.426092645	0.479171152	0.440657439	0.289284133	0.218759031	0.21790584	0.241297449	0.422520475	0.273848932	0.441103574	0.373681402	0.479171152	0.536172911	0.438428505	0.241676548	0.438428505	0.273848932	0.500516156	0.468217141	0.602748482	0.561559963	0.533992868	0.15564573	0.379657773	0.300120477	0.602748482	0.602748482	0.500516156	0.494361718	0.536172911	0.329427461	0.421581427	0.386077025	0.440657439	0.668926247	0.333120775	0.538446185	0.236965495	0.379657773	0.425648329	0.338549584	0.515867833	0.422520475	0.5192493	0.323116535	0.681702668	0.441103574
TCGA_AR_A24T	0.429870111	0.389217734	0.50640167	0.433530678	0.391753172	0.464085952	0.390744334	0.264557071	0.436883796	0.313598153	0.247178754	0.525176102	0.280064032	0.433530678	0.499075199	0.389217734	0.432865092	0.389217734	0.247178754	0.456746155	0.428970761	0.264621285	0.502928258	0.492177614	0.298094566	0.420522346	0.266833252	0.264621285	0.264621285	0.456746155	0.58753795	0.499075199	0.24673705	0.466765056	0.289166865	0.391753172	0.448210412	0.302980062	0.50456564	0.403919368	0.420522346	0.318805277	0.253569406	0.370336511	0.313598153	0.227963107	0.175225734	0.637102922	0.525176102
TCGA_AR_A24V	0.37618849	0.409122563	0.398741472	0.451991389	0.411534025	0.629471651	0.324196012	0.272232227	0.554032121	0.424324422	0.253197412	0.41247065	0.373911259	0.451991389	0.406436612	0.409122563	0.358159263	0.409122563	0.253197412	0.474450294	0.330966624	0.350964099	0.401637162	0.501380421	0.383415667	0.368006304	0.279371737	0.350964099	0.350964099	0.474450294	0.462628307	0.406436612	0.319798132	0.373673157	0.374791801	0.411534025	0.393438178	0.309781916	0.421635647	0.339317918	0.368006304	0.413206416	0.328653611	0.50393975	0.424324422	0.30234479	0.232399831	0.525730623	0.41247065
TCGA_AR_A24X	0.237697962	0.353006035	0.465966792	0.399946179	0.355767013	0.432698885	0.368575321	0.250278707	0.412368886	0.295342209	0.220546193	0.482846334	0.263448672	0.399946179	0.459018126	0.353006035	0.407187814	0.353006035	0.220546193	0.424538041	0.386593615	0.416320443	0.142419806	0.453813413	0.280239944	0.207024654	0.235732453	0.416320443	0.416320443	0.424538041	0.540624548	0.459018126	0.232061024	0.433672021	0.271967096	0.355767013	0.595444685	0.27288186	0.473030288	0.38239891	0.207024654	0.299842602	0.238486989	0.348308737	0.295342209	0.358647272	0.275677201	0.588945362	0.482846334
TCGA_AR_A24Z	0.550639375	0.32729805	0.424908881	0.376103337	0.341983852	0.318578729	0.338603806	0.328187977	0.537172065	0.385142692	0.356154078	0.439864336	0.368903665	0.376103337	0.475717381	0.32729805	0.374076439	0.359911792	0.30484502	0.302854341	0.404260077	0.676946841	0.420937042	0.615897849	0.371136203	0.570753124	0.250011155	0.676946841	0.676946841	0.43083514	0.49298829	0.475717381	0.314838448	0.621899302	0.368979231	0.341983852	0	0.410024232	0.517838431	0.353304212	0.570753124	0.406798081	0.323556589	0.499542902	0.385142692	0.583168907	0.448257619	0.609402795	0.439864336
TCGA_AR_A251	0.446037888	0.680768338	0.309772281	0.703928956	0.775317186	0.151784636	0.074846221	0.660835263	0.451951261	0.485514305	0.148322299	0.322984607	0.300258589	0.703928956	0.537494055	0.680768338	0.082687221	0.680768338	0.148322299	0.716062765	0.476491307	0.447480558	0.319978704	0.349361555	0.309068454	0.436339075	0.398643523	0.447480558	0.447480558	0.716062765	0.359404366	0.537494055	0.251638726	0.60611909	0.310071722	0.775317186	0.83329718	0.191259618	0.375330572	0.097262854	0.436339075	0.32513866	0.258606814	0.385747247	0.485514305	0.385490754	0.324068849	0.454383736	0.322984607
TCGA_AR_A252	0.614044677	0.382137883	0.430329273	0.426964478	0.384717416	0.458049978	0.386616026	0.222107881	0.508490589	0.418876502	0.208546494	0.445538742	0.280392398	0.426964478	0.494213391	0.382137883	0.427118489	0.382137883	0.208546494	0.450449055	0.423827361	0.383722169	0.490949022	0.433107098	0.350247001	0.600697962	0.263174334	0.383722169	0.383722169	0.450449055	0.499277143	0.494213391	0.379517373	0.723136743	0.369693056	0.384717416	0.623101952	0.259320665	0.497230677	0.399911834	0.600697962	0.40758507	0.390026528	0.445692395	0.418876502	0.33056486	0.254091422	0.566327827	0.445538742
TCGA_B6_A0RI	0	0.355211235	0.475686116	0.401991389	0.357958478	0.434227999	0.372868761	0.249421147	0.417455972	0.473319623	0.224721637	0.493021132	0.266896523	0.401991389	0.457168525	0.355211235	0.411931041	0.355211235	0.224721637	0.426499432	0.384636887	0.420688186	0.487421802	0.457839641	0.283944954	0.27440054	0.23229664	0.420688186	0.420688186	0.426499432	0.551901113	0.457168525	0.230088752	0.436510189	0.269655665	0.357958478	0.594956616	0.271946605	0.476523128	0.386566745	0.27440054	0.297294259	0.236460103	0.563057768	0.473319623	0.362409948	0.278569413	0.586721728	0.493021132
TCGA_B6_A0RL	0.185167072	0.451601671	0.571072552	0.49138859	0.453748558	0.511166553	0.448705776	0.31862619	0.488432935	0.360572934	0.287127596	0.407122358	0.343865698	0.49138859	0.422026106	0.451601671	0.491243273	0.451601671	0.287127596	0.512232889	0.347459048	0.271332694	0.601157993	0.553261245	0.335638673	0.1811325	0.313640623	0.271332694	0.271332694	0.512232889	0.662570479	0.422026106	0.322350484	0.50337742	0.355212618	0.453748558	0.204609544	0.348127365	0.438550971	0.460185148	0.1811325	0.391620447	0.311484694	0.427016673	0.360572934	0.23374478	0.179669865	0.57884371	0.592877642
TCGA_B6_A0RM	0.08718229	0.347609099	0.476558363	0.394940797	0.350403691	0.429761378	0.36494241	0.249506903	0.414936654	0.300609734	0.215618417	0.493934255	0.258588844	0.394940797	0.451831105	0.347609099	0.403174314	0.347609099	0.228746615	0.419737793	0.378990328	0.41514861	0.458338879	0.462268492	0.282110092	0.057019025	0.224711079	0.41514861	0.41514861	0.419737793	0.552913113	0.451831105	0.227768432	0.433615258	0.266936334	0.350403691	0.586767896	0.267312843	0.466094506	0.37887228	0.057019025	0.294296207	0.234075531	0.341865831	0.300609734	0.357637774	0.274901242	0.580304956	0.493934255
TCGA_B6_A0RP	0.260367371	0.399953575	0.336811937	0.443487621	0.402422145	0.34900004	0.285761466	0.277506217	0.445410722	0.322581809	0.146403852	0.347638925	0.288240364	0.443487621	0.500290652	0.399953575	0.315698258	0.399953575	0.146403852	0.466295035	0.430256611	0.303451582	0.527751897	0.338088117	0.304304869	0.254699989	0.372317166	0.303451582	0.303451582	0.466295035	0.390776348	0.500290652	0.253959046	0.319520917	0.297630783	0.402422145	0.628470716	0.189091527	0.51349733	0.302007775	0.254699989	0.328136711	0.260991386	0.381176266	0.322581809	0.261414216	0.200938205	0.649110546	0.347638925
TCGA_B6_A0RV	0.363357834	0.355211235	0.497180773	0.401991389	0.371222607	0.443805078	0.37728605	0.264814338	0.242169521	0.169065916	0.24067108	0.515523089	0.272216065	0.401991389	0.463457169	0.355211235	0.416811092	0.355211235	0.24067108	0.426499432	0.391289764	0.4307553	0.478770132	0.482227079	0.156280875	0.324439941	0.250368123	0.4307553	0.4307553	0.4389904	0.57683967	0.463457169	0.241052265	0.45785321	0.281042863	0.371222607	0.37516269	0.280831527	0.477521082	0.390854807	0.324439941	0.309848598	0.608244657	0.19594271	0.169065916	0.371082458	0.285235609	0.594282084	0.515523089
TCGA_B6_A0WT	0.534471599	0.355675487	0.46777359	0.402421959	0.358419839	0.445293952	0.367254262	0.234456736	0.406797316	0.291193131	0.230288896	0.484737803	0.259672454	0.402421959	0.470168578	0.355675487	0.405728359	0.355675487	0.230288896	0.426912357	0.398389892	0.406839246	0.473312924	0.466352237	0.276182075	0.52285264	0.244968988	0.406839246	0.406839246	0.426912357	0.542720833	0.470168578	0.228725564	0.432536754	0.268058058	0.358419839	0.290184382	0.283892361	0.47821965	0.381116499	0.52285264	0.295532904	0.235059167	0.343302425	0.291193131	0.350479512	0.269398984	0.602350699	0.484737803
TCGA_B6_A0WV	0.613124092	0.334203807	0.46814741	0.382508073	0.337081892	0.273268681	0.203855839	0.266572335	0.198565926	0.460655915	0.305785435	0.485129142	0.420506506	0.382508073	0.45288802	0.334203807	0.225212077	0.334203807	0.305785435	0.407814597	0.380108459	0.286087142	0.49440969	0.601460946	0.124523641	0.599797366	0.295390656	0.286087142	0.286087142	0.407814597	0.543154547	0.45288802	0.370787169	0.422659931	0.434549101	0.337081892	0.368275488	0.386982953	0.669477571	0.222498297	0.599797366	0.479088592	0.381054577	0.547777633	0.460655915	0.246455284	0.189439898	0.569885642	0.485129142
TCGA_B6_A0WW	0.330734598	0.414867688	0.540793122	0.457319699	0.412745098	0.474467828	0.408041944	0.280078895	0.464886994	0.330338781	0.255905808	0.561179233	0.299043632	0.457319699	0.50303863	0.414867688	0.450789018	0.414867688	0.255905808	0.479560235	0.43316375	0.17992969	0.530014641	0.505521684	0.318489767	0.323539345	0.275668199	0.17992969	0.17992969	0.479560235	0.627439641	0.50303863	0.263501363	0.418062099	0.308814032	0.412745098	0.350704989	0.31284275	0.607454718	0.420710937	0.323539345	0.340466197	0.270797937	0.418397109	0.330338781	0.1550039	0.119145034	0.670203304	0.561179233
TCGA_B6_A0WY	0.669912688	0.348827762	0.526961777	0.396071044	0.351614764	0.497324051	0.297444577	0.301818026	0.475545651	0.343868384	0.278174842	0.546699713	0.307614005	0.396071044	0.384347091	0.348827762	0.283681474	0.348827762	0.278174842	0.42082172	0.307597697	0.32369234	0.469452948	0.539572069	0.326252646	0.655352921	0.414171612	0.32369234	0.32369234	0.42082172	0.611392222	0.384347091	0.271071408	0.505307374	0.317685849	0.351614764	0.507212581	0.338009608	0.546829001	0.313349096	0.655352921	0.350247339	0.278577603	0.406860825	0.343868384	0.278851007	0.21434114	0.490787802	0.546699713
TCGA_B6_A0WZ	0.244429741	0.314763231	0.57456154	0.364477933	0.317762399	0.408514748	0.339512034	0.336892205	0.377146871	0.269112819	0.199894673	0.596530133	0.239576407	0.364477933	0.426253765	0.314763231	0.375079814	0.314763231	0.199894673	0.390523382	0.35193157	0.377703207	0.646412884	0.418095019	0.254587156	0.239108409	0.208067467	0.377703207	0.377703207	0.390523382	0.668281047	0.426253765	0.210975115	0.39285917	0.247255175	0.317762399	0.559652928	0.249543	0.622374133	0.354185869	0.239108409	0.272597811	0.216817193	0.316660137	0.269112819	0.325379709	0.250105813	0.549555273	0.596530133
TCGA_B6_A0X4	0.587865537	0.350046425	0.462664714	0.397201292	0.352825836	0.436883828	0.364983693	0.240416774	0.405586105	0.290291157	0.223329822	0.479389512	0.258851537	0.397201292	0.462505945	0.350046425	0.403219922	0.350046425	0.223329822	0.421905647	0.390283446	0.406945776	0.463396779	0.455711492	0.275299929	0.575087245	0.237428049	0.406945776	0.406945776	0.421905647	0.536793408	0.462505945	0.228000464	0.428847136	0.267208267	0.352825836	0.595010846	0.276027718	0.471084277	0.378912355	0.575087245	0.294596013	0.234313988	0.342214096	0.290291157	0.350571284	0.269469526	0.575095299	0.479389512
TCGA_B6_A0X5	0.611973361	0.378772052	0.489828977	0.423842842	0.349769319	0.457687819	0.3774099	0.250578853	0.422010126	0.297146156	0.239881132	0.507826768	0.269983171	0.423842842	0.485916609	0.378772052	0.416947916	0.378772052	0.239881132	0.447455353	0.415050036	0.427133269	0.4949421	0.481019211	0.287261821	0.59867162	0.247780108	0.427133269	0.427133269	0.447455353	0.568309961	0.485916609	0.242821509	0.451893058	0.278731432	0.349769319	0.601355748	0.294732815	0.494885485	0.399631307	0.59867162	0.307300255	0.244418612	0.360280353	0.297146156	0.36796219	0.28283719	0.621283355	0.507826768
TCGA_B6_A0X7	0.363070151	0.362987465	0.470328027	0.409203445	0.361418685	0.447587622	0.354456508	0.253708944	0.416971488	0.298769708	0.225323503	0.487411949	0.266568157	0.409203445	0.470168578	0.362987465	0.391589893	0.362987465	0.225323503	0.433415918	0.398389892	0.406945776	0.475841874	0.458759922	0.283592096	0.350388382	0.24175628	0.406945776	0.406945776	0.433415918	0.545684545	0.470168578	0.234816405	0.444116478	0.275196302	0.361418685	0.37521692	0.278280832	0.481113717	0.368693143	0.350388382	0.303402788	0.241318668	0.352444386	0.298769708	0.350571284	0.269469526	0.602350699	0.487411949
TCGA_B6_A1KI	0.439996548	0.289809656	0.530388461	0.341334769	0.292964245	0.506619452	0.337200182	0.281965526	0.458588697	0.326045387	0.256394824	0.550286981	0.303295982	0.341334769	0.432965175	0.289809656	0.372525768	0.289809656	0.256394824	0.368328688	0.359031699	0.351709811	0.416810861	0.506269412	0.313902611	0.449566588	0.210343135	0.351709811	0.351709811	0.368328688	0.615367934	0.432965175	0.263791403	0.50508032	0.309153948	0.292964245	0.665238612	0.330995196	0.443640537	0.35194165	0.449566588	0.340840953	0.271096009	0.385355448	0.326045387	0.302987198	0.232893623	0.555972046	0.550286981
TCGA_BH_A0AU	0.420721796	0.184424327	0.285847793	0.243595264	0.188235294	0.32537926	0.250794699	0.320341309	0.501659359	0.361835697	0.2952904	0.29428646	0.323966671	0.243595264	0.564709613	0.184424327	0.277068321	0.184424327	0.2952904	0.274594818	0.498406664	0.395333973	0.569612671	0.565742551	0.345271701	0.189913318	0.321717014	0.395333973	0.395333973	0.274594818	0.331646668	0.564709613	0.285515401	0.272747914	0.334613685	0.188235294	0.430531453	0.357352379	0.336659847	0.26806396	0.189913318	0.368910208	0.293421562	0.428540333	0.361835697	0.340568072	0.261780474	0.716010165	0.29428646
TCGA_BH_A0AZ	0.599545461	0.376160631	0.470452634	0.421420883	0.378777393	0.475835982	0.385542666	0.242003259	0.419636152	0.405346899	0.240934397	0.487542395	0.409062923	0.421420883	0.485705226	0.376160631	0.425932683	0.376160631	0.228558531	0.445132652	0.41482641	0.412378822	0.480766671	0.46370643	0.285532816	0.366148824	0.254071661	0.412378822	0.412378822	0.445132652	0.545829117	0.485705226	0.31565056	0.449111654	0.458377239	0.378777393	0.404501085	0.295923139	0.496332518	0.398869875	0.366148824	0.505359017	0.324391189	0.494971921	0.405346899	0.355251686	0.273067156	0.634434562	0.487542395
TCGA_BH_A0B5	0.315717553	0.41196611	0.396872372	0.454628633	0.414359862	0.556074202	0.305412212	0.292170483	0.36261234	0.258289137	0.337496238	0.410513958	0.229725403	0.454628633	0.38461132	0.41196611	0.337407644	0.41196611	0.337496238	0.476979457	0.307877229	0.347608395	0.524025023	0.630277235	0.244001411	0.273049645	0.27339253	0.347608395	0.347608395	0.476979457	0.460459737	0.38461132	0.202273914	0.499574275	0.237057684	0.414359862	0.517841649	0.398843685	0.405368994	0.331142548	0.273049645	0.261355119	0.207875048	0.303600192	0.258289137	0.299453953	0.230177765	0.499491741	0.410513958
TCGA_BH_A0B8	0.287927389	0.506151346	0.118314071	0.541980624	0.509573241	0.558005714	0.235685093	0.314681417	0.489305007	0.361438828	0.299766777	0.126076181	0.51438657	0.541980624	0.234000951	0.506151346	0.256179878	0.506151346	0.281786037	0.910137297	0.125062895	0.117929051	0.538732863	0.590877718	0.336273818	0.278509513	0.360180269	0.117929051	0.117929051	0.552441416	0.137270493	0.234000951	0.300481466	0.569960833	0.337944866	0.509573241	0.329446855	0.385367513	0.626316052	0.253396385	0.254699989	0.372582821	0.300962771	0.422402159	0.361438828	0.101592254	0.078089729	0.303875476	0.126076181
TCGA_BH_A0BA	0.436314207	0.186571495	0.609202206	0.245586652	0.184602076	0.551728301	0.263344755	0.342337707	0.2738548	0.196449832	0.328129702	0.663383773	0.165956573	0.245586652	0.334513555	0.186571495	0.290933139	0.186571495	0.290550707	0.276504594	0.254877844	0.254021519	0.303274325	0.57655585	0.179357798	0.420972644	0.255321048	0.254021519	0.254021519	0.276504594	0.718881018	0.334513555	0.159580022	0.436566952	0.162344063	0.184602076	0.444414317	0.394464992	0.621176588	0.280246864	0.420972644	0.178983661	0.142358938	0.228984372	0.196449832	0.224888726	0.172862585	0.422172808	0.663383773
TCGA_BH_A0BC	0.327109794	0.381963788	0.494875549	0.426803014	0.384544406	0.459297413	0.386120629	0.263742389	0.187180543	0.129667713	0.241950045	0.513109836	0.423691664	0.426803014	0.494794694	0.381963788	0.426571194	0.381963788	0.241950045	0.450294209	0.424442332	0.432939171	0.492346599	0.486828483	0.116231475	0.595857255	0.426308509	0.432939171	0.432939171	0.450294209	0.5741651	0.494794694	0.373600557	0.463245729	0.43784629	0.384544406	0.345227766	0.297070952	0.497629859	0.39943093	0.595857255	0.48272373	0.38394587	0.14840451	0.129667713	0.372963796	0.286681716	0.620139771	0.513109836
TCGA_BH_A0BF	0.456682154	0.386490251	0.39201271	0.431001076	0.389042676	0.484889944	0.367708376	0.369222194	0.299387127	0.414186239	0.234050557	0.405426559	0.377720314	0.431001076	0.425144005	0.386490251	0.406230047	0.386490251	0.234050557	0.454320223	0.350757533	0.353414296	0.498136563	0.472103992	0.197953423	0.446752223	0.375172906	0.353414296	0.353414296	0.454320223	0.454821454	0.425144005	0.322988572	0.451666004	0.390257997	0.389042676	0.649295011	0.288143519	0.381318297	0.381557328	0.446752223	0.417328736	0.331932397	0.491706935	0.414186239	0.304455559	0.234022291	0.540851334	0.405426559
TCGA_BH_A0BJ	0.607140289	0.366411328	0.455063705	0.412378902	0.369088812	0.532533902	0.371300004	0.318540434	0.451030741	0.292311578	0.231718327	0.471432298	0.301079506	0.412378902	0.358769751	0.366411328	0.410197939	0.366411328	0.231718327	0.436461237	0.280538939	0.404335784	0.483495275	0.468537904	0.308398024	0.593943488	0.255454911	0.404335784	0.404335784	0.436461237	0.527974555	0.358769751	0.229624688	0.442413578	0.269111798	0.369088812	0.719143167	0.285507801	0.368444688	0.385043882	0.593943488	0.296694648	0.235983189	0.344651952	0.292311578	0.348322856	0.267741253	0.454447268	0.471432298
TCGA_BH_A0BM	0.278318781	0.3738974	0.487336843	0.419321851	0.376528258	0.451651845	0.384304174	0.256667524	0.422010126	0.302521918	0.236420403	0.505217845	0.269983171	0.419321851	0.485123923	0.3738974	0.424564444	0.3738974	0.236420403	0.443119645	0.414211438	0.424683072	0.486223879	0.475727597	0.287261821	0.272261623	0.254607113	0.424683072	0.424683072	0.443119645	0.565418534	0.485123923	0.237832821	0.452176875	0.278731432	0.376528258	0.613123644	0.290821749	0.492141111	0.391656314	0.272261623	0.307300255	0.244418612	0.356971834	0.302521918	0.36585142	0.281214729	0.620330368	0.505217845
TCGA_BH_A0BS	0.248457301	0.358577066	0.471636398	0.405113025	0.361303345	0.439620136	0.372703629	0.247234371	0.414500618	0.296929682	0.225774902	0.488781633	0.264893486	0.405113025	0.46853036	0.358577066	0.411748609	0.358577066	0.225774902	0.429493135	0.39665679	0.41360392	0.471183282	0.459450132	0.281792519	0.213159968	0.240149926	0.41360392	0.41360392	0.429493135	0.547202544	0.46853036	0.233337201	0.437531929	0.273462728	0.361303345	0.601084599	0.278790971	0.478419241	0.386406444	0.213159968	0.301491531	0.239798504	0.350224196	0.296929682	0.356307071	0.273878386	0.600381194	0.488781633
TCGA_BH_A0BT	0.352771105	0.310062674	0.193140401	0.360118407	0.313091119	0.25946642	0.195434092	0.316182146	0.495167268	0.364361222	0.27719681	0.197234542	0.325477158	0.360118407	0.419066744	0.310062674	0.215908054	0.310062674	0.27719681	0.386342521	0.344328283	0.38931501	0.426128045	0.538076613	0.340543402	0.345097377	0.324661996	0.38931501	0.38931501	0.386342521	0.224085586	0.419066744	0.279192529	0.528807402	0.3361773	0.313091119	0.728958785	0.336904306	0.760840277	0.214322927	0.345097377	0.356918003	0.283883275	0.431587654	0.364361222	0.335382921	0.257794865	0.540914867	0.197234542
TCGA_BH_A0BZ	0.471871809	0.243732591	0.584716987	0.298600646	0.247174164	0.431773369	0.194938695	0.214218335	0.367311838	0.42508208	0.267002708	0.353509001	0.286303	0.298600646	0.379273899	0.243732591	0.215360759	0.243732591	0.267002708	0.327345928	0.30223067	0.382230745	0.459869559	0.623260094	0.247424135	0.461612068	0.221944581	0.382230745	0.382230745	0.327345928	0.678401041	0.379273899	0.25224781	0.496509054	0.295625276	0.247174164	0.50005423	0.325383667	0.474427424	0.299963932	0.461612068	0.325925648	0.259232764	0.553393409	0.42508208	0.329280044	0.253103837	0.659847522	0.353509001
TCGA_BH_A0C3	0.466751054	0.369951253	0.337621881	0.415662002	0.37260669	0.449800813	0.376460389	0.240159506	0.417116833	0.37738572	0.236044237	0.348486825	0.376505356	0.415662002	0.481477567	0.369951253	0.415898933	0.369951253	0.236044237	0.439609786	0.410353888	0.42404389	0.484293891	0.475152421	0.283697953	0.456602499	0.251349784	0.42404389	0.42404389	0.439609786	0.391716062	0.481477567	0.331921805	0.451552478	0.389000306	0.37260669	0.494034707	0.290396633	0.489346839	0.3900533	0.456602499	0.428871234	0.341112999	0.498193374	0.37738572	0.365300785	0.280791479	0.615946633	0.348486825
TCGA_BH_A0DG	0.591490341	0.350510678	0.462477804	0.397631862	0.353287197	0.440263973	0.364612145	0.234971272	0.260289237	0.529350218	0.230326512	0.479193843	0.742322374	0.397631862	0.47064419	0.350510678	0.40280945	0.350510678	0.230326512	0.422318571	0.398893051	0.405028231	0.47005191	0.466409755	0.16947777	0.578633345	0.241488555	0.405028231	0.405028231	0.422318571	0.536576551	0.47064419	0.222692732	0.433047624	0.862503824	0.353287197	0.42489154	0.283934872	0.326480715	0.378551677	0.578633345	0.950906911	0.852454619	0.736363241	0.529350218	0.348919378	0.268199774	0.60292249	0.479193843
TCGA_BH_A0DH	0.258008372	0.434946611	0.560667892	0.475941873	0.437197232	0.492213593	0.427940387	0.29645828	0.479324629	0.345203305	0.274676497	0.58198539	0.308828962	0.475941873	0.536331449	0.434946611	0.472772051	0.434946611	0.274676497	0.497419222	0.468384861	0.490092681	0.563689605	0.534222938	0.32900494	0.25239221	0.299629646	0.490092681	0.490092681	0.497419222	0.650498771	0.536331449	0.272144556	0.518135891	0.31894354	0.437197232	0.281290672	0.33405603	0.544384013	0.440027251	0.25239221	0.351633938	0.279680467	0.408471551	0.345203305	0.422199789	0.32452737	0.681893266	0.58198539
TCGA_BH_A0DI	0.603457948	0.358112813	0.481168811	0.404682454	0.360841984	0.516116052	0.381125377	0.250278707	0.416826143	0.374968431	0.233674391	0.498760762	0.335360998	0.404682454	0.479416583	0.358112813	0.421052632	0.358112813	0.233674391	0.429080211	0.372561078	0.420794716	0.482896313	0.471528816	0.283486239	0.59535067	0.246976931	0.420794716	0.420794716	0.429080211	0.558262252	0.479416583	0.29557979	0.44905489	0.346408783	0.360841984	0.472017354	0.287718403	0.488099396	0.390253677	0.59535067	0.381914256	0.303764643	0.457272213	0.374968431	0.362501721	0.278639955	0.451270648	0.498760762
TCGA_BH_A0DK	0.368075833	0.387766945	0.510451388	0.432185145	0.390311419	0.461550843	0.394005697	0.269488037	0.22172428	0.324024967	0.245072224	0.529415601	0.519541928	0.432185145	0.492046716	0.387766945	0.435282313	0.387766945	0.245072224	0.455455765	0.421535193	0.444764035	0.502329296	0.488956632	0.141390261	0.360069796	0.415153273	0.444764035	0.444764035	0.455455765	0.592236519	0.492046716	0.456116944	0.486178123	0.537067881	0.390311419	0.385140998	0.300599413	0.507060526	0.40708532	0.360069796	0.592115125	0.463858833	0.405772496	0.324024967	0.383150553	0.294511851	0.632210928	0.529415601
TCGA_BH_A0DP	0.391435681	0.326601671	0.418242422	0.375457481	0.329527105	0.509315521	0.238285927	0.229397136	0.417940457	0.175307573	0.207117063	0.432885468	0.289520995	0.375457481	0.43476193	0.326601671	0.263249111	0.326601671	0.207117063	0.401052958	0.360932521	0.392297859	0.445760681	0.430921431	0.284297812	0.382922436	0.218821115	0.392297859	0.392297859	0.401052958	0.485253723	0.43476193	0.255090202	0.254867458	0.298956457	0.329527105	0.665184382	0.257705225	0.454717828	0.255921132	0.382922436	0.329598261	0.262153864	0.203473945	0.175307573	0.337952554	0.259770034	0.55978399	0.432885468
TCGA_BH_A0DQ	0.604723753	0.363857939	0.667082022	0.410010764	0.366551326	0.45056537	0.384304174	0.170568562	0.413483201	0.302233286	0.383802287	0.693386381	0.269720478	0.410010764	0.488083285	0.363857939	0.424564444	0.363857939	0.383802287	0.434190152	0.417342204	0.411366784	0.485624917	0.709708961	0.281051517	0.591579421	0.429298113	0.411366784	0.411366784	0.434190152	0.773962701	0.488083285	0.237600789	0.447124936	0.278459499	0.366551326	0.286117137	0.457382137	0.489945611	0.397667615	0.591579421	0.30700045	0.244180154	0.356623569	0.302233286	0.354379847	0.272397009	0.616899619	0.693386381
TCGA_BH_A0DS	0.191381022	0.471970752	0.386343105	0.510279871	0.485986159	0.45056537	0.423894646	0.190935597	0.342312444	0.246166613	0.16795817	0.656535351	0.205459098	0.510279871	0.357025842	0.471970752	0.468302472	0.471970752	0.16795817	0.530349954	0.278694024	0.329977629	0.344802343	0.371045669	0.229216655	0.135764944	0.286957298	0.329977629	0.329977629	0.530349954	0.448243458	0.357025842	0.180839956	0.441845944	0.211937863	0.485986159	0.488828633	0.194490499	0.576518138	0.436099868	0.135764944	0.233660621	0.185847566	0.271429193	0.246166613	0.28426559	0.218503104	0.466327827	0.656535351
TCGA_BH_A0DV	0.486831317	0.352309656	0.468209713	0.399300323	0.355074971	0.442275965	0.364323164	0.240030872	0.407378697	0.291626078	0.224383088	0.485194365	0.260066494	0.399300323	0.464091317	0.352309656	0.402490194	0.352309656	0.224383088	0.423918654	0.391960642	0.405401087	0.466191934	0.457321983	0.276605505	0.476246763	0.244879747	0.405401087	0.405401087	0.423918654	0.543226832	0.464091317	0.229073612	0.428620083	0.268465957	0.355074971	0.595119306	0.277218042	0.482411057	0.37827115	0.476246763	0.295982611	0.235416853	0.343824823	0.291626078	0.349240582	0.26844667	0.595044473	0.485194365
TCGA_BH_A0E1	0.19023029	0.348479573	0.465779882	0.395748116	0.351268743	0.429439459	0.368368906	0.238401509	0.407524043	0.289677815	0.217461631	0.482650665	0.258293314	0.395748116	0.452253871	0.348479573	0.406959774	0.348479573	0.217461631	0.420512026	0.37943758	0.410727602	0.45887129	0.446738755	0.276711362	0.186085782	0.2294409	0.410727602	0.410727602	0.420512026	0.540407691	0.452253871	0.227507396	0.430550037	0.266630409	0.351268743	0.590130152	0.26939591	0.469238062	0.382198533	0.186085782	0.293958927	0.233807267	0.341474032	0.289677815	0.353829211	0.271973758	0.589898348	0.482650665
TCGA_BH_A0E2	0.347247594	0.39275766	0.567957385	0.436813778	0.412226067	0.471449841	0.388804029	0.226309922	0.132288462	0.400223689	0.82493229	0.589616488	0.347707589	0.436813778	0.514611848	0.39275766	0.429535711	0.39275766	0.032801685	0.459894704	0.445407279	0.165388303	0.143551178	0.187852295	0.076252646	0.296296296	0.277319174	0.165388303	0.165388303	0.474088985	0.658956195	0.514611848	0.306485295	0.458477607	0.359189639	0.412226067	0.256290672	0.335501424	0.516441295	0.402035827	0.296296296	0.396005097	0.31497213	0.474859606	0.400223689	0.142476942	0.109516084	0.649555273	0.589616488
TCGA_BH_A0GY	0.337063621	0.556174559	0.193265007	0.588374596	0.557670127	0.401472778	0.317797135	0.258897179	0.369055982	0.262726846	0.280582305	0.197364988	0.234092682	0.588374596	0.409448819	0.556174559	0.35109003	0.556174559	0.280582305	0.644910705	0.334153296	0.61068499	0.400439239	0.545898999	0.248694425	0.329730947	0.045691848	0.61068499	0.61068499	0.606276453	0.224230158	0.409448819	0.206131446	0.507691434	0.241578572	0.557670127	0.667299349	0.340730349	0.419889227	0.33310624	0.329730947	0.266339379	0.211839399	0.308954769	0.262726846	0.526086358	0.404380643	0.517217281	0.197364988
TCGA_BH_A0GZ	0.643848621	0.404654132	0.535061213	0.447847147	0.407093426	0.477687015	0.407422697	0.28273733	0.454955064	0.32766894	0.25921607	0.137751109	0.292870336	0.447847147	0.191882894	0.404654132	0.450104898	0.404654132	0.25921607	0.470475896	0.103986135	0.133908597	0.52435778	0.510583228	0.311256175	0.629854779	0.282941413	0.133908597	0.133908597	0.470475896	0.62078936	0.191882894	0.258048611	0.480501788	0.302423604	0.407093426	0.312039046	0.316583769	0.520632703	0.420109806	0.629854779	0.333420776	0.265194194	0.38731444	0.32766894	0.115358143	0.088670993	0.664739517	0.137751109
TCGA_BH_A0H0	0.189942607	0.400185701	0.517304757	0.443702906	0.402652826	0.467425858	0.405647525	0.48036189	0.076960345	0.327380308	0.255191092	0.536590138	0.292607643	0.443702906	0.503355705	0.400185701	0.448143756	0.400185701	0.255191092	0.466501497	0.433499189	0.451688505	0.523292959	0.504428851	0.035956246	0.185804345	0.272500112	0.451688505	0.451688505	0.466501497	0.600187943	0.503355705	0.257816579	0.482999376	0.302151671	0.402652826	0.206941432	0.31203503	0.519335363	0.418386567	0.185804345	0.333120971	0.264955736	0.386966175	0.327380308	0.389115771	0.299097065	0.642249047	0.536590138
TCGA_BH_A0H3	0.360998835	0.350568709	0.461792468	0.397685684	0.353344867	0.435636393	0.364034182	0.239730726	0.40389041	0.290796262	0.224006921	0.478476389	0.257702253	0.397685684	0.463245786	0.350568709	0.402170939	0.350568709	0.224006921	0.422370187	0.391066137	0.404229253	0.4644616	0.456746808	0.274064926	0.335303388	0.238097363	0.404229253	0.404229253	0.422370187	0.535781408	0.463245786	0.226985324	0.430039167	0.266018559	0.353344867	0.594414317	0.276792926	0.473130083	0.377990622	0.335303388	0.293284365	0.233270738	0.34282356	0.290796262	0.348231083	0.267670711	0.594027954	0.478476389
TCGA_BH_A0H6	0.137814473	0.329271123	0.463723872	0.377933262	0.332179931	0.417327271	0.357222475	0.247234371	0.406312832	0.291301367	0.218176347	0.480498304	0.252317038	0.377933262	0.437404217	0.329271123	0.392228405	0.329271123	0.218176347	0.403427274	0.363727847	0.405560882	0.443897245	0.447831589	0.275829217	0.13480806	0.212886529	0.405560882	0.405560882	0.403427274	0.538022264	0.437404217	0.222228668	0.421354374	0.260443931	0.332179931	0.567245119	0.25676997	0.452472432	0.371378191	0.13480806	0.28713836	0.228382366	0.343433024	0.291301367	0.349378241	0.268552483	0.56931385	0.480498304
TCGA_BH_A0H7	0.685102343	0.453806871	0.484844709	0.4934338	0.455940023	0.536638365	0.203112744	0.318068776	0.483345849	0.35523325	0.376617514	0.502608923	0.276287813	0.4934338	0.550071342	0.453806871	0.224391134	0.453806871	0.376617514	0.514194281	0.736512551	0.353520827	0.121123386	0.687679742	0.331933663	0.678205561	0.303467047	0.353520827	0.353520827	0.514194281	0.562527107	0.550071342	0.243401589	0.650735085	0.285257827	0.455940023	0.355856833	0.449262424	0.419989023	0.221776941	0.678205561	0.314495578	0.250141584	0.365330199	0.35523325	0.304547332	0.234092833	0.508068615	0.502608923
TCGA_BH_A0H9	0.745630817	0.378191736	0.319242391	0.272282024	0.21822376	0.454589353	0.270197746	0.249678415	0.422833749	0.30313526	0.12955161	0.329246021	0.270541395	0.347793326	0.490567035	0.378191736	0.298504059	0.224059889	0.12955161	0.302105915	0.41996981	0.277884308	0.432051111	0.474979869	0.28786168	0.722728808	0.256659676	0.277884308	0.277884308	0.307267472	0.370391788	0.490567035	0.238325889	0.453766249	0.27930929	0.21822376	0.615943601	0.176040471	0.500723517	0.286899371	0.722728808	0.307937341	0.244925333	0.357711898	0.30313526	0.239388795	0.184008183	0.626874206	0.329246021
TCGA_BH_A0HA	0.643330792	0.358577066	0.457991963	0.405113025	0.361303345	0.445213472	0.401312802	0.282651574	0.465177685	0.334668254	0.264745712	0.474497782	0.299240652	0.405113025	0.516937061	0.358577066	0.443354921	0.358577066	0.264745712	0.429493135	0.447867166	0.454032172	0.534340477	0.519038307	0.318701482	0.629348193	0.284547767	0.454032172	0.454032172	0.429493135	0.531371982	0.516937061	0.263675387	0.486348413	0.309017982	0.361303345	0.601084599	0.322832972	0.522528816	0.414178656	0.629348193	0.340691051	0.27097678	0.395759871	0.334668254	0.391134768	0.300648984	0.658576874	0.474497782
TCGA_BH_A0HB	0.547589937	0.371576137	0.444783652	0.417168999	0.360784314	0.448714337	0.342649548	0.256281623	0.604563843	0.362593354	0.238865483	0.501304461	0.252448385	0.417168999	0.479363737	0.371576137	0.378546018	0.371576137	0.238865483	0.441055022	0.408117627	0.42734633	0.512345268	0.479466237	0.420218772	0.5	0.246173754	0.42734633	0.42734633	0.441055022	0.516047419	0.479363737	0.340753524	0.664415054	0.712668684	0.360784314	0.29208243	0.342940951	0.500573824	0.36544704	0.5	0.785714286	0.404408477	0.360106221	0.362593354	0.368145735	0.282978273	0.707782719	0.501304461
TCGA_BH_A0HF	0.605759411	0.385561746	0.488645214	0.430139935	0.36822376	0.451370166	0.382405152	0.257053426	0.403066786	0.304181549	0.236758953	0.497260631	0.264499446	0.430139935	0.461290493	0.750884981	0.409605035	0.367629991	0.208095095	0.785098586	0.407670375	0.428198572	0.481565287	0.474232141	0.273465067	0.601654846	0.246530722	0.428198572	0.428198572	0.449210282	0.566936533	0.461290493	0.237687801	0.46852472	0.272205038	0.36822376	0.388123644	0.280406411	0.493288758	0.395824149	0.592536305	0.300104932	0.244060926	0.358060163	0.304181549	0.368879916	0.283542607	0.607052097	0.497260631
TCGA_BH_A0HI	0.265718272	0.359157382	0.468085106	0.405651238	0.361880046	0.444891554	0.400528423	0.245304862	0.408008527	0.292095104	0.231868793	0.485063919	0.260493371	0.405651238	0.431221265	0.359157382	0.44248837	0.359157382	0.231868793	0.430009291	0.357186784	0.406093534	0.471116731	0.468767974	0.27706422	0.238432962	0.280487261	0.406093534	0.406093534	0.430009291	0.543082261	0.431221265	0.229450664	0.43838338	0.268907849	0.361880046	0.604989154	0.285677847	0.524025747	0.413417224	0.238432962	0.296469795	0.235804346	0.344390754	0.292095104	0.349837104	0.268905192	0.555527319	0.485063919
TCGA_BH_A0HK	0.203176019	0.360724234	0.477492913	0.407104413	0.36343714	0.447668102	0.380712546	0.246891347	0.408250769	0.293718656	0.223292206	0.494912601	0.273168329	0.407104413	0.465518153	0.360724234	0.420596552	0.360724234	0.223292206	0.431402911	0.393470118	0.405667412	0.472048449	0.455653974	0.277240649	0.198750422	0.238320468	0.405667412	0.405667412	0.431402911	0.553997398	0.465518153	0.229218632	0.439632173	0.268635916	0.36343714	0.225542299	0.275985206	0.488049499	0.39418106	0.198750422	0.29616999	0.235565889	0.373383832	0.293718656	0.349470013	0.268623025	0.608513342	0.494912601
TCGA_BH_A0HN	0.477567929	0.255280873	0.589638952	0.309311087	0.254844291	0.381715022	0.303059076	0.341651659	0.3188634	0.22376159	0.163368944	0.612314114	0.202799327	0.309311087	0.396924378	0.255280873	0.334807991	0.255280873	0.163368944	0.337617425	0.308100855	0.307819325	0.348995075	0.364028529	0.21213832	0.462118654	0.350140556	0.307819325	0.307819325	0.337617425	0.724230158	0.396924378	0.178490632	0.333541466	0.209184541	0.254844291	0.517190889	0.203077839	0.620128736	0.335270308	0.462118654	0.230625094	0.183433187	0.261938967	0.22376159	0.265176892	0.203830418	0.495616264	0.612314114
TCGA_BH_A0HP	0.404841703	0.375058032	0.510202174	0.420398278	0.377681661	0.449438654	0.227263345	0.272017837	0.232625179	0.161489339	0.243379476	0.526284894	0.141624595	0.420398278	0.474290546	0.375058032	0.251071787	0.375058032	0.243379476	0.444151956	0.402750601	0.444178119	0.488220418	0.486368342	0.14932957	0.35770573	0.254607113	0.444178119	0.444178119	0.444151956	0.591947376	0.474290546	0.124456175	0.464437759	0.145858119	0.377681661	0.377331887	0.286655614	0.489746021	0.257323769	0.35770573	0.160807975	0.127902471	0.186800749	0.161489339	0.382645804	0.294123871	0.607306226	0.526284894
TCGA_BH_A0HX	0.398109924	0.323642061	0.459923367	0.372712594	0.326585928	0.538690596	0.008256616	0.264728582	0.374336862	0.568892737	0.326098405	0.476519697	0.512416369	0.372712594	0.648311579	0.323642061	0.009121591	0.323642061	0.326098405	0.398420564	0.586850785	0.365239161	0.515439904	0.612849419	0.540508116	0.395193065	0.252866896	0.365239161	0.365239161	0.398420564	0.533612838	0.648311579	0.451969372	0.216041324	0.529691696	0.326585928	0.394143167	0.392169366	0.835038172	0.032621328	0.395193065	0.583982911	0.464484783	0.678377084	0.568892737	0.314642316	0.241852427	0.640088945	0.476519697
TCGA_BH_A0W3	0.208066627	0.445160167	0.341048565	0.485414424	0.447347174	0.508349765	0.438137308	0.289469171	0.468665972	0.336147491	0.270087271	0.352074093	0.317563518	0.485414424	0.373355176	0.445160167	0.484037216	0.445160167	0.270087271	0.506503561	0.29596914	0.298604453	0.549114868	0.551478201	0.321242061	0.203534842	0.313729865	0.298604453	0.298604453	0.506503561	0.395691774	0.373355176	0.26709786	0.324799909	0.313028995	0.447347174	0.240347072	0.347829784	0.559203633	0.449925861	0.203534842	0.345113176	0.274494024	0.39754473	0.336147491	0.257238563	0.197728555	0.48570521	0.352074093
TCGA_BH_A0W4	0.337121158	0.364728412	0.47780443	0.410818084	0.367416378	0.444287956	0.376666804	0.255724209	0.420120637	0.301295234	0.230176046	0.495238716	0.268702541	0.410818084	0.470908418	0.364728412	0.416126973	0.364728412	0.230176046	0.434964385	0.399172583	0.423244913	0.480167709	0.466179685	0.285885674	0.329787234	0.246619963	0.423244913	0.423244913	0.434964385	0.554358826	0.470908418	0.236701665	0.442527105	0.277405758	0.367416378	0.606887202	0.283764826	0.482910034	0.390253677	0.329787234	0.305838705	0.243256133	0.355491707	0.301295234	0.36461249	0.280262415	0.607687421	0.495238716
TCGA_BH_A0W5	0.52371226	0.342908542	0.462727018	0.39058127	0.345732411	0.480986681	0.364570862	0.243503988	0.404762482	0.289677815	0.218853446	0.479454735	0.258293314	0.39058127	0.453363632	0.342908542	0.402763842	0.342908542	0.218853446	0.415556932	0.380611617	0.39964845	0.453746839	0.448866904	0.274700071	0.512326917	0.231984293	0.39964845	0.39964845	0.415556932	0.536865693	0.453363632	0.227507396	0.422035534	0.266630409	0.345732411	0.585574837	0.270968839	0.464896961	0.378511602	0.512326917	0.293958927	0.233807267	0.341474032	0.289677815	0.344284862	0.264637415	0.582147395	0.479454735
TCGA_BH_A1ES	0.630212454	0.399663417	0.260739541	0.443218515	0.41121684	0.258359825	0.353176733	0.203370208	0.755626075	0.653858643	0.254476377	0.268001565	0.306456512	0.443218515	0.496089415	0.399663417	0.390176047	0.399663417	0.254476377	0.466036957	0.425812042	0.364626611	0.44186743	0.503220982	0.586966302	0.616514691	0.1945027	0.364626611	0.364626611	0.466036957	0.302515541	0.496089415	0.194544347	0.549951751	0.233522553	0.41121684	0.347369848	0.305190664	0.491991418	0.367450808	0.616514691	0.257457653	0.199931444	0.677354055	0.653858643	0.314114624	0.241446812	0.635387548	0.268001565
TCGA_BH_A1EU	0.507947239	0.273270659	0.54465593	0.325995694	0.276528258	0.381875981	0.390909466	0.268287454	0.343669	0.240682614	0.283892567	0.565223063	0.217247465	0.325995694	0.391534112	0.273270659	0.431861717	0.273270659	0.283892567	0.353618251	0.315200984	0.33557047	0.424530813	0.548947429	0.230204658	0.496904199	0.405425907	0.33557047	0.33557047	0.353618251	0.631921353	0.391534112	0.191252393	0.45683147	0.224140861	0.276528258	0.518112798	0.344471368	0.466144404	0.40407967	0.496904199	0.247114376	0.196548332	0.287057594	0.240682614	0.289083651	0.222206546	0.507814485	0.565223063
TCGA_BH_A1EX	0.984004833	0.272168059	0.387153048	0.324973089	0.275432526	0.382721017	0.310655162	0.194065689	0.458394903	0.338745174	0.192032802	0.40033916	0.288076181	0.324973089	0.48628653	0.272168059	0.343199854	0.272168059	0.192032802	0.352637555	0.415441382	0.332640886	0.391321709	0.407856896	0.313761468	0.978329393	0.179197715	0.332640886	0.332640886	0.352637555	0.449183172	0.48628653	0.253814026	0.563433048	0.297460825	0.275432526	0.519739696	0.240658079	0.406666334	0.326173206	0.978329393	0.327949333	0.26084235	0.3809586	0.338745174	0.297113752	0.22837895	0.621728081	0.40033916
TCGA_BH_A1EY	0.427913868	0.442954968	0.576866764	0.483369214	0.445155709	0.493863426	0.432109978	0.131678244	0.274969114	0.191398781	0.275278363	0.598943386	0.170323852	0.483369214	0.538445278	0.442954968	0.477378455	0.442954968	0.275278363	0.50454217	0.470621121	0.497603068	0.269466258	0.541700219	0.180169372	0.418608578	0.300923654	0.497603068	0.497603068	0.50454217	0.669293046	0.538445278	0.148500493	0.275472555	0.175566811	0.445155709	0.437310195	0.334736216	0.326480715	0.444074861	0.418608578	0.193561685	0.152612597	0.222889731	0.191398781	0.428669756	0.329500564	0.686022872	0.598943386
TCGA_BH_A1F8	0.754491449	0.531337047	0.205601072	0.565339074	0.532987313	0.54963583	0.495355654	0.347954721	0.533974468	0.397120901	0.331665664	0.210279155	0.359692977	0.565339074	0.25027744	0.531337047	0.54724984	0.531337047	0.331665664	0.583152679	0.165762845	0.187333546	0.677825103	0.621362015	0.368807339	0.347123719	0.368881353	0.187333546	0.187333546	0.583152679	0.238542721	0.25027744	0.296275886	0.600499518	0.371596587	0.532987313	0.393167028	0.398461081	0.261962976	0.505470284	0.347123719	0.382813671	0.304480014	0.471115755	0.397120901	0.161382095	0.124047686	0.337992376	0.210279155
TCGA_BH_A1FB	0.516059896	0.362581244	0.476869879	0.408826695	0.365282584	0.387630276	0.375428312	0.247491639	0.411496815	0.298986182	0.230025579	0.49426037	0.266765177	0.408826695	0.473233631	0.362581244	0.414758734	0.362581244	0.230025579	0.433054609	0.401632471	0.417385746	0.480167709	0.465949615	0.279604799	0.504840707	0.246486101	0.417385746	0.417385746	0.433054609	0.553274541	0.473233631	0.234990429	0.441845944	0.275400252	0.365282584	0.602603037	0.28359478	0.481662592	0.389051417	0.504840707	0.303627642	0.241497511	0.352705585	0.298986182	0.359564998	0.276382619	0.602287166	0.49426037
TCGA_BH_A1FE	0.513211835	0.36832637	0.478334008	0.414155005	0.372520185	0.414228804	0.368348264	0.00865599	0.421162278	0.301890536	0.236382787	0.651545787	0.269408529	0.414155005	0.49199387	0.36832637	0.40693697	0.36832637	0.236382787	0.43816455	0.421479287	0.395919889	0.484726474	0.475670079	0.286644319	0.502054486	0.254562492	0.395919889	0.395919889	0.43816455	0.555840682	0.49199387	0.237325251	0.742152466	0.278136578	0.372520185	0.569712581	0.290779237	0.476747667	0.382178496	0.502054486	0.306644431	0.243896986	0.356210004	0.301890536	0.341072822	0.262168454	0.605654384	0.586192278
TCGA_BH_A1FN	0.500237338	0.351439183	0.106289524	0.398493003	0.252883506	0.434710877	0.111010197	0.253537432	0.456747656	0.356063066	0.003724045	0.106313592	0.317760539	0.398493003	0.494953232	0.351439183	0.122639788	0.351439183	0.003724045	0	0.453905071	0.772131671	0.398376148	0.533532727	0.31256175	0.489361702	0.464236313	0.772131671	0.772131671	0	0.123319358	0.494953232	0.270694356	0.620423455	0.328189265	0.252883506	0.498806941	0	0.451524375	0.132368853	0.489361702	0.33536951	0.266744165	0.450132776	0.356063066	0.665167714	0.511286682	0.108640407	0.106313592
TCGA_C8_A1HE	0.218538283	0.378481894	0.498115324	0.423573735	0.381084198	0.473059434	0.389464558	0.260655175	0.432765679	0.310531443	0.24300331	0.516501435	0.277272914	0.423573735	0.492997939	0.378481894	0.430265438	0.378481894	0.24300331	0.447197275	0.422541511	0.439703846	0.494542792	0.485793167	0.295095272	0.178937296	0.28847441	0.439703846	0.439703846	0.447197275	0.577923955	0.492997939	0.244271709	0.466027133	0.286277576	0.381084198	0.330260304	0.298261276	0.499226585	0.402677033	0.178937296	0.315619847	0.251035798	0.366636193	0.310531443	0.378791355	0.291161117	0.629796696	0.516501435
TCGA_C8_A1HG	0.472677321	0.330025534	0.597613782	0.378632939	0.2955594	0.420063579	0.34454857	0.237243804	0.507182481	0.365948696	0.13154529	0.620662666	0.327710052	0.378632939	0.487501982	0.330025534	0.380643984	0.330025534	0.13154529	0.404098276	0.416727232	0.414935549	0.346066818	0.315368687	0.349294284	0.342564449	0.330551961	0.414935549	0.414935549	0.404098276	0.693364175	0.487501982	0.288821857	0.45717205	0.338488732	0.2955594	0.434381779	0.578710199	0.462950951	0.37482467	0.342564449	0.373182431	0.296819577	0.433503113	0.365948696	0.357454228	0.274760158	0.579161372	0.620662666
TCGA_C8_A1HI	0.427511112	0.190807799	0.463910782	0.249515608	0.198442907	0.499054364	0.811418899	0.245948032	0.36789322	0.352419093	0.320531147	0.615770937	0.497237614	0.249515608	0.434339164	0.190807799	0.376220013	0.190807799	0.30428077	0.28027253	0.360485269	0.359379994	0.427459071	0.608535603	0.247847565	0.418214567	0.283699969	0.359379994	0.359379994	0.28027253	0.538239121	0.434339164	0.491849875	0.435829029	0.48268126	0.198442907	0.447939262	0.385877652	0.534105085	0.355227828	0.418214567	0.5321541	0.549256312	0.548953028	0.352419093	0.309594824	0.23797263	0.559275731	0.480693973
TCGA_C8_A1HM	0.568648322	0.27181987	0.436061182	0.324650161	0.453114187	0.48352179	0.275151715	0.245090473	0.427581696	0.361691381	0.735517605	0.451539264	0.493436769	0.324650161	0.702742694	0.27181987	0.303977014	0.450963324	0.672058381	0.352327862	0.759098787	0.284435922	0.450685479	0.593178419	0.291319689	0.553979511	0.384454063	0.284435922	0.284435922	0.352327862	0.505927425	0.788247107	0.453506584	0.592666175	0.531493253	0.453114187	0.570932755	0.261233686	0.373783743	0.291708412	0.553979511	0.58596912	0.466064562	0.433807845	0.361691381	0.245032809	0.188346501	0.455590851	0.451539264
TCGA_C8_A1HO	0.611052775	0.370357474	0.491760381	0.416038751	0.38183391	0.457728059	0.385088552	0.263056342	0.414161479	0.378684562	0.251579898	0.508152883	0.536978205	0.416038751	0.669132801	0.370357474	0.425430995	0.63463324	0.251579898	0.439971095	0.650304691	0.430382444	0.495274857	0.501898079	0.281545519	0.597771023	0.260987908	0.430382444	0.430382444	0.439971095	0.570550817	0.669132801	0.533673647	0.463416019	0.630035011	0.38183391	0.238937093	0.309484334	0.502020857	0.398429047	0.597771023	0.601858792	0.572729441	0.437638762	0.378684562	0.370761254	0.284988713	0.844726811	0.508152883
TCGA_C8_A26V	0.268537564	0.405582637	0.511261331	0.448708288	0.408016148	0.468753772	0.405936507	0.257139182	0.450400911	0.327344229	0.254363527	0.530263501	0.290046382	0.448708288	0.505416689	0.405582637	0.448463012	0.405582637	0.254363527	0.471301745	0.435679544	0.464259082	0.520497804	0.476475325	0.307939308	0.262692784	0.470349382	0.464259082	0.464259082	0.471301745	0.593176232	0.505416689	0.255554266	0.475903956	0.299500323	0.408016148	0.626952278	0.311099775	0.514295694	0.418667094	0.262692784	0.330197871	0.262630779	0.383570589	0.327344229	0.399944936	0.307420993	0.609720457	0.530263501
TCGA_C8_A26Z	0.733087844	0.350684773	0.176630012	0.397793326	0.548442907	0.44336244	0.486686207	0.474787754	0.556406095	0.412562687	0.334411676	0.17995043	0.373944096	0.397793326	0.479680812	0.350684773	0.53767217	0.350684773	0.334411676	0.422473418	0.408453066	0.153030787	0.475908425	0.634706085	0.385144672	0.746650906	0.241533176	0.153030787	0.153030787	0.422473418	0.783648981	0.479680812	0.326295029	0.421411137	0.386348958	0.548442907	0.34181128	0.422607661	0.493438451	0.497054462	0.746650906	0.403912457	0.321261438	0.489747943	0.412562687	0.332079108	0.255255361	0.602287166	0.17995043
TCGA_C8_A273	0.560017836	0.351613278	0.433132924	0.398654467	0.343598616	0.441229729	0.356727078	0.221593345	0.101233013	0.272865029	0.219455311	0.44847378	0.253236465	0.398654467	0.469534429	0.351613278	0.394098331	0.351613278	0.219455311	0.423299267	0.397719014	0.383402578	0.456675096	0.449787185	0.053634439	0.570640549	0.231314979	0.383402578	0.383402578	0.423299267	0.502529999	0.469534429	0.56992865	0.426236022	0.25979809	0.343598616	0.58318872	0.284274965	0.474876503	0.392016992	0.570640549	0.273159946	0.718069093	0.515171303	0.272865029	0.330289543	0.253879797	0.595298602	0.44847378
TCGA_C8_A274	0.36376059	0.544858403	0.482103361	0.57787944	0.550346021	0.447869301	0.208190563	0.37646857	0.420411327	0.301331313	0.235291905	0.499739108	0.268899561	0.57787944	0.479046663	0.544858403	0.230000912	0.544858403	0.235291905	0.595179106	0.407782188	0.201395547	0.672367896	0.474002071	0.286097389	0.355848249	0.250546607	0.201395547	0.201395547	0.595179106	0.559346538	0.479046663	0.236875689	0.451098371	0.277609708	0.550346021	0.60873102	0.291629469	0.486752158	0.226706208	0.355848249	0.306063559	0.243434976	0.35553524	0.301331313	0.173496077	0.133359199	0.613024142	0.499739108
TCGA_C8_A27A	0.720027042	0.447771588	0.619606866	0.487836383	0.454786621	0.211983421	0.735292903	0.058185404	0.534555849	0.400151532	0.207982245	0.670493086	0.449862496	0.487836383	0.547746129	0.447771588	0.841101888	0.447771588	0.207982245	0.508826262	0.48046067	0.151752424	0.591707707	0.432244335	0.369230769	0.665034335	0.302262282	0.151752424	0.151752424	0.508826262	0.718881018	0.547746129	0.354240385	0.363512516	0.350929671	0.454786621	0.551843818	0.219444799	0.540990969	0.311024726	0.665034335	0.378728826	0.42439417	0.420181969	0.400151532	0.130730051	0.100486738	0.660991105	0.670493086
TCGA_D8_A1J8	0.418708016	0.175893686	0.634185851	0.235683531	0.179757785	0.550078468	0.246005862	0.352499786	0.261984933	0.175127178	0.322111044	0.658948604	0.161523622	0.235683531	0.301960577	0.175893686	0.271777798	0.175893686	0.322111044	0.267007329	0.220439425	0.249707042	0.638027419	0.60675256	0.170712773	0.409602612	0.102672795	0.249707042	0.249707042	0.267007329	0.735795865	0.301960577	0.1420326	0.260714083	0.166457052	0.179757785	0.489533623	0.387663138	0.605408912	0.263575522	0.409602612	0.183518213	0.145965603	0.20325628	0.175127178	0.215114945	0.165349887	0.769822109	0.658948604
TCGA_D8_A1JC	0.311172164	0.42937558	0.30696863	0.470775027	0.422491349	0.489235846	0.417165504	0.219578081	0.500351251	0.360717249	0.285811014	0.450234803	0.32308008	0.470775027	0.545685145	0.42937558	0.460868375	0.42937558	0.285811014	0.501290389	0.478280315	0.152178545	0.521429522	0.551248131	0.344318984	0.304401666	0.297264736	0.152178545	0.152178545	0.510116651	0.518360561	0.545685145	0.284181217	0.49662258	0.333695911	0.422491349	0.330097614	0.346639459	0.457611896	0.429567587	0.304401666	0.367898366	0.276580524	0.446258326	0.360717249	0.131097141	0.100768905	0.713024142	0.450234803
TCGA_D8_A1JD	0.240977546	0.472144847	0.51605869	0.510441335	0.47710496	0.43636071	0.361804896	0.229482892	0.40791163	0.355052856	0.228257599	0.535285677	0.260427698	0.510441335	0.618083813	0.472144847	0.399708109	0.472144847	0.228257599	0.5305048	0.554872254	0.432299989	0.289231998	0.46324629	0.276993649	0.229708432	0.42113248	0.432299989	0.432299989	0.5305048	0.598742229	0.618083813	0.295898834	0.092297213	0.268839865	0.47710496	0.305802603	0.362878884	0.565041665	0.375826554	0.229708432	0.382326488	0.304092521	0.359366157	0.355052856	0.37241316	0.286258465	0.76613723	0.535285677
TCGA_D8_A1JE	0.437867695	0.198467967	0.642472197	0.256620022	0.202191465	0.579493783	0.256533047	0.251136266	0.467600107	0.337085543	0.330574782	0.667623272	0.307581168	0.256620022	0.338212757	0.198467967	0.283407826	0.198467967	0.330574782	0.287085785	0.258791301	0.256844572	0.509516837	0.619694007	0.320465773	0.420803783	0.282138236	0.256844572	0.256844572	0.287085785	0.74540986	0.338212757	0.271042404	0.463188965	0.317651858	0.202191465	0.44972885	0.419164222	0.519734544	0.273634433	0.420803783	0.350209864	0.278547796	0.398676592	0.337085543	0.221263709	0.170076185	0.443710292	0.667623272
TCGA_D8_A1JH	0.583032465	0.331302228	0.454253762	0.379817008	0.334198385	0.476841978	0.386616026	0.271417546	0.400062983	0.286178158	0.217687331	0.470584399	0.255108156	0.379817008	0.49807113	0.331302228	0.427118489	0.331302228	0.217687331	0.405233819	0.427908537	0.3978907	0.455477173	0.447083861	0.271277347	0.570359113	0.228682343	0.3978907	0.3978907	0.405233819	0.527034842	0.49807113	0.224694008	0.467389453	0.26333322	0.334198385	0.579880694	0.26965098	0.464397984	0.399911834	0.570359113	0.29032379	0.230915974	0.337251317	0.286178158	0.342770614	0.263473476	0.635895807	0.470584399
TCGA_D8_A1JI	0.188906949	0.463730269	0.532693686	0.502637244	0.465801615	0.522192266	0.452008422	0.28440957	0.468811318	0.337915359	0.27253235	0.878815549	0.321766613	0.502637244	0.576335676	0.463730269	0.499361489	0.463730269	0.27253235	0.523020543	0.510706099	0.289283051	0.366830827	0.530944438	0.321347918	0.184791174	0.328187051	0.289283051	0.289283051	0.523020543	0.657727338	0.576335676	0.266314751	0.527785662	0.312111221	0.465801615	0.223752711	0.359988097	0.573973355	0.463391175	0.184791174	0.344101334	0.273689231	0.427713204	0.337915359	0.249208461	0.191556151	0.729987294	0.878815549
TCGA_D8_A1JJ	0.543792523	0.410573352	0.292451949	0.453336921	0.412975779	0.547664078	0.394790076	0.208301175	0.23630726	0.345239384	0.268883539	0.301200104	0.415778024	0.453336921	0.256143318	0.410573352	0.436148864	0.410573352	0.268883539	0.475740683	0.171968469	0.355172046	0.440370025	0.511445991	0.152011291	0.534053811	0.328008567	0.355172046	0.355172046	0.475740683	0.354705797	0.256143318	0.366610592	0.520519952	0.429654305	0.412975779	0.618167028	0.316243676	0.419490045	0.407846752	0.534053811	0.4736921	0.376762348	0.408515084	0.345239384	0.305969807	0.23518623	0.47592122	0.301200104
TCGA_D8_A1JK	0.663353519	0.492920149	0.328400984	0.529709365	0.490080738	0.124622752	0.357346324	0.12245948	0.292749691	0.28202908	0.292544388	0.338833812	0.186906374	0.529709365	0.469164509	0.492920149	0.39478245	0.492920149	0.292544388	0.548983173	0.397327668	0.4014062	0.576068149	0.553031175	0.193119266	0.561296859	0.252688412	0.4014062	0.4014062	0.546092702	0.641463062	0.469164509	0.264603515	0.514275983	0.310105714	0.490080738	0.484056399	0.408706372	0.561598723	0.371498417	0.561296859	0.341890271	0.271930609	0.408776283	0.28202908	0.34579911	0.265801354	0.456861499	0.338833812
TCGA_D8_A1JM	0.708922484	0.475452646	0.565776767	0.531646932	0.47745098	0.215846445	0.447302151	0.506002916	0.169545311	0.104195981	0.299541077	0.587333681	0.091023273	0.670667384	0.221265127	0.475452646	0.494162182	0.475452646	0.299541077	0.550841334	0.138983619	0.522158304	0.647144949	0.572242034	0.103387438	0.339187212	0.539690331	0.522158304	0.522158304	0.550841334	0.656426196	0.221265127	0.078397819	0.154623375	0.091879398	0.47745098	0.302657267	0.362156188	0.206077541	0.458822586	0.339187212	0.101296657	0.08056872	0.117670106	0.104195981	0.449823338	0.34576044	0.247903431	0.587333681
TCGA_D8_A1JN	0.124178306	0.402913185	0.550014018	0.446232508	0.417243368	0.455836787	0.404202617	0.300445931	0.051960951	0.006674604	0.266250376	0.570832246	0.000722407	0.446232508	0.485229615	0.402913185	0.459272097	0.402913185	0.266250376	0.468927429	0.414323252	0.465058059	0.518967124	0.491544921	0.017748765	0.09056625	0.274284949	0.465058059	0.465058059	0.468927429	0.638137921	0.485229615	0	0.501419084	0	0.417243368	0.636442516	0.300982018	0.50676114	0.41698393	0.09056625	0	0	0	0.006674604	0.400633231	0.307950056	0.635895807	0.570832246
TCGA_D8_A1JP	0.316695675	0.365192665	0.495810099	0.411248654	0.428835063	0.227515995	0.160921438	0.271889203	0.431942056	0.327741098	0.035660548	0.546438821	0.278717728	0.411248654	0.389631665	0.365192665	0.177779805	0.365192665	0.035660548	0.436048312	0.748923799	0.444337914	0.305137761	0.192511216	0.294495413	0.309129798	0.382624604	0.444337914	0.444337914	0.436048312	0.575249386	0.389631665	0.245547886	0.432536754	0.287773208	0.428835063	0.322180043	0.284700081	0.385509705	0.186149962	0.309129798	0.317268775	0.252347313	0.387401506	0.327741098	0.382783463	0.294229684	0.625540025	0.546438821
TCGA_D8_A1JS	0.100530775	0.365947075	0.473193981	0.411948332	0.368627451	0.444650115	0.377079635	0.247748907	0.417116833	0.293321788	0.226677701	0.49041221	0.266666667	0.411948332	0.470379961	0.365947075	0.416583052	0.365947075	0.226677701	0.436048312	0.398613518	0.417758602	0.485025955	0.460830553	0.283697953	0.029100529	0.244433537	0.417758602	0.417758602	0.436048312	0.549009686	0.470379961	0.234903417	0.444797639	0.275298277	0.368627451	0.607212581	0.279811249	0.483309216	0.39065443	0.029100529	0.303515215	0.24140809	0.352574986	0.293321788	0.359886202	0.276629515	0.609593393	0.49041221
TCGA_D8_A1JT	0.043799715	0.287488394	0.708887574	0.339181916	0.290657439	0.58017786	0.320521818	0.210316439	0.592403285	0.435003788	0.192634667	0.737151057	0.379526331	0.339181916	0.646567669	0.287488394	0.354100155	0.287488394	0.192634667	0.366264065	0.58500587	0.355225312	0.39185412	0.408777177	0.411362032	0.042834628	0.178617643	0.355225312	0.355225312	0.366264065	0.822466387	0.646567669	0.334590173	0.372083783	0.392127537	0.290657439	0.524295011	0.223058283	0.410757946	0.335751212	0.042834628	0.432318993	0.343855256	0.516825563	0.435003788	0.306015693	0.235221501	0.819949174	0.737151057
TCGA_D8_A1JU	0.415831188	0.344997679	0.454689885	0.392518837	0.347808535	0.459377892	0.387937085	0.376640082	0.398803324	0.285240105	0.215355101	0.47104096	0.254254402	0.392518837	0.449717275	0.344997679	0.428577944	0.344997679	0.215355101	0.417415092	0.376754067	0.390806434	0.447823772	0.443517773	0.270359915	0.406788247	0.257953683	0.390806434	0.390806434	0.417415092	0.527540841	0.449717275	0.223939904	0.459953454	0.262449437	0.347808535	0.587093275	0.267015262	0.492939474	0.401194245	0.406788247	0.289349423	0.230140988	0.336119455	0.285240105	0.336667737	0.258782449	0.576874206	0.47104096
TCGA_D8_A1X6	0.256397348	0.367049675	0.321796829	0.412970936	0.369723183	0.623838075	0.382611568	0.283037475	0.428114629	0.307067864	0.230589828	0.331920167	0.274120593	0.412970936	0.467579137	0.367049675	0.422694518	0.367049675	0.230589828	0.437029008	0.395650472	0.433951209	0.309729802	0.466812378	0.291707833	0.219238996	0.269019678	0.433951209	0.433951209	0.437029008	0.373355501	0.467579137	0.241487325	0.298461713	0.283014378	0.369723183	0.450488069	0.284232453	0.487001647	0.396024526	0.219238996	0.312022186	0.248174312	0.362457011	0.307067864	0.373835635	0.287351862	0.608449809	0.331920167
TCGA_D8_A1X7	0.798391853	0.333623491	0.437494159	0.38196986	0.33650519	0.425013078	0.349874087	0.221035932	0.386788111	0.424540895	0.214301836	0.453039395	0.381036818	0.38196986	0.452042488	0.333623491	0.38652741	0.333623491	0.214301836	0.407298441	0.379213954	0.383242783	0.448356183	0.441907282	0.261609033	0.781042441	0.226585159	0.383242783	0.383242783	0.407298441	0.507589996	0.452042488	0.335924358	0.405233581	0.393691152	0.33650519	0.573915401	0.265824937	0.462002894	0.36424478	0.781042441	0.434042872	0.345226385	0.504200949	0.424540895	0.330151884	0.253773984	0.576937738	0.453039395
TCGA_D8_A1X8	0.365889443	0.379352368	0.492508022	0.424381055	0.38194925	0.45507223	0.386079346	0.263142098	0.431699813	0.309737706	0.239128799	0.510631359	0.276550507	0.424381055	0.484384083	0.379352368	0.426525586	0.379352368	0.239128799	0.447971508	0.413428747	0.429743262	0.494276587	0.47986886	0.294318984	0.357930879	0.257864442	0.429743262	0.429743262	0.447971508	0.571418245	0.484384083	0.243633621	0.455866493	0.28552976	0.38194925	0.387581345	0.293882583	0.494486303	0.399390855	0.357930879	0.314795383	0.250380041	0.365678464	0.309737706	0.370210618	0.284565463	0.341041931	0.510631359
TCGA_D8_A1X9	0.620833993	0.40053389	0.503224199	0.444025834	0.389850058	0.471127922	0.392725922	0.452834234	0.435672585	0.572356316	0.260269335	0.521849726	0.532019866	0.444025834	0.513607779	0.40053389	0.433868467	0.40053389	0.249360518	0.46681119	0.444345055	0.45680196	0.519233329	0.495513632	0.297212421	0.213891703	0.272500112	0.45680196	0.45680196	0.46681119	0.583851381	0.513607779	0.469284761	0.480388261	0.549984704	0.389850058	0.27505423	0.317774093	0.512499376	0.405842985	0.213891703	0.606355869	0.482279651	0.682556267	0.572356316	0.393520855	0.30248307	0.641232529	0.521849726
TCGA_D8_A1XA	0.682455661	0.505687094	0.153515467	0.541550054	0.493540946	0.273147962	0.469099616	0.303961924	0.51343233	0.362845907	0.304995486	0.187646752	0.343767188	0.541550054	0.623526925	0.505687094	0.500957767	0.505687094	0.304995486	0.560338598	0.560630626	0.51912219	0.193131905	0.620729322	0.353846154	0.69920072	0.389183883	0.51912219	0.51912219	0.560338598	0.178111898	0.623526925	0.291461222	0.417778282	0.341581971	0.493540946	0.75829718	0.399481359	0.28127339	0.479982367	0.69920072	0.376592715	0.299532028	0.429759262	0.362845907	0.447207819	0.34375	0.31956798	0.189799113
TCGA_D8_A1XB	0.459213763	0.271935933	0.551446995	0.324757804	0.275201845	0.532211983	0.296412501	0.252980019	0.451757467	0.323086914	0.230928378	0.551395774	0.290144892	0.324757804	0.482006024	0.271935933	0.32746511	0.271935933	0.230928378	0.352431093	0.410912954	0.406253329	0.381937974	0.467330036	0.308927311	0.446695936	0.195841328	0.406253329	0.406253329	0.352431093	0.639800492	0.482006024	0.255641278	0.256456831	0.299602298	0.275201845	0.611659436	0.284615058	0.40392196	0.325171322	0.446695936	0.330310298	0.2627202	0.38178573	0.323086914	0.349974763	0.269011005	0.616581957	0.551395774
TCGA_D8_A1XC	0.577163735	0.345636026	0.455935952	0.393110872	0.348442907	0.434751117	0.360071007	0.233985078	0.398270391	0.284843237	0.220395727	0.472345421	0.253893199	0.393110872	0.461184802	0.345636026	0.397792575	0.345636026	0.220395727	0.417982864	0.388885783	0.400713753	0.461599894	0.451225124	0.269971771	0.56647529	0.237115702	0.400713753	0.400713753	0.417982864	0.528986555	0.461184802	0.22362086	0.426349549	0.262075529	0.348442907	0.589154013	0.272711814	0.467641335	0.37414339	0.56647529	0.288937191	0.229813109	0.33564059	0.284843237	0.345202588	0.265342833	0.591550191	0.472345421
TCGA_D8_A1XD	0.607658118	0.369893222	0.145353727	0.415608181	0.37254902	0.449519134	0.381455641	0.251650802	0.420508224	0.301403471	0.265573277	0.147208453	0.268965234	0.415608181	0.480420652	0.369893222	0.421417495	0.369893222	0.265573277	0.439558171	0.409235758	0.427559391	0.484426993	0.520303693	0.28616796	0.594450073	0.250858953	0.427559391	0.427559391	0.439558171	0.168642475	0.480420652	0.236933697	0.683203724	0.277677691	0.37254902	0.613123644	0.323768227	0.490294895	0.394902417	0.594450073	0.30613851	0.24349459	0.355622306	0.301403471	0.36832928	0.283119357	0.614675985	0.147208453
TCGA_D8_A1XF	0.709900606	0.713498143	0.598610635	0.734284177	0.714013841	0.256528912	0.182842753	0.213317897	0.515854752	0.372406826	0.203430635	0.621706235	0.333587818	0.734284177	0.587327591	0.713498143	0.201997628	0.713498143	0.203430635	0.745173944	0.522334656	0.183764781	0.606482098	0.425284712	0.355610445	0.709163571	0.214002053	0.183764781	0.183764781	0.745173944	0.694520746	0.587327591	0.294013574	0.674916274	0.344573235	0.714013841	0.351301518	0.253539089	0.587495634	0.215445037	0.709163571	0.379890571	0.302155057	0.441295547	0.372406826	0.158307713	0.121684537	0.305654384	0.621706235
TCGA_D8_A1XG	0.61231858	0.380222841	0.484034765	0.425188375	0.382814302	0.461027725	0.383726211	0.251736558	0.422203919	0.302666234	0.237736985	0.501761023	0.270114518	0.425188375	0.130687523	0.380222841	0.423925933	0.380222841	0.237736985	0.448745742	0.03924638	0.060189624	0.498269666	0.477740711	0.287402964	0.599009344	0.259917005	0.060189624	0.060189624	0.448745742	0.561587393	0.130687523	0.237948837	0.447011409	0.278867399	0.382814302	0.620390456	0.297623602	0.411406616	0.39710656	0.599009344	0.307450157	0.24453784	0.357145967	0.302666234	0.051851512	0.039856095	0.168233799	0.501761023
TCGA_D8_A1XL	0.58613944	0.339020427	0.596616928	0.386975242	0.341868512	0.292221641	0.196424885	0.243847011	0.404277997	0.476097702	0.313873006	0.619619097	0.344949308	0.386975242	0.457538445	0.339020427	0.217002645	0.339020427	0.313873006	0.412098689	0.385028233	0.384787472	0.633169173	0.592890832	0.322900494	0.201789936	0.517201374	0.384787472	0.384787472	0.412098689	0.692207604	0.457538445	0.309791751	0.220412102	0.356334342	0.341868512	0.583893709	0.378353101	0.61633651	0.236805194	0.201789936	0.392857143	0.318370145	0.566409821	0.476097702	0.331482586	0.25479684	0.499618806	0.619619097
TCGA_D8_A1XM	0.607658118	0.380222841	0.490327404	0.425188375	0.382814302	0.45744638	0.384015192	0.259626104	0.571376662	0.413753292	0.242551911	0.508348552	0.371218651	0.425188375	0.49273371	0.380222841	0.424245188	0.380222841	0.242551911	0.448745742	0.422261978	0.430382444	0.499068282	0.485102956	0.396047989	0.594450073	0.261701843	0.430382444	0.430382444	0.448745742	0.568888246	0.49273371	0.327252161	0.461656355	0.383527652	0.382814302	0.620227766	0.297751137	0.496831495	0.397387088	0.594450073	0.422837656	0.336314048	0.491184537	0.413753292	0.370761254	0.284988713	0.627445997	0.508348552
TCGA_D8_A1XO	0.359042591	0.423514392	0.532070652	0.465339074	0.425836217	0.481630518	0.198778021	0.29264214	0.451321431	0.324349677	0.266588926	0.552048004	0.289849362	0.465339074	0.25276119	0.423514392	0.219602299	0.423514392	0.266588926	0.487250955	0.168390451	0.467454991	0.537801145	0.521856666	0.308609739	0.351232692	0.286421846	0.467454991	0.467454991	0.487250955	0.617319647	0.25276119	0.255380242	0.499744565	0.299296373	0.425836217	0.661822126	0.32491604	0.270894666	0.21756903	0.351232692	0.329973018	0.262451936	0.38330939	0.324349677	0.402698114	0.309537246	0.340978399	0.552048004
TCGA_D8_A1XR	0.253980812	0.380106778	0.49805302	0.425080732	0.362629758	0.480503803	0.412087685	0.254309236	0.426128243	0.303315655	0.243304243	0.516436212	0.288995608	0.425080732	0.148338001	0.380106778	0.455258597	0.380106778	0.243304243	0.448642511	0.057919159	0.286193672	0.347264741	0.486253307	0.290261115	0.219858156	0.305430369	0.286193672	0.286193672	0.448642511	0.57785167	0.148338001	0.245808922	0.39319975	0.288079133	0.362629758	0.654446855	0.317519024	0.530861733	0.42463832	0.219858156	0.317606056	0.252615577	0.357929563	0.303315655	0.246547056	0.18951044	0.223379924	0.516436212
TCGA_D8_A1XU	0.72509026	0.709842154	0.63175602	0.730893434	0.71361015	0.548026236	0.263097057	0.352585542	0.285385528	0.200779305	0.323465242	0.656404905	0.177383738	0.730893434	0.333298103	0.709842154	0.290659491	0.709842154	0.323465242	0.741922164	0.253591994	0.277831043	0.637361906	0.608823191	0.187755822	0.724530001	0.361251171	0.277831043	0.277831043	0.741922164	0.732976724	0.333298103	0.156041534	0.58954419	0.182875013	0.71361015	0.45873102	0.389193555	0.608402774	0.280006412	0.724530001	0.201618948	0.160362455	0.23420835	0.200779305	0.239342908	0.183972912	0.440406607	0.656404905
TCGA_D8_A1XV	0.602479826	0.273212628	0.477555216	0.325941873	0.276470588	0.446299948	0.375634727	0.251650802	0.419151668	0.30039326	0.229273247	0.494977824	0.268045807	0.325941873	0.471489722	0.273212628	0.414986774	0.273212628	0.229273247	0.353566636	0.399787555	0.333439864	0.377212831	0.464799264	0.285179958	0.589384217	0.288875998	0.333439864	0.333439864	0.353566636	0.554069683	0.471489722	0.236121585	0.441902708	0.276725925	0.276470588	0.607266811	0.282744548	0.483259318	0.389251793	0.589384217	0.305089192	0.24265999	0.354403378	0.30039326	0.287248199	0.220795711	0.603939009	0.494977824
TCGA_D8_A1XW	0.669107176	0.522748375	0.362543223	0.55737352	0.668685121	0.341273993	0.2937291	0.301989538	0.327584119	0.232167984	0.177851339	0.37457605	0.205984485	0.55737352	0.445278233	0.522748375	0.324500593	0.522748375	0.177851339	0.575513575	0.372057919	0.325556621	0.376281113	0.386172783	0.218489767	0.654564899	0.346749364	0.325556621	0.325556621	0.575513575	0.420630331	0.445278233	0.181275016	0.600669808	0.212481729	0.668685121	0.8835141	0.224631212	0.404271244	0.321484391	0.654564899	0.234260231	0.186294673	0.272082191	0.232167984	0.280457027	0.215575621	0.187865311	0.37457605
TCGA_D8_A1XZ	0.777275931	0.183495822	0.468583533	0.242734123	0.697520185	0.21705364	0.235974074	0.063459395	0.215474431	0.137893711	0.286224797	0.485585703	0.718400854	0.242734123	0.556465677	0.183495822	0.260695065	0.183495822	0.286224797	0.273768969	0.489685246	0.74928092	0.476241182	0.551880824	0.136838391	0.743555105	0.170228905	0.74928092	0.74928092	0.273768969	0.543660546	0.556465677	0.105487557	0.362434013	0.123627588	0.697520185	0.410032538	0.347617226	0.675914376	0.253676913	0.743555105	0.136298906	0.108408596	0.158330068	0.137893711	0.669710457	0.496508183	0.706543837	0.485585703
TCGA_D8_A1Y0	0.368190906	0.365134633	0.49618392	0.411194833	0.368512111	0.570198382	0.185361021	0.26202727	0.428453768	0.313453837	0.35013542	0.51447952	0.262332225	0.411194833	0.637108281	0.365134633	0.204779714	0.365134633	0.35013542	0.435325694	0.533012803	0.4272398	0.476174631	0.649603129	0.291954834	0.333558482	0.321003079	0.4272398	0.4272398	0.435325694	0.5756831	0.637108281	0.239196009	0.452347165	0.283558245	0.368512111	0.356507592	0.419334269	0.478618831	0.204544544	0.333558482	0.312621796	0.245819548	0.370162379	0.313453837	0.368053962	0.282907731	0.607560356	0.51447952
TCGA_D8_A1Y1	0.445750205	0.391074745	0.518737734	0.43525296	0.393598616	0.471932719	0.247657185	0.278535289	0.430391706	0.198398095	0.253460728	0.534437777	0.275663917	0.43525296	0.509591502	0.391074745	0.273602116	0.391074745	0.253460728	0.458397853	0.440096159	0.267444338	0.292692666	0.501783044	0.293366267	0.409715186	0.119762617	0.267444338	0.267444338	0.458397853	0.601850513	0.509591502	0.241806369	0.276324005	0.283388286	0.393598616	0.630097614	0.310079497	0.512000399	0.273554282	0.409715186	0.312434418	0.248502191	0.35553524	0.198398095	0.230395081	0.17709509	0.638945362	0.534437777
TCGA_D8_A1Y2	0.580500856	0.338498143	0.453693031	0.38649085	0.341349481	0.527745362	0.361061801	0.249206758	0.5314067	0.383988166	0.215768884	0.469997391	0.344128391	0.38649085	0.44580669	0.338498143	0.398887166	0.338498143	0.215768884	0.411634149	0.372616984	0.398742942	0.451084786	0.444150466	0.366937191	0.567882472	0.337468208	0.398742942	0.398742942	0.411634149	0.526384271	0.44580669	0.303323859	0.418572969	0.355484551	0.341349481	0.413069414	0.267482889	0.462601667	0.375105198	0.567882472	0.391920252	0.311723151	0.455269688	0.383988166	0.343504795	0.26403781	0.361435832	0.469997391
TCGA_D8_A1Y3	0.431481135	0.39461467	0.295940936	0.470398278	0.402825836	0.317009376	0.41939479	0.134379556	0.279184128	0.348017462	0.29340957	0.304852596	0.30272134	0.454467169	0.516778523	0.39461467	0.463331205	0.418465645	0.29340957	0.492102818	0.447699447	0.579950996	0.291295089	0.579029104	0.183239238	0.42209839	0.290750078	0.579950996	0.579950996	0.492102818	0.343356947	0.516778523	0.266749811	0.508145541	0.312621095	0.402825836	0.80791757	0.359903074	0.41809291	0.431731656	0.42209839	0.344663469	0.274136338	0.418353576	0.348017462	0.499609967	0.384029345	0.397268107	0.304852596
TCGA_D8_A27E	0.596438486	0.36316156	0.475623812	0.409364909	0.365859285	0.445334192	0.373446724	0.251007632	0.418328044	0.299779918	0.232169726	0.492955909	0.267487584	0.409364909	0.476192993	0.36316156	0.412569552	0.36316156	0.232169726	0.433570765	0.404763236	0.416959625	0.478237721	0.469228115	0.284580099	0.583474052	0.24693231	0.416959625	0.416959625	0.433570765	0.551828828	0.476192993	0.235628517	0.442924448	0.276148068	0.365859285	0.604501085	0.28601794	0.482510853	0.3871278	0.583474052	0.304452106	0.242153268	0.353663315	0.299779918	0.359197908	0.276100451	0.605844981	0.492955909
TCGA_D8_A27G	0.371067735	0.368848654	0.477679823	0.414639397	0.371510957	0.448754577	0.376708087	0.247620273	0.419103219	0.297218314	0.234915739	0.49510827	0.457250749	0.414639397	0.478623897	0.368848654	0.41617258	0.368848654	0.234915739	0.438629091	0.407334936	0.420368595	0.482829762	0.473426895	0.285144672	0.343071035	0.250501986	0.420368595	0.420368595	0.438629091	0.554214255	0.478623897	0.516851325	0.446897883	0.651143819	0.371510957	0.394577007	0.289121286	0.486802056	0.390293752	0.343071035	0.717883376	0.570985722	0.353227983	0.297218314	0.36213463	0.278357788	0.615247776	0.49510827
TCGA_D8_A27I	0.526646625	0.357474466	0.461792468	0.40409042	0.360207612	0.504406261	0.371176155	0.24809193	0.413240958	0.29599163	0.228671381	0.478476389	0.264039732	0.40409042	0.466099456	0.357474466	0.410061115	0.357474466	0.228671381	0.428512439	0.39408509	0.371204858	0.461466791	0.463878983	0.280875088	0.515197568	0.238320468	0.371204858	0.371204858	0.428512439	0.535781408	0.466099456	0.232583096	0.437304876	0.272578946	0.360207612	0.498915401	0.282064363	0.390898658	0.384923656	0.515197568	0.300517164	0.239023518	0.349092334	0.29599163	0.319781581	0.245802765	0.597458704	0.478476389
TCGA_D8_A27K	0.326419355	0.346680594	0.447213482	0.394079656	0.349480969	0.429560179	0.360071007	0.236214733	0.399190911	0.285528737	0.219003912	0.463214193	0.254517096	0.394079656	0.455794536	0.346680594	0.397792575	0.346680594	0.219003912	0.418911944	0.383183317	0.397837435	0.455543724	0.449096975	0.270642202	0.319317798	0.226897506	0.397837435	0.397837435	0.418911944	0.518866561	0.455794536	0.224171936	0.419367656	0.262721371	0.349480969	0.588069414	0.271138885	0.467292051	0.37414339	0.319317798	0.289649228	0.230379445	0.33646772	0.285528737	0.342724728	0.263438205	0.585069886	0.463214193
TCGA_D8_A27L	0.386717682	0.358112813	0.470078814	0.404682454	0.360841984	0.442758843	0.371134872	0.250021439	0.411981299	0.295053577	0.228182365	0.487151057	0.263185979	0.404682454	0.471806796	0.358112813	0.410015507	0.358112813	0.228182365	0.429080211	0.400122994	0.417705337	0.474178091	0.463131255	0.279957657	0.378306878	0.22899469	0.417705337	0.417705337	0.429080211	0.545395403	0.471806796	0.231828992	0.435829029	0.271695163	0.360841984	0.600596529	0.281511712	0.480664637	0.384883581	0.378306878	0.299542797	0.238248532	0.347960472	0.295053577	0.359840316	0.276594244	0.604320203	0.487151057
TCGA_D8_A27P	0.304728068	0.361420613	0.473941622	0.407750269	0.364129181	0.441833327	0.37299261	0.248434954	0.415033551	0.29732655	0.228934698	0.491194887	0.265254689	0.407750269	0.469745812	0.361420613	0.412067865	0.361420613	0.228934698	0.432022298	0.39794264	0.414402898	0.47510981	0.464281606	0.282180663	0.29809749	0.243719602	0.414402898	0.414402898	0.432022298	0.549877114	0.469745812	0.233656245	0.439007777	0.273836636	0.364129181	0.603687636	0.282361944	0.480714535	0.386686972	0.29809749	0.301903763	0.240126382	0.35070306	0.29732655	0.356995365	0.274407449	0.60184244	0.491194887
TCGA_D8_A27R	0.552825765	0.434308264	0.290084421	0.475349839	0.439215686	0.501307794	0.387524254	0.223522854	0.551076767	0.408124977	0.274563647	0.298721628	0.363206502	0.475349839	0.531892406	0.434308264	0.428121864	0.434308264	0.274563647	0.49685145	0.463688712	0.379194631	0.501796885	0.534050385	0.381263232	0.540808285	0.296283075	0.379194631	0.379194631	0.49685145	0.336562093	0.531892406	0.378618249	0.400749276	0.375233693	0.439215686	0.446691974	0.333928496	0.333316701	0.400793492	0.540808285	0.413693599	0.329041104	0.484393366	0.408124977	0.342587069	0.263332393	0.637166455	0.298721628
TCGA_D8_A27T	0.364335956	0.302402507	0.562910813	0.353013994	0.305478662	0.505452497	0.417165504	0.29920247	0.485526029	0.144315763	0.279040024	0.58433342	0.313130567	0.353013994	0.276277546	0.302402507	0.460868375	0.302402507	0.279040024	0.379529266	0.193268854	0.353733887	0.417010515	0.540894973	0.333521524	0.356411122	0.312882067	0.353733887	0.353733887	0.379529266	0.653101055	0.276277546	0.275131968	0.375376057	0.14109929	0.305478662	0.676626898	0.351103176	0.474327628	0.429567587	0.356411122	0.155561385	0.282750604	0.414174394	0.144315763	0.304730877	0.234233916	0.358132147	0.58433342
TCGA_D8_A27V	0.241380302	0.313834726	0.668951123	0.363616792	0.316839677	0.562311376	0.344053173	0.378826859	0	0.076162644	0.343702979	0.695343073	0.278750564	0.363616792	0.423347249	0.313834726	0.380096689	0.313834726	0.343702979	0.389697533	0.348856712	0.376637903	0.429322508	0.629874612	0.081792519	0.236125183	0.208067467	0.376637903	0.376637903	0.389697533	0.776131271	0.423347249	0.465688265	0.403587444	0.067099494	0.316839677	0.26654013	0.406410747	0.439349334	0.358594157	0.236125183	0.073976915	0.447315866	0.083844848	0.076162644	0.324461983	0.249400395	0.546060991	0.695343073
TCGA_E2_A106	0.609556825	0.378655989	0.400049843	0.423735199	0.381257209	0.504164822	0.430830203	0.265886288	0.494876578	0.356784645	0.291378273	0.413840334	0.319369536	0.423735199	0.436928605	0.378655989	0.475964608	0.378655989	0.291378273	0.447352121	0.363224688	0.25434111	0.349128178	0.559760727	0.340331687	0.604018913	0.257864442	0.25434111	0.25434111	0.447352121	0.464146306	0.436928605	0.281454841	0.465856843	0.329854856	0.381257209	0.435466377	0.352931174	0.446634399	0.442832525	0.604018913	0.363663619	0.289248562	0.422445692	0.356784645	0.219107053	0.168418454	0.564231258	0.413840334
TCGA_E2_A107	0.287524633	0.467270195	0.472197128	0.505920344	0.469319493	0.515955092	0.372538496	0.240030872	0.499285386	0.3705668	0.360780921	0.489368641	0.33119074	0.505920344	0.46319294	0.467270195	0.411566177	0.467270195	0.360780921	0.526169093	0.391010231	0.290348354	0.433914548	0.660934085	0.343542696	0.28126759	0.2379635	0.290348354	0.290348354	0.526169093	0.547853116	0.46319294	0.284558269	0.141056934	0.342091845	0.469319493	0.309869848	0.431365047	0.477870366	0.386246143	0.28126759	0.355156648	0.292437927	0.439075356	0.3705668	0.250126187	0.192261569	0.593964422	0.489368641
TCGA_E2_A108	0.541318451	0.347725162	0.541603065	0.395048439	0.447289504	0.406703956	0.393345168	0.228968356	0.375354279	0.264963741	0.235103822	0.509261675	0.260493371	0.395048439	0.485018232	0.347725162	0.434552586	0.347725162	0.235103822	0.419841024	0.414099625	0.421167572	0.461134034	0.473714483	0.253281581	0.529550827	0.295747624	0.421167572	0.421167572	0.419841024	0.628379355	0.485018232	0.229450664	0.429358006	0.268907849	0.447289504	0.627711497	0.304850572	0.436255676	0.406444115	0.529550827	0.296469795	0.235804346	0.311653824	0.264963741	0.362822925	0.278886851	0.572935197	0.509261675
TCGA_E2_A109	0.940737331	0.404770195	0.324288963	0.44795479	0.407208766	0.47631886	0.332452628	0.151230598	0.231898452	0.70743587	0.265535661	0.334529089	0.481878258	0.44795479	0.532949321	0.404770195	0.367280854	0.404770195	0.265535661	0.470579127	0.464806843	0.295515074	0.548382803	0.520246175	0.148800282	0.920297197	0.289456071	0.295515074	0.295515074	0.470579127	0.376246928	0.532949321	0.148732525	0.385479934	0.608858221	0.407208766	0.476301518	0.323725715	0.575769672	0.347332986	0.920297197	0.601858792	0.152851054	0.848852901	0.70743587	0.254577158	0.195682844	0.668487929	0.334529089
TCGA_E2_A10B	0.497590656	0.266480966	0.578050528	0.319698601	0.269780854	0.587823428	0.303306775	0.309235915	0.330248783	0.23501822	0.369583208	0.600182625	0.207790502	0.319698601	0.39243249	0.266480966	0.335081638	0.266480966	0.359389106	0.34757923	0.316151395	0.322467242	0.372288034	0.675946164	0.220430487	0.486772487	0.232207398	0.322467242	0.322467242	0.34757923	0.684979037	0.39243249	0.18289924	0.612192768	0.21435127	0.269780854	0.519251627	0.441312758	0.403622574	0.319039795	0.486772487	0.236321391	0.187963874	0.275521309	0.23501822	0.277795622	0.21352991	0.508894536	0.600182625
TCGA_E2_A10C	0.464449591	0.379410399	0.499610604	0.424434876	0.38200692	0.354875055	0.28138546	0.270431352	0.439209321	0.311072627	0.324142341	0.518066788	0.279768501	0.424434876	0.500290652	0.379410399	0.310863815	0.379410399	0.148886548	0.448023124	0.430256611	0.299030574	0.5050579	0.610836305	0.299788285	0.454351008	0.14684753	0.299030574	0.299030574	0.448023124	0.579658812	0.500290652	0.302366727	0.318612704	0.28886094	0.38200692	0.628362256	0.958636228	0.617983135	0.297759788	0.454351008	0.318467996	0.310739515	0.367289191	0.311072627	0.257605653	0.198010722	0.638564168	0.518066788
TCGA_E2_A10E	0.254153421	0.392641597	0.511572848	0.436706136	0.395155709	0.474306869	0.399207365	0.275876854	0.442406918	0.317711152	0.246388805	0.530589616	0.283807413	0.436706136	0.492892248	0.392641597	0.441028915	0.392641597	0.246388805	0.459791473	0.422429698	0.106050921	0.509450286	0.490969746	0.302117149	0.250872453	0.267591808	0.106050921	0.106050921	0.459791473	0.593537661	0.492892248	0.250043506	0.474030766	0.293041912	0.395155709	0.27494577	0.302087319	0.508657253	0.412134813	0.250872453	0.3230775	0.256967421	0.37529929	0.317711152	0.091359611	0.070224323	0.64707751	0.530589616
TCGA_E2_A10F	0.413990017	0.338498143	0.500171334	0.38649085	0.341349481	0.457406141	0.240350081	0.263785267	0.436060173	0.312984811	0.24100963	0.518653796	0.279505808	0.38649085	0.459810812	0.338498143	0.265529508	0.338498143	0.24100963	0.411634149	0.387432213	0.412059231	0.495341408	0.482744737	0.297494707	0.397500844	0.256347329	0.412059231	0.412059231	0.411634149	0.580309383	0.459810812	0.246243982	0.384798774	0.288589007	0.341349481	0.622830803	0.296008162	0.49977546	0.401875526	0.397500844	0.318168191	0.253062684	0.369596448	0.312984811	0.354976369	0.27285553	0.589898348	0.518653796
TCGA_E2_A15I	0.36997454	0.346564531	0.468770443	0.393972013	0.349365629	0.428996821	0.350080502	0.249635537	0.401758678	0.2854205	0.224232621	0.485781372	0.24716168	0.393972013	0.446599376	0.346564531	0.38675545	0.346564531	0.224232621	0.418808713	0.373455582	0.408596996	0.45534407	0.457091913	0.27251235	0.319711809	0.231627326	0.408596996	0.408596996	0.418808713	0.543877403	0.446599376	0.217675039	0.433842311	0.255107244	0.349365629	0.59143167	0.263274242	0.615588045	0.364445157	0.319711809	0.281254684	0.223702644	0.336337121	0.2854205	0.351993759	0.278322517	0.591232529	0.485781372
TCGA_E2_A15J	0.157319371	0.354514856	0.463412355	0.401345533	0.357266436	0.377691039	0.368410189	0.240159506	0.408686805	0.292600209	0.220094794	0.480172189	0.260953085	0.401345533	0.456904296	0.354514856	0.407005382	0.354514856	0.220094794	0.425880045	0.384357355	0.403377011	0.4644616	0.431899229	0.277558222	0.101317123	0.234126099	0.403377011	0.403377011	0.425880045	0.537660836	0.456904296	0.22985672	0.388885735	0.269383732	0.357266436	0.593980477	0.272371721	0.472182027	0.382238609	0.101317123	0.296994454	0.236221646	0.345000218	0.292600209	0.347496903	0.267106377	0.592566709	0.480172189
TCGA_E2_A15K	0.214625797	0.365831012	0.460141429	0.411840689	0.365542099	0.451168967	0.373343516	0.234864077	0.405658778	0.285131869	0.227693349	0.476747978	0.263153142	0.411840689	0.403424404	0.365831012	0.412455532	0.365831012	0.227693349	0.435945081	0.412646056	0.408090977	0.47740583	0.454043483	0.275352858	0.167173252	0.248627906	0.408090977	0.408090977	0.435945081	0.533865838	0.335623316	0.231799988	0.445507181	0.271661171	0.365542099	0.236144252	0.287739659	0.582880096	0.387027612	0.167173252	0.299505322	0.238218725	0.354359845	0.285131869	0.35155784	0.27022785	0.614517154	0.476747978
TCGA_E2_A1B4	0.220954819	0.369254875	0.482539485	0.415016146	0.371914648	0.446138988	0.379350204	0.258982935	0.425643759	0.305227839	0.232056876	0.500195669	0.272445922	0.415016146	0.472229562	0.369254875	0.41909149	0.369254875	0.232056876	0.4389904	0.400570247	0.422818792	0.480167709	0.469055562	0.289908257	0.15310143	0.247289278	0.422818792	0.422818792	0.4389904	0.559852537	0.472229562	0.240008121	0.452914798	0.281280805	0.371914648	0.611930586	0.285890405	0.485903897	0.392858574	0.15310143	0.310110928	0.246654148	0.36023682	0.305227839	0.3642454	0.279980248	0.604828463	0.500195669
TCGA_E2_A1B5	0.507486946	0.34946611	0.528083237	0.396663079	0.352249135	0.519093799	0.364735995	0.241231455	0.410334052	0.28985821	0.222389407	0.547873728	0.366096129	0.396663079	0.460867727	0.34946611	0.402946274	0.34946611	0.222389407	0.421389491	0.388550344	0.404442314	0.462731266	0.472334062	0.278757939	0.496453901	0.182544286	0.404442314	0.404442314	0.421389491	0.612693364	0.460867727	0.393265271	0.442186524	0.339746422	0.352249135	0.520553145	0.328614547	0.469587346	0.378671903	0.496453901	0.37456903	0.329994933	0.287710592	0.28985821	0.348414629	0.267811795	0.591168996	0.547873728
TCGA_E2_A1BC	0.360596079	0.366411328	0.502165042	0.412378902	0.369088812	0.467788017	0.391446146	0.264514193	0.216249606	0.311216943	0.24966145	0.520740934	0.277896811	0.412378902	0.467790519	0.366411328	0.43245462	0.366411328	0.24966145	0.436461237	0.395874099	0.438851603	0.509783043	0.495973772	0.137402964	0.348474614	0.271295346	0.438851603	0.438851603	0.436461237	0.582622524	0.467790519	0.244822786	0.466197423	0.286923417	0.369088812	0.634652928	0.305785827	0.507459708	0.404600649	0.348474614	0.316331884	0.251602134	0.367463323	0.311216943	0.378057174	0.290596783	0.593265565	0.520740934
TCGA_E2_A1BD	0.240632327	0.347086815	0.60278496	0.394456405	0.34988466	0.533982536	0.243116047	0.267987308	0.417698215	0.299310892	0.194477881	0.626076181	0.267060707	0.394456405	0.381810495	0.347086815	0.268585241	0.347086815	0.194477881	0.419273253	0.304914183	0.407584958	0.397244776	0.411595537	0.284121383	0.235393448	0.258355272	0.407584958	0.407584958	0.419273253	0.699363886	0.381810495	0.235251465	0.446387013	0.275706176	0.34988466	0.470824295	0.243421332	0.477271593	0.260609947	0.235393448	0.303964923	0.241765775	0.353097384	0.299310892	0.35112192	0.269892777	0.496696315	0.626076181
TCGA_E2_A1IE	0.285683463	0.409238626	0.519734588	0.452099031	0.411649366	0.475272625	0.411757421	0.274376126	0.447784695	0.467907782	0.258125188	0.539133838	0.420506506	0.452099031	0.512920784	0.409238626	0.454893733	0.409238626	0.258125188	0.474553525	0.44361827	0.458506445	0.532676694	0.508915219	0.306033874	0.279466396	0.455713712	0.458506445	0.458506445	0.474553525	0.603007084	0.512920784	0.370787169	0.487994551	0.434549101	0.411649366	0.312635575	0.315350933	0.228731101	0.424317717	0.279466396	0.479088592	0.381054577	0.556527796	0.467907782	0.394989217	0.303611738	0.653748412	0.539133838
TCGA_E2_A1IF	0.441895255	0.362175023	0.474190835	0.408449946	0.6316609	0.442678363	0.262230112	0.250021439	0.418618735	0.299996392	0.230476979	0.491455779	0.267684604	0.408449946	0.471542567	0.362175023	0.289701724	0.362175023	0.230476979	0.4326933	0.399843462	0.41711942	0.474244643	0.466639825	0.284791814	0.43228639	0.244835126	0.41711942	0.41711942	0.4326933	0.550166257	0.471542567	0.235802541	0.43957541	0.276352017	0.6316609	0.604934924	0.284104919	0.479716581	0.27916483	0.43228639	0.30467696	0.242332111	0.353924514	0.299996392	0.359335566	0.276206264	0.605527319	0.491455779
TCGA_E2_A1IH	0.39799485	0.390784587	0.579670415	0.315635091	0.393310265	0.508148565	0.390950749	0.267558528	0.499043143	0.365768301	0.284945832	0.601878424	0.329023519	0.434983854	0.422660255	0.390784587	0.431907325	0.390784587	0.284945832	0.229224734	0.348129927	0.39272398	0.604152802	0.549925227	0.343366267	0.379488911	0.314756147	0.39272398	0.39272398	0.229224734	0.689460749	0.422660255	0.289982018	0.415791565	0.339848397	0.393310265	0.205206074	0.345661693	0.627363904	0.404119745	0.379488911	0.374681457	0.298011863	0.459535937	0.365768301	0.189510393	0.25522009	0.371601017	0.601878424
TCGA_E2_A1II	0.471929345	0.295032498	0.354693	0.346178687	0.298154556	0.352702105	0.287454073	0.307906698	0.321915651	0.227982826	0.280206139	0.366357944	0.202142593	0.346178687	0.351899804	0.295032498	0.317568184	0.295032498	0.280206139	0.372974089	0.273271091	0.48449984	0.565619593	0.542678017	0.214361327	0.461668355	0.301414484	0.48449984	0.48449984	0.372974089	0.411522336	0.351899804	0.177910552	0.415280695	0.208504708	0.298154556	0.672559653	0.452535816	0.37168804	0.303650864	0.461668355	0.229875581	0.182837044	0.267032345	0.227982826	0.417381728	0.320823928	0.460165184	0.366357944
TCGA_E2_A1IJ	0.480789977	0.350336583	0.464284602	0.397470398	0.353114187	0.437245986	0.365024976	0.240416774	0.510089387	0.368113432	0.223517906	0.481085312	0.329680253	0.397470398	0.465412461	0.350336583	0.40326553	0.350336583	0.223517906	0.422163725	0.393358305	0.40657292	0.464661254	0.45599908	0.351411433	0.470336598	0.239123645	0.40657292	0.40657292	0.422163725	0.538672835	0.465412461	0.290562098	0.428336266	0.34052823	0.353114187	0.546800434	0.276240275	0.473229879	0.379353184	0.470336598	0.37543097	0.298608006	0.436115102	0.368113432	0.35025008	0.26922263	0.596632783	0.481085312
TCGA_E2_A1IK	0.598970095	0.367455896	0.478240553	0.413347686	0.370126874	0.448432659	0.37621269	0.252851385	0.41876408	0.300104629	0.23423864	0.495695278	0.267783114	0.413347686	0.478253977	0.367455896	0.415625285	0.367455896	0.23423864	0.437390317	0.40694359	0.420954512	0.46293092	0.472391579	0.284897671	0.585950692	0.227522199	0.420954512	0.420954512	0.437390317	0.554864826	0.478253977	0.235889553	0.445932906	0.276453992	0.370126874	0.608839479	0.288356077	0.48540492	0.389812848	0.585950692	0.304789387	0.242421533	0.354055113	0.300104629	0.36263938	0.278745767	0.612071156	0.495695278
TCGA_E2_A1IL	0.235223889	0.367571959	0.476371453	0.413455328	0.370242215	0.450243451	0.37352929	0.243932767	0.413628546	0.296280261	0.235668071	0.493738586	0.264302426	0.413455328	0.481847487	0.367571959	0.412660768	0.367571959	0.235668071	0.437493548	0.410745234	0.417439011	0.481898043	0.121419533	0.281157375	0.215805471	0.252376065	0.417439011	0.417439011	0.437493548	0.552696256	0.481847487	0.232815128	0.445592326	0.272850879	0.370242215	0.609164859	0.289971517	0.48650267	0.387207951	0.215805471	0.300816969	0.239261975	0.349440599	0.296280261	0.359610884	0.276417889	0.61639136	0.493738586
TCGA_E2_A1IN	0.58815322	0.164635562	0.408896919	0.225242196	0.168569781	0.606897107	0.35098873	0.384572507	0.284852596	0.290146841	0.222126091	0.423102009	0.25872019	0.225242196	0.447603446	0.164635562	0.387758825	0.164635562	0.222126091	0.256993909	0.374517806	0.383349313	0.285238919	0.453870931	0.187367678	0.575368682	0.231091875	0.383349313	0.383349313	0.256993909	0.474410872	0.447603446	0.227884448	0.510699892	0.2670723	0.168569781	0.578904555	0.274667347	0.469587346	0.365326814	0.575368682	0.29444611	0.23419476	0.342039963	0.290146841	0.330243656	0.253844526	0.575222363	0.423102009
TCGA_E2_A1IO	0.607255362	0.413242804	0.829319959	0.455812702	0.415628604	0.310691723	0.238162077	0.252208215	0.440517429	0.314752679	0.351151068	0.991716671	0.294742027	0.455812702	0.841145696	0.413242804	0.263112287	0.413242804	0.351151068	0.478114999	0.910214122	0.436561202	0.498668974	0.690095479	0.300741002	0.388157154	0.30498416	0.436561202	0.436561202	0.478114999	0.811406679	0.841145696	0.254220082	0.657660215	0.297936708	0.415628604	0.651247289	0.410704417	0.55077092	0.255800906	0.388157154	0.328473992	0.26125965	0.371729572	0.314752679	0.376084064	0.289080135	0.67750953	0.863227237
TCGA_E2_A1IU	0.299089484	0.357126277	0.428086352	0.403767492	0.359861592	0.497404531	0.369855096	0.260698053	0.413531649	0.295955551	0.227542883	0.443190712	0.264006896	0.403767492	0.471489722	0.357126277	0.40860166	0.357126277	0.227542883	0.428202746	0.399787555	0.379354426	0.468388127	0.463763948	0.281086803	0.292581335	0.245147472	0.379354426	0.379354426	0.428202746	0.496674859	0.471489722	0.232554092	0.435034342	0.272544954	0.359861592	0.325976139	0.280789015	0.473329674	0.383641246	0.292581335	0.300479688	0.238993711	0.349048801	0.295955551	0.326802184	0.25119921	0.603939009	0.443190712
TCGA_E2_A1L6	0.351217618	0.354921077	0.467275163	0.401722282	0.357670127	0.27584403	0.371093589	0.247062859	0.410963882	0.294295919	0.223254589	0.484216019	0.262496408	0.401722282	0.46070919	0.354921077	0.412980024	0.354921077	0.223254589	0.426241354	0.388382624	0.415201875	0.466325037	0.455596457	0.279216655	0.34357762	0.236892597	0.415201875	0.415201875	0.426241354	0.542142547	0.46070919	0.231219908	0.444400295	0.270981339	0.357670127	0.596854664	0.275942694	0.475275685	0.384843506	0.34357762	0.298755809	0.237622582	0.347046276	0.294295919	0.35768366	0.274936512	0.590978399	0.484216019
TCGA_E2_A1L8	0.470145711	0.429607707	0.543098346	0.470990312	0.43189158	0.49764597	0.29009619	0.283680645	0.463821128	0.333658044	0.268808306	0.563592486	0.298321225	0.470990312	0.373143793	0.429607707	0.320487093	0.429607707	0.268808306	0.492670589	0.295745514	0.302439544	0.544123519	0.65472219	0.261203246	0.460373748	0.297487841	0.302439544	0.302439544	0.492670589	0.630114211	0.373143793	0.262863275	0.314525742	0.308066216	0.43189158	0.494739696	0.335501424	0.542887081	0.306215685	0.460373748	0.339641733	0.27014218	0.394540943	0.333658044	0.260542376	0.200268059	0.480876747	0.563592486
TCGA_E2_A1L9	0.536255232	0.312790158	0.629076976	0.362648009	0.315801615	0.455394149	0.357057342	0.208172541	0.369104431	0.264386478	0.190340054	0.653600313	0.234683742	0.362648009	0.433387941	0.312790158	0.394463194	0.312790158	0.190340054	0.388768453	0.359478951	0.369713433	0.465060562	0.474347176	0.248729711	0.524597546	0.210967828	0.369713433	0.369713433	0.388768453	0.72986844	0.433387941	0.206653518	0.454447409	0.242190421	0.315801615	0.557537961	0.252943927	0.496182825	0.37121789	0.524597546	0.267013941	0.212375928	0.310957294	0.264386478	0.318496765	0.244815181	0.553939009	0.653600313
TCGA_E2_A1LA	0.365026395	0.393396007	0.508769197	0.437405813	0.395905421	0.472898475	0.206621806	0.265285996	0.425449965	0.462568099	0.258463738	0.527654579	0.321963633	0.437405813	0.657136818	0.393396007	0.22826781	0.393396007	0.258463738	0.460462475	0.596187175	0.435708959	0.506388926	0.505176579	0.289767114	0.346448272	0.425639195	0.435708959	0.435708959	0.460462475	0.590284806	0.657136818	0.366494576	0.431060907	0.429518338	0.395905421	0.386822126	0.315733537	0.514644978	0.225183345	0.346448272	0.473542198	0.376643119	0.55008489	0.462568099	0.375349883	0.288515801	0.662198221	0.527654579
TCGA_E9_A1R2	0.617381798	0.385213556	0.497429987	0.429817008	0.387773933	0.442195485	0.389051728	0.259797616	0.580969453	0.43222571	0.250188083	0.515783981	0.388031031	0.429817008	0.492099561	0.385213556	0.429809359	0.385213556	0.250188083	0.45318468	0.4215911	0.43240652	0.497138294	0.488208904	0.40303458	0.314308229	0.26063094	0.43240652	0.43240652	0.45318468	0.577128813	0.492099561	0.34210221	0.661690413	0.400931371	0.387773933	0.351952278	0.306380989	0.499026995	0.402276279	0.314308229	0.442025184	0.351575308	0.51347351	0.43222571	0.372504933	0.286329007	0.628716645	0.515783981
TCGA_E9_A227	0.323254844	0.364554318	0.476807576	0.41065662	0.367243368	0.444811074	0.374974198	0.252894263	0.417359076	0.30006855	0.230476979	0.494195147	0.26683085	0.41065662	0.472493791	0.364554318	0.414257046	0.364554318	0.230476979	0.434809539	0.400849779	0.418504314	0.477106349	0.466639825	0.283874382	0.316221997	0.24550444	0.418504314	0.418504314	0.434809539	0.553202255	0.472493791	0.235860549	0.445251745	0.275468235	0.367243368	0.607158351	0.284317477	0.483109625	0.388610588	0.316221997	0.303702593	0.242391726	0.35401158	0.30006855	0.36052861	0.277123307	0.605146125	0.494195147
TCGA_E9_A22A	0.609959581	0.37685701	0.498925267	0.422066738	0.379469435	0.322964871	0.376997069	0.264814338	0.655773843	0.307609049	0.239091183	0.517349335	0.540294709	0.422066738	0.484119854	0.37685701	0.416491836	0.37685701	0.239091183	0.445752039	0.413149215	0.436614467	0.491481432	0.479811342	0.457515879	0.596701565	0.254205524	0.436614467	0.436614467	0.445752039	0.578863669	0.484119854	0.32333662	0.452063348	0.518916347	0.379469435	0.616160521	0.293840071	0.333466394	0.399110327	0.596701565	0.665754759	0.52952398	0.363110008	0.307609049	0.607626302	0.467056998	0.620584498	0.517349335
TCGA_E9_A22E	0.413472188	0.437732126	0.571134856	0.478525296	0.396770473	0.3113758	0.36869917	0.317811508	0.265812359	0.243280297	0.212195305	0.722410644	0.438895046	0.478525296	0.549331501	0.437732126	0.407324637	0.394266481	0.212195305	0.499896769	0.214457427	0.41514861	0.272194862	0.438686299	0.173500353	0.469492289	0.437552987	0.41514861	0.41514861	0.499896769	0.662642764	0.549331501	0.284123209	0.406028268	0.398348006	0.396770473	0.448861171	0.263444289	0.618881293	0.382519136	0.469492289	0.439177035	0.291990819	0.285490401	0.243280297	0.357637774	0.274901242	0.551905972	0.722410644
TCGA_EW_A1IX	0.614735116	0.37871402	0.493567179	0.42378902	0.381314879	0.340308237	0.386285761	0.262584684	0.429471185	0.309412996	0.241084863	0.511740151	0.27504002	0.42378902	0.487871902	0.37871402	0.426753626	0.37871402	0.241084863	0.447403737	0.417118578	0.433578353	0.494742446	0.482859772	0.292695836	0.60137341	0.259783142	0.433578353	0.433578353	0.447352121	0.572647101	0.487871902	0.242299437	0.45853437	0.283966144	0.381314879	0.620498915	0.296093185	0.497230677	0.399390855	0.60137341	0.313071504	0.249008912	0.365286666	0.309412996	0.373514431	0.287104966	0.34364676	0.511740151
TCGA_EW_A1IY	0.314624358	0.300603528	0.54652503	0.351345533	0.303690888	0.485574021	0.416546258	0.209373124	0.366536663	0.261211531	0.191656636	0.559026872	0.232385174	0.351345533	0.416001691	0.300603528	0.460184256	0.300603528	0.191656636	0.377929183	0.341085705	0.358474486	0.534739784	0.407281721	0.246859562	0.307778904	0.198072375	0.358474486	0.358474486	0.377929183	0.634089923	0.416001691	0.204623238	0.379973889	0.239811006	0.303690888	0.545444685	0.240232963	0.532857642	0.428966457	0.307778904	0.264390646	0.210289427	0.307126377	0.261211531	0.308814757	0.237373025	0.537229987	0.559026872
TCGA_EW_A1IZ	0.477798075	0.367107707	0.482227968	0.413024758	0.369780854	0.447064504	0.378937374	0.253194409	0.418424941	0.299852076	0.232771592	0.499869554	0.267553257	0.413024758	0.476087301	0.367107707	0.41863541	0.367107707	0.232771592	0.437080624	0.404651423	0.421860019	0.481299082	0.470148395	0.28465067	0.467409659	0.249431083	0.421860019	0.421860019	0.437080624	0.559491109	0.476087301	0.235686525	0.444854402	0.276216051	0.369780854	0.607592191	0.286698125	0.379571878	0.392457821	0.467409659	0.304527057	0.242212883	0.353750381	0.299852076	0.363419447	0.279345372	0.612388818	0.499869554
TCGA_EW_A1J1	0.233900548	0.44748143	0.714494876	0.487567277	0.449653979	0.191259909	0.429632993	0.300060029	0.121920496	0.343687989	0.277121577	0.743021132	0.064327053	0.487567277	0.159329916	0.44748143	0.474641978	0.44748143	0.277121577	0.508568184	0.069547716	0.493554916	0.36902702	0.537961578	0.068701482	0.228807835	0.319084378	0.493554916	0.493554916	0.508568184	0.828972098	0.159329916	0.503973548	0.52352841	0.489071688	0.449653979	0.506561822	0.336819283	0.556259668	0.44167034	0.228807835	0.660770499	0.517928999	0.615732881	0.343687989	0.425182398	0.326819977	0.216327827	0.743021132
TCGA_EW_A1J2	0.342184376	0.372620706	0.4772437	0.418137783	0.375259516	0.445414671	0.376006275	0.251993826	0.505680579	0.367067143	0.232357809	0.494651709	0.328727989	0.418137783	0.475823072	0.372620706	0.415397245	0.372620706	0.232357809	0.441984102	0.40437189	0.417865133	0.477638759	0.469515702	0.348200423	0.334740516	0.247333899	0.417865133	0.417865133	0.441984102	0.553708255	0.475823072	0.289720981	0.444570585	0.339542473	0.375259516	0.429555315	0.286230498	0.483259318	0.389612471	0.334740516	0.374344176	0.297743599	0.43485264	0.367067143	0.359977975	0.276700056	0.611944091	0.494651709
TCGA_EW_A1J5	0.323024698	0.36095636	0.447088876	0.407319699	0.360553633	0.448996016	0.374809066	0.230383329	0.556696785	0.404084136	0.22724195	0.463083746	0.375848623	0.407319699	0.482693019	0.36095636	0.414074615	0.36095636	0.22724195	0.431609373	0.411639738	0.3943752	0.47105018	0.461693316	0.385356387	0.281436452	0.251439025	0.3943752	0.3943752	0.431609373	0.518721989	0.482693019	0.317854864	0.415110405	0.372514361	0.360553633	0.362689805	0.280448922	0.489396737	0.388450287	0.281436452	0.410695548	0.326656532	0.495146054	0.404084136	0.339742119	0.261145598	0.617407878	0.463083746
TCGA_EW_A1J6	0.368881345	0.781569174	0.217002586	0.797416577	0.7816609	0.564444087	0.216034348	0.361375525	0.551997287	0.403434715	0.336330123	0.227106705	0.364618479	0.797416577	0.513079321	0.781569174	0.238666423	0.781569174	0.336330123	0.805719005	0.44378599	0.20235432	0.236456808	0.629414471	0.381933663	0.360857818	0.567623042	0.20235432	0.20235432	0.805719005	0.251770999	0.513079321	0.318957016	0.216268377	0.380944288	0.7816609	0.392570499	0.403647494	0.292300783	0.234320523	0.360857818	0.391620447	0.319636949	0.478734056	0.403434715	0.17432203	0.133994074	0.644472681	0.227106705
TCGA_EW_A1OX	0.575092418	0.360376045	0.444036011	0.406781485	0.363091119	0.45048489	0.378441977	0.219149301	0.388483806	0.701013818	0.235668071	0.459887816	0.808964413	0.406781485	0.489034508	0.360376045	0.418088115	0.360376045	0.235668071	0.431093218	0.418348521	0.396772132	0.470318115	0.445818475	0.262844037	0.583474052	0.252019098	0.396772132	0.396772132	0.431093218	0.515179991	0.489034508	0.47876907	0.437588693	0.832013325	0.363091119	0.112635575	0.289971517	0.493588144	0.391976917	0.583474052	0.917291261	0.732480849	0.347307475	0.701013818	0.341807002	0.262732788	0.625349428	0.459887816
TCGA_EW_A1OY	0.66703586	0.376218663	0.292763465	0.421474704	0.692041522	0.452698081	0.228584403	0.16829603	0.491727429	0.542338637	0.273698465	0.30152622	0.553068177	0.421474704	0.56809174	0.376218663	0.252531241	0.376218663	0.273698465	0.445184268	0.501984682	0.490199212	0.346532677	0.532727482	0.338038109	0.579533941	0.301637589	0.490199212	0.490199212	0.445184268	0.339670377	0.56809174	0.492516967	0.439518647	0.603963425	0.692041522	0.409761388	0.332950729	0.699615788	0.246503426	0.579533941	0.636373857	0.506155176	0.646336685	0.542338637	0.329555362	0.253315463	0	0.30152622
TCGA_EW_A1P0	0.556738252	0.321843083	0.432509891	0.371044133	0.3272203	0.484728985	0.338438674	0.218591887	0.383445168	0.273803081	0.207380379	0.44782155	0.243845175	0.371044133	0.43972943	0.321843083	0.373894007	0.324280409	0.207380379	0.396820481	0.366187734	0.380206669	0.434846266	0.431324054	0.259174312	0.544635821	0.218330284	0.380206669	0.380206669	0.396820481	0.501807142	0.43972943	0.214745635	0.405290345	0.251674088	0.3272203	0.566052061	0.258002806	0.450027444	0.353143911	0.544635821	0.277469645	0.220692122	0.322319446	0.273803081	0.327536365	0.251763544	0.565756036	0.44782155
TCGA_EW_A1P3	0.257893298	0.357300371	0.19201894	0.403928956	0.360034602	0.438412941	0.373405441	0.250664609	0.56866355	0.384348956	0.221938008	0.196060527	0.371547018	0.403928956	0.458066903	0.357300371	0.412523944	0.357300371	0.221938008	0.428357593	0.385587298	0.370459146	0.465193664	0.453583343	0.394071983	0.252279635	0.283476864	0.370459146	0.370459146	0.428357593	0.222784444	0.458066903	0.324119729	0.479707101	0.379856555	0.360034602	0.601681128	0.274454789	0.636096003	0.387087725	0.252279635	0.418790286	0.333094876	0.455705019	0.384348956	0.319139173	0.245308973	0.587801779	0.196060527
TCGA_EW_A1P5	0.815998044	0.058089601	0.390330519	0.126426265	0.062687428	0.597843145	0.518845725	0.247019981	0.47990601	0.348197857	0.284832982	0.403665536	0.309223002	0.126426265	0.393278021	0.058089601	0.573200766	0.058089601	0.284832982	0.162227728	0.317045899	0.343240652	0.390256888	0.552801104	0.32942837	0.816841157	0.324929722	0.343240652	0.343240652	0.162227728	0.452869741	0.393278021	0.272492604	0.52403928	0.31935144	0.062687428	0.29137744	0.345534158	0.424779203	0.528273154	0.816841157	0.352083646	0.280038153	0.412084803	0.348197857	0.295691277	0.227285553	0.509911055	0.403665536
TCGA_EW_A1P6	0.227341379	0.344649489	0.484782406	0.39219591	0.347462514	0.423121806	0.363497502	0.250493097	0.416680797	0.302521918	0.226941017	0.502543699	0.25655297	0.39219591	0.440733499	0.344649489	0.401578035	0.344649489	0.226941017	0.417105399	0.367249958	0.419143496	0.452948223	0.461233176	0.283380381	0.222391084	0.218865736	0.419143496	0.419143496	0.417105399	0.562454821	0.440733499	0.225970184	0.421411137	0.264828852	0.347462514	0.586415401	0.258980572	0.462851155	0.377469643	0.222391084	0.291972718	0.232227488	0.356971834	0.302521918	0.361079246	0.277546558	0.573697586	0.502543699
TCGA_EW_A1PA	0.64436645	0.096912721	0.532818292	0.162432723	0.421395617	0.261196733	0.410023531	0.054326387	0.187471234	0.607551322	0.270689136	0.552830681	0.291950909	0.162432723	0.533372087	0.096912721	0.452978199	0.096912721	0.270689136	0.196758542	0.465254095	0.45855971	0.53653667	0.526975728	0.11644319	0.630361364	0.289366829	0.45855971	0.45855971	0.196758542	0.618187075	0.533372087	0.257236499	0.493500596	0.301471838	0.421395617	0.361550976	0.329549802	0.53245846	0.422634553	0.630361364	0.332371459	0.264359593	0.38718384	0.567666053	0.395035103	0.303647009	0.665692503	0.552830681
TCGA_EW_A1PE	0.301275873	0.396181523	0.519360768	0.439989236	0.398673587	0.474709267	0.398381703	0.271932081	0.446670381	0.32153552	0.256093891	0.538742499	0.284694003	0.439989236	0.367859219	0.396181523	0.440116756	0.396181523	0.256093891	0.462940023	0.290154861	0.310162991	0.356382271	0.505809272	0.305222301	0.265394574	0.280219535	0.310162991	0.310162991	0.462940023	0.60257337	0.367859219	0.25311793	0.466027133	0.293959686	0.398673587	0.64186551	0.313055308	0.520133726	0.411333307	0.265394574	0.324089342	0.260126978	0.379913804	0.32153552	0.267195889	0.205382336	0.47935197	0.538742499
TCGA_EW_A1PF	0.643503402	0.401172238	0.520731441	0.444617869	0.403633218	0.4716108	0.40383107	0.283766401	0.295462804	0.326550492	0.255868191	0.540177407	0.291852399	0.444617869	0.502140253	0.401172238	0.446137006	0.401172238	0.255868191	0.467378961	0.432213339	0.456961756	0.527352589	0.505464167	0.195095272	0.629517055	0.316005533	0.456961756	0.456961756	0.467378961	0.604163655	0.502140253	0.257149487	0.484475223	0.301369863	0.403633218	0.462147505	0.312800238	0.347537548	0.416623252	0.629517055	0.332259032	0.264270172	0.385964912	0.326550492	0.393658514	0.302588883	0.646696315	0.540177407
TCGA_EW_A1PG	0.506566361	0.360318013	0.530139248	0.406727664	0.363033449	0.440626132	0.367956075	0.244104279	0.454082992	0.328282282	0.227655733	0.550026089	0.29342856	0.406727664	0.46890028	0.360318013	0.406503694	0.360318013	0.227655733	0.431041602	0.397048136	0.412325557	0.471848795	0.462326009	0.31062103	0.495553304	0.242425595	0.412325557	0.412325557	0.431041602	0.615078791	0.46890028	0.258541679	0.434807288	0.303001462	0.363033449	0.601138829	0.28091655	0.525372985	0.38179778	0.495553304	0.334057862	0.265700915	0.388054504	0.328282282	0.3552058	0.273031885	0.600825921	0.550026089
TCGA_A1_A0SM	0.301621093	0.342908542	0.157814398	0.39058127	0.345732411	0.434388958	0.372125666	0.231884058	0.160437005	0.505321644	0.220621426	0.160253065	0.083602184	0.39058127	0.462770174	0.342908542	0.411110098	0.342908542	0.220621426	0.415556932	0.390562979	0.580270587	0.457074404	0.451570229	0.096753705	0.295057976	0.23323368	0.580270587	0.580270587	0.415556932	0.18309961	0.462770174	0.401821451	0.424589885	0.470920154	0.345732411	0.321691974	0.272966883	0.470984482	0.379834088	0.295057976	0.519187528	0.412948225	0.627486831	0.505321644	0.499885284	0.384240971	0.593456163	0.160253065
TCGA_A1_A0SN	0.460824787	0.202762303	0.490701224	0.260602799	0.206459054	0.62033721	0.426825744	0.249078124	0.271577723	0.19208428	0.298863978	0.50873989	0.219710216	0.260602799	0.325424087	0.202762303	0.355696433	0.202762303	0.298863978	0.290905337	0.245261922	0.268349846	0.452682018	0.604566893	0.177699365	0.450804908	0.254562492	0.268349846	0.268349846	0.290905337	0.56932196	0.325424087	0.811735019	0.277913379	1	0.206459054	0.454013015	0.387365557	0.627463699	0.438945217	0.450804908	1	0.771379177	0.624613643	0.19208428	0.231175148	0.177694695	0.428335451	0.50873989
TCGA_A2_A0YG	0.645574718	0.504294336	0.553316096	0.540258342	0.505247982	0.495432779	0.324732692	0.161607066	0.476369274	0.623083306	0.180973518	0.574289069	0.121988261	0.540258342	0.402156106	0.504294336	0.358752166	0.504294336	0.180973518	0.559099825	0.326438195	0.317673378	0.401370957	0.390946739	0.326852505	0.519756839	0.30877694	0.317673378	0.317673378	0.559099825	0.641969062	0.402156106	0.583038459	0.592155305	0.125531119	0.505247982	0.534327549	0.228159674	0.416845467	0.339838897	0.519756839	0.138397542	0.851023876	0.50711767	0.623083306	0.273665856	0.21035553	0.517090216	0.574289069
TCGA_A7_A26H	0.546841961	0.319115599	0.428647083	0.368514532	0.322087659	0.421512213	0.340007431	0.224509047	0.478210315	0.20640762	0.202339753	0.44377772	0.504108689	0.368514532	0.42979443	0.319115599	0.375627109	0.319115599	0.202339753	0.394394549	0.355677308	0.364067327	0.429122854	0.423616703	0.328193366	0.534954407	0.351434563	0.364067327	0.364067327	0.394394549	0.49732543	0.42979443	0.47789895	0.457739683	0.35215337	0.322087659	0.562472885	0.252306253	0.454967317	0.354666774	0.534954407	0.388247639	0.491132374	0.240999521	0.20640762	0.313632818	0.241076467	0.554701398	0.44377772
TCGA_AC_A23C	0.597359071	0.358054782	0.474190835	0.404628633	0.50467128	0.431411211	0.361639764	0.09544636	0.413434752	0.288631526	0.228633765	0.491455779	0.254943972	0.404628633	0.45859536	0.358054782	0.399525677	0.358054782	0.228633765	0.429028595	0.388494437	0.405880473	0.4644616	0.463821466	0.281016231	0.584374648	0.231448842	0.405880473	0.405880473	0.429028595	0.550166257	0.45859536	0.310748883	0.369870012	0.36418641	0.50467128	0.504718004	0.386047698	0.413452423	0.375666253	0.584374648	0.401514016	0.319353781	0.340211571	0.288631526	0.349653558	0.268764108	0.357179161	0.491455779
TCGA_AC_A23H	0.680039125	0.305942433	0.571757889	0.356297094	0.291407151	0.403726208	0.333814969	0.185618729	0.486058962	0.351950067	0.304205537	0.593595095	0.605590445	0.356297094	0.436717222	0.305942433	0.374486911	0.305942433	0.286826663	0.382677816	0.363001062	0.342015553	0.388659657	0.552801104	0.333909668	0.703534842	0.380215073	0.342015553	0.342015553	0.382677816	0.663365621	0.436717222	0.40695516	0.379803599	0.697814338	0.291407151	0.54967462	0.367427624	0.443191458	0.348655472	0.703534842	0.769337431	0.757787117	0.6269209	0.351950067	0.294635892	0.226474323	0.562134689	0.593595095
TCGA_AO_A0JM	0.556335496	0.302054318	0.591321143	0.352691066	0.305132641	0.439056778	0.421624076	0.053683218	0.364017345	0.131760292	0.194026482	0.614075137	0.469433157	0.352691066	0.569994187	0.302054318	0.465794034	0.302054318	0.194026482	0.379219573	0.512662828	0.521093001	0.416877412	0.410905326	0.2450247	0.524484971	0.519097764	0.521093001	0.521093001	0.379219573	0.686063322	0.569994187	0.67622832	0.54146563	0.697678371	0.305132641	0.519577007	0.242911193	0.689436655	0.433895724	0.524484971	0.769187528	0.69495365	0.337512516	0.131760292	0.448905612	0.345055023	1	0.614075137
TCGA_AO_A12C	0.42031904	0.373433148	0.486963023	0.418891281	0.370184544	0.450243451	0.47062709	0.109210188	0.398706427	0.310675759	0.234915739	0.504826507	0.409342035	0.418891281	0.478940971	0.373433148	0.415442853	0.373433148	0.234915739	0.44270672	0.407670375	0.423884095	0.489551444	0.473426895	0.270289344	0.411178656	0.247378519	0.423884095	0.423884095	0.44270672	0.56498482	0.478940971	0.392598179	0.264290174	0.349196098	0.370184544	0.430585683	0.289121286	0.489995509	0.390734581	0.411178656	0.384987258	0.403469552	0.366810326	0.310675759	0.365163126	0.280685666	0.612897078	0.504826507
TCGA_AQ_A04H	0.594884999	0.545612813	0.66888882	0.578579117	0.539907728	0.440344453	0.194525864	0.056941943	0.557326615	0.282245553	0.226339151	0.69527785	0.580453967	0.578579117	0.469375892	0.545612813	0.214904679	0.545612813	0.226339151	0.595850108	0.397551294	0.409609034	0.478038067	0.460312895	0.385815102	0.581954295	1	0.409609034	0.409609034	0.595850108	0.776058985	0.469375892	0.501421196	0.440199807	0.265270743	0.539907728	0.35808026	0.27904604	0.483359114	0.21344127	0.581954295	0.292459901	0.396822558	0.333507466	0.282245553	0.352865599	0.27123307	0.601397713	0.69527785
TCGA_AQ_A04L	0.609729434	0.534412721	0.602535747	0.568191604	0.51828143	0.357128486	0.469388598	1	0.270511858	0.304794891	1	0.625815288	0.286926897	0.568191604	0.132114358	0.534412721	0.518562437	0.534412721	1	0.585888304	0.040755856	0.551187813	0.505923067	0.385022432	0.176923077	0.621693122	0.40082995	0.551187813	0.551187813	0.585888304	0.699074743	0.132114358	0.252798886	0.292274508	0.296271117	0.51828143	0.644305857	0.359435446	0.388902749	0.475333627	0.621693122	0.326637686	0.2597991	0.359714423	0.304794891	0.474831368	0.36498307	0.687674714	0.625815288
TCGA_AQ_A0Y5	0.604666216	0.598305478	0.286969253	0.62744887	0.604036909	0.492173353	1	0.202576966	0.523509605	0.191831728	0.307177249	0.305961388	0.629011206	0.62744887	0.329440364	0.598305478	1	0.598305478	0.307177249	0.642717043	0.249510818	0.263289656	0.495873819	0.583918095	0.361185603	0.591523134	0.260363214	0.263289656	0.263289656	0.642717043	0.33294781	0.329440364	0.74717211	0.368961798	0.179577824	0.604036909	0.449240781	0.370786039	0.428122349	1	0.591523134	0.197983811	0.392575039	0.223412128	0.191831728	0.22681595	0.174343962	0.433163914	0.305961388
TCGA_AQ_A1H2	0.209447505	0.439937326	0.330519298	0.480570506	0.438523645	0.521628908	0.430293523	0.28736815	0.453550059	0.324205361	0.268469756	0.341051396	0.301210853	0.480570506	0.5623844	0.439937326	0.475371705	0.468604921	0.268469756	0.50185816	0.495946777	0.464791733	0.558698256	0.524732543	0.310232886	0.173702578	0.285886395	0.464791733	0.464791733	0.50185816	0.383475495	0.5623844	0.265415627	0.502355679	0.31105748	0.438523645	0.236605206	0.353441313	0.597325483	0.457780628	0.173702578	0.342939589	0.272765209	0.406120761	0.324205361	0.400403799	0.307773702	0.717217281	0.341051396
TCGA_AR_A0TQ	0.574401979	0.35022052	0.431699947	0.397362756	0.352998847	0.439056778	0.361144367	0.292899408	0.293815557	1	0.282124586	0.47658492	0.438468169	0.397362756	0.473656397	0.35022052	0.398978382	0.35022052	0.282124586	0.422060493	0.402079723	0.288164483	0.466790896	0.545611411	0.193895554	0.561916019	0.2445674	0.288164483	0.288164483	0.422060493	0.500867428	0.473656397	0.629575381	0.424362831	0.512186002	0.352998847	0.59159436	0.342473324	0.47821965	0.375185348	0.561916019	0.564682956	0.822826314	0.517130295	1	0.248244849	0.190815463	0.586721728	0.44697365
TCGA_AR_A0TX	0.610650019	0.375406221	0.45961185	0.420721206	0.378027682	0.456158706	0.243570161	0.249249636	0.419297013	0.471515676	0.736796569	0.511935821	0.160604195	0.420721206	0.4941077	0.375406221	0.269086929	0.375406221	0.329182967	0.44446165	0.423715548	0.421966549	0.662784507	0.62406534	0.285285815	0.597377012	0.262594262	0.421966549	0.421966549	0.44446165	0.53325141	0.4941077	0.236904693	0.443548845	0.165505286	0.378027682	0.617462039	1	0.494586098	0.261050775	0.597377012	0.182468895	0.145131002	0.355578773	0.471515676	0.363511219	0.279415914	0.631130877	0.511935821
TCGA_AR_A1AX	0.504782728	0.351497214	0.466340612	0.398546825	0.354267589	0.437286226	0.422780002	0.299717005	0.410963882	0.294909261	0.225210653	0.483237673	0.263218815	0.398546825	0.463510014	0.351497214	0.467071057	0.351497214	0.225210653	0.423196036	0.39134567	0.404389049	0.467722614	0.458587369	0.279216655	0.489136553	0.238588193	0.404389049	0.404389049	0.423196036	0.541058262	0.463510014	0.231857996	0.491513879	0.271729155	0.354267589	0.601193059	0.278153297	0.400329325	0.435017834	0.489136553	0.299580273	0.238278339	0.347786339	0.294909261	0.348368742	0.267776524	0.594345616	0.483237673
TCGA_AR_A250	0.650868083	0.19858403	0.511012118	0.256727664	0.202306805	0.355921291	0.30458655	0.443100935	0.648991061	0.414438792	0.290287391	0.530002609	0.282740221	0.256727664	0.83649527	0.19858403	0.469351455	0.19858403	0.290287391	0.287189016	0.902554928	0.474379461	0.496738986	0.558092718	0.401464361	0.666216368	0.185756994	0.474379461	0.474379461	0.287189016	0.59288709	0.83649527	0.479436162	0.641028552	0.176484585	0.202306805	0.304501085	0.366534881	0.418941171	0.32028213	0.666216368	0.194573527	0.816984113	0.517260894	0.414438792	0.408663332	0.31412246	0.631321474	0.530002609
TCGA_AR_A254	0.434530573	0.177982823	0.437867979	0.237621098	0.18183391	1	0.436197003	0.227510505	0.485768271	0.411480319	0.209073127	0.453430733	0.420933383	0.237621098	0.406383766	0.177982823	0.481893642	0.177982823	0.209073127	0.26886549	0.330910717	0.247736231	0.436443498	0.433912343	0.333697953	0.425081617	0.221007541	0.247736231	0.247736231	0.26886549	0.50802371	0.406383766	0.274377864	0.407277062	0.382100003	0.18183391	0.429338395	0.259915827	0.452672022	0.44804232	0.425081617	0.421263679	0.281975618	0.417004049	0.411480319	0.213417152	0.164044865	0.52566709	0.453430733
TCGA_AR_A255	0.46715381	0.01590065	0.484159372	0.08729817	0.619492503	0.550923504	0.279156174	0.30447646	0.419151668	0.373128405	0.23423864	0.501891469	0.355260025	0.08729817	0.355863235	0.01590065	0.308400985	0.01590065	0.23423864	0.12470321	0.27746408	0.278470225	0.31878078	0.472391579	0.285179958	0.45699651	0.446789523	0.278470225	0.278470225	0.12470321	0.561731965	0.355863235	0.30022043	0.45887495	0.351847446	0.619492503	0.482592191	0.302257365	0.398283519	0.29559572	0.45699651	0.387910358	0.308533786	0.473901876	0.373128405	0.239893544	0.184396163	0.464930114	0.501891469
TCGA_BH_A0AW	0.539534817	0.397516249	0.421793714	0.441227126	0.4	0.402800692	0.443256409	0.283466255	0.043676268	0.575459105	0.196133012	0.436603183	0.454459631	0.441227126	0.284838556	0.397516249	0.489692602	0.397516249	0.196133012	0.464127181	0.202325711	0.419942474	0.57260748	0.414126309	0.011714891	0.369413486	0.309401633	0.419942474	0.419942474	0.464127181	0.489374006	0.284838556	0.394802483	0.456207073	0.462218294	0.4	0.556995662	0.245291842	0.393992316	0.356149561	0.369413486	0.509593764	0.401174402	0.604414261	0.575459105	0.36176754	0.278075621	0.355844981	0.436603183
TCGA_BH_A0C0	0.47923649	0.397400186	0.649014049	0.363347686	0.352191465	0.362842542	0.297403294	0.155046737	0.491485187	0.503589855	0.220621426	0.674471693	0.39584616	0.441119483	0.545420916	0.037604457	0.328559701	0.413358867	0.220621426	0.389439455	0.478000783	0.483541067	0.568348196	0.459335097	0.33786168	0.48525273	0.424300567	0.483541067	0.483541067	0.555022195	0.752999855	0.545420916	0.349005163	0.325083726	0.409021381	0.352191465	0.598210412	0.272966883	0.470136221	0.313309021	0.48525273	0.450944386	0.358669409	0.643419964	0.503589855	0.416555775	0.320189052	0.334688691	0.674471693
TCGA_BH_A0DD	0.547302254	0.325847261	0.408959222	0.374757804	0.305709343	0.430928333	0.333732403	0.336592059	1	0.259010715	0.192408968	0.423167232	0.254024545	0.374757804	0.729165566	0.325847261	0.3686947	0.325847261	0.192408968	0.400381955	0.384245541	0.374240972	0.444096899	0.606234902	0.708221595	0.556737589	0.194725804	0.374240972	0.374240972	0.400381955	0.474483157	0.729165566	0.443007135	0.410399046	0.524762908	0.305709343	0.311171367	0.412893764	0.468339903	0.38412215	0.556737589	0.578548943	0.488986259	0.85782073	0.259010715	0.3223971	0.364559819	0.573634053	0.423167232
TCGA_BH_A1F2	0.389306828	0.492804085	0.607333105	0.529601722	0.494694348	0.298297855	0.242249102	0.223522854	0.230929483	0.452935022	0.22024526	0.630837464	0.61719821	0.529601722	0.465993764	0.492804085	0.267627474	0.492804085	0.22024526	0.548879942	0.393973277	0.320869287	0.596366298	0.450995053	0.148094566	0.369807497	0.258935344	0.320869287	0.320869287	0.548879942	0.70464074	0.465993764	0.358750508	0.629392064	0.721132601	0.494694348	0.401898048	0.272541768	0.603063719	0.259768365	0.369807497	0.276195473	0.368684611	0.538461538	0.452935022	0.276419034	0.212471783	0.734085133	0.630837464
TCGA_C8_A1HF	0.363127688	0.403725627	0.562973116	0.446986006	0.406170704	0.414751921	0.193824052	0.201612212	0.48518689	0.476061623	0.274149865	0.584398643	0.427927595	0.446986006	0.558526661	0.403725627	0.214129344	0.403725627	0.274149865	0.469650046	0.491865601	0.496644295	0.592306668	0.533417692	0.333274524	0.347123719	0.206505734	0.496644295	0.496644295	0.469650046	0.653173341	0.558526661	0.377342073	0.212976103	0.442231211	0.406170704	0.555748373	0.333460868	0.439199641	0.227347413	0.347123719	0.487558087	0.387790992	0.566366288	0.476061623	0.427843803	0.328865688	0.339390089	0.584398643
TCGA_C8_A1HL	0.668819493	0.398560817	0.555683624	0.44219591	0.395905421	0.484246107	0.410642778	0.18094503	0.460332841	0.688241873	0.273736082	0.576767545	0.584932069	0.44219591	0.34376156	0.398560817	0.453662319	0.410457289	0.273736082	0.465056261	0.305081903	0.322307446	0.552242779	0.532784999	0.3151729	0.651525386	0.289679175	0.322307446	0.322307446	0.485960566	0.644715917	0.34376156	0.532716515	0.507067038	0.791427309	0.395905421	0.284598698	0.320877439	0.535402425	0.423235683	0.651525386	0.872545346	0.715967689	0.594619303	0.688241873	0.277657964	0.213424097	0.224587039	0.576767545
TCGA_C8_A26W	0.355532861	0.423514392	0.56565216	0.465339074	0.425836217	0.297855217	0.373611857	0.271674813	0.833385819	0.138687448	0.266739392	0.587203235	0.130821327	0.465339074	0.457115679	0.423514392	0.412751984	0.423514392	0.266739392	0.487250955	0.691955051	0.474432726	0.543790763	0.522086736	0.586873677	0.347799167	0.448038909	0.474432726	0.474432726	0.487250955	0.656281625	0.457115679	0.114362782	0.191065448	0.134029029	0.425836217	0.36643167	0.325086086	0.537597924	0.405602533	0.347799167	0.147766452	0.117529584	0.159287798	0.138687448	0.408709219	0.314157731	0.672426938	0.587203235
TCGA_D8_A1J9	0.315314797	0.397748375	1	0.441442411	0.400230681	0.463723794	0.300086694	0.26267044	0.608294373	0.24079085	0.248758652	1	0.187333251	0.441442411	0.44332294	0.397748375	0.191416583	0.397748375	0.248758652	0.464333643	0.369989378	0.43261958	0.519432983	0.494593351	0.42293578	0.308454351	0.438088439	0.43261958	0.43261958	0.464333643	1	0.44332294	0.23014676	0.418913549	0.269723648	0.400230681	0.337960954	0.315478468	0.523726361	0.315913918	0.308454351	0.29736921	0.236519717	0.358669627	0.24079085	0.372688478	0.28647009	0.640660737	1
TCGA_D8_A1JB	0.611513068	0.434714485	0.485841563	0.475726588	0.436966551	0.375357128	0.345539363	0.260569419	0.428066181	0.376231194	0.20914836	0.503652492	0.337068506	0.475726588	0.484754003	0.434714485	0.381738575	0.434714485	0.20914836	0.497212759	0.413820093	0.373921381	0.436510049	0.434027378	0.291672548	0.598221322	0.266208558	0.373921381	0.373921381	0.497212759	0.563683678	0.484754003	0.297087998	0.458137027	0.348176349	0.436966551	0.513232104	0.322705437	0.503318198	0.360036869	0.598221322	0.383862989	0.305314614	0.445910061	0.376231194	0.322121782	0.24760158	0.614167726	0.503652492
TCGA_D8_A1X5	0.408811726	0.50812442	0.262608641	0.543810549	0.509919262	0.441793087	0.377120918	0.234328102	0.620018895	0.508135801	0.102279567	0.269958257	0.260723228	0.543810549	0.297415843	0.50812442	0.41662866	0.50812442	0.102279567	0.562506452	0.215631464	0.236124427	0.465260216	0.431554124	0.455169372	0.399921198	0.444201508	0.236124427	0.236124427	0.562506452	0.304684112	0.297415843	0.349237195	0.460066981	0.26914579	0.509919262	0.420824295	0.139225439	0.605209321	0.379954314	0.399921198	0.364263229	0.399535008	0.628923425	0.508135801	0.20341394	0.156355813	0.604510801	0.269958257
TCGA_D8_A1XJ	1	0.417014856	0.470951061	0.459311087	0.418858131	0.251418454	0.689964084	0.306448847	0.492454156	0.117292636	0.291453506	0.488064179	0.101399663	0.459311087	0.201765048	0.417014856	0.883745325	0.417014856	0.283365934	0.481470011	0.145189244	0.769574944	0.329562092	0.54750949	0.338567396	1	0.396546339	0.769574944	0.769574944	0.481470011	0.546407402	0.201765048	0.088926272	0.670942839	0.104218362	0.418858131	0.684327549	0.353016197	0.544633501	0.327896445	1	0.114900315	0.091388715	0.133472639	0.117292636	0.662965172	0.522961343	0.485260483	0.488064179
TCGA_D8_A1XS	0.248687447	0.318767409	0.372760973	0.368191604	0.321741638	0.452215203	0.315402716	0.220478518	0.660231099	0.478623228	0.202791153	0.385272632	0.45012519	0.368191604	0.457062834	0.318767409	0.348444769	0.318767409	0.202791153	0.394084856	0.384525074	0.255512943	0.415945694	0.424306914	0.460762174	0.243273669	0.237517291	0.255512943	0.255512943	0.394084856	0.432485181	0.457062834	0.38499913	0.430720327	0.451205004	0.321741638	0.258839479	0.264889682	0.473978344	0.33078187	0.243273669	0.497451656	0.395660079	0.594706369	0.478623228	0.220116551	0.169194413	0.586594663	0.385272632
TCGA_D8_A1XY	0.382517513	0.384749304	0.412385907	0.429386437	0.387312572	0.497766689	0.329521529	0.203798988	0.60529057	0.441137208	0.210991574	0.4267545	0.39614169	0.429386437	0.428578978	0.384749304	0.364042689	0.384749304	0.210991574	0.452771756	0.354391457	0.221050389	0.420271529	1	0.420748059	0.368625464	0.388202222	0.221050389	0.221050389	0.452771756	0.478458869	0.428578978	0.349266199	0.383777034	0.409327305	0.387312572	0.668004338	0.357224844	0.455865476	0.35899491	0.368625464	0.451281667	0.358937673	0.524226198	0.441137208	0.190428119	0.146374153	0.554701398	0.4267545
TCGA_D8_A27N	0.555012155	0.353354225	0.430204667	0.400269107	0.356113033	0.458734055	0.378772241	0.3606466	0.178072237	0.692751741	0.216671682	0.445408296	1	0.400269107	0.49558738	0.353354225	0.418452978	0.353354225	0.216671682	0.424847734	0.42528093	0.397091723	0.471981898	0.445530887	0.109597742	0.582798604	0.632278792	0.397091723	0.397091723	0.424847734	0.526962556	0.49558738	1	0.433331441	0.23552806	0.356113033	0.35873102	0.294180164	0.502320244	0.392297519	0.582798604	0.259668715	1	1	0.692751741	0.34208232	0.262944413	0.6227446	0.445408296
TCGA_D8_A27W	0.702133168	0.284702878	0.291642005	0.336598493	0.287889273	0.468834252	0.319118193	0.41617357	0.616530607	0.497203882	0.327076437	0.300352205	0.446743012	0.336598493	0.553030703	0.284702878	0.352549485	0.284702878	0.327076437	0.363786518	0.486051322	0.274475338	0.419938773	0.593063384	0.428934368	0.686873804	0.209986168	0.274475338	0.274475338	0.363786518	0.338369235	0.553030703	0.393961367	0.280524493	0.46170842	0.287889273	0.443600868	0.393274667	0.592335712	0.342924698	0.686873804	0.509031629	0.404870488	0.591876714	0.497203882	0.236452072	0.181750847	0.701969504	0.300352205
TCGA_E2_A1B1	0.690395708	0.35909935	0.470639544	0.405597417	0.454152249	0.442919802	0.370144078	0.242089015	0.476127032	0.569433921	0.22724195	0.487738064	0.421491606	0.405597417	0.468688897	0.35909935	0.408920916	0.35909935	0.22724195	0.429957675	0.396824509	0.414083307	0.472181552	0.463878983	0.326676076	0.579365079	0.244835126	0.414083307	0.414083307	0.429957675	0.546045974	0.468688897	0.433493822	0.435488449	0.508039022	0.454152249	0.602603037	0.280448922	0.478618831	0.383921773	0.579365079	0.560110928	0.44549763	0.522702538	0.569433921	0.356720048	0.274195824	0.598983482	0.487738064
TCGA_E9_A1N6	0.591778024	0.385619777	0.5366811	0.430193757	0.388177624	0.480020925	0.306361722	0.208515565	0.848840871	0.542374716	0.264896178	0.556874511	0.135319952	0.430193757	0.412249643	0.385619777	0.338456627	0.385619777	0.264896178	0.453545989	0.337116341	0.302333014	0.412618129	0.523697228	0.598129852	0.578914781	0.273526393	0.302333014	0.302333014	0.453545989	0.622668787	0.412249643	0.210424039	0.463870125	0.139331724	0.388177624	0.663449024	0.319134464	1	0.32200537	0.578914781	0.153612652	0.216250857	0.001828392	0.542374716	0.260450603	0.200197517	0.533799238	0.556874511
TCGA_E9_A22D	0.322506868	0.4352948	0.47986044	0.476264801	0.437543253	0.403042131	0.33852124	0.28462396	0.721712168	0.292167262	0.291566356	0.497391077	0.378081517	0.476264801	1	0.4352948	0.373985223	0.4352948	0.291566356	0.497728915	1	0.411686375	0.341541328	0.560048315	0.505539873	0.402679275	0.333407702	0.411686375	0.411686375	0.497728915	0.556744253	1	0.532687511	0.477777147	0.49117917	0.437543253	0.427603037	0.353143732	0.742777307	0.353224061	0.402679275	0.214960276	0.612000358	0.34447782	0.292167262	0.354655165	0.272608634	0.685959339	0.497391077
TCGA_EW_A1IW	0.362437249	0.393918292	0.508706894	0.437890205	0.396424452	0.46468955	0.400156876	0.267086871	0.217460817	0.318504889	0.249398134	0.527589356	0.28452982	0.437890205	0.498863817	0.393918292	0.442077898	0.393918292	0.249398134	0.460927016	0.428747135	0.198732289	0.511579928	0.495571149	0.138285109	0.354553642	0.267457945	0.198732289	0.198732289	0.460927016	0.59021252	0.498863817	0.250681594	0.410569336	0.293789728	0.396424452	0.381344902	0.305488246	0.510004491	0.413056546	0.354553642	0.323901964	0.257623178	0.37625702	0.318504889	0.171201762	0.131595655	0.64974587	0.527589356
TCGA_EW_A1J3	0.182692999	0.337395543	0.44160618	0.385468245	0.340253749	0.55651684	0.354126244	0.222279393	0.548121412	0.278024317	0.210276858	0.457344117	0.247687066	0.385468245	0.444274164	0.337395543	0.39122503	0.337395543	0.210276858	0.410653453	0.370995695	0.386918078	0.440902436	0.435752905	0.494248412	0.14769785	0.219579671	0.386918078	0.386918078	0.410653453	0.51236085	0.444274164	0.218139103	0.4106261	0.25565111	0.340253749	0.201409978	0.261276198	0.454418442	0.36837254	0.14769785	0.281854295	0.224179558	0.327412825	0.278024317	0.333318038	0.256207675	0.571219822	0.457344117
TCGA_EW_A1OZ	0.406797946	0.563544568	0.432447587	0.513347686	0.615397924	0.470524325	0.278825909	0.224551925	0.48966837	0.593246022	0.209637376	0.447756327	0.555399581	0.513347686	0.346351001	0.563544568	0.308036121	0.515784587	0.209637376	0.609063694	0.267400906	0.029402365	0.65839212	0.461635799	1	0.437802544	0.670206595	0.029402365	0.029402365	0.609063694	0.548575972	0.346351001	0.489935611	0.546290515	0.57418675	0.615397924	0.457321041	0.293755048	0.731201038	0.295275117	0.437802544	0.633038525	0.50350234	0.812197989	0.593246022	0.025329234	0.019469526	0.189390089	0.447756327
TCGA_EW_A1PD	0.595575438	0.362349118	0.454752188	0.40861141	0.365051903	0.445253712	0.375841143	0.360174942	0.548121412	0.536962875	0.226790551	0.471106183	0.509986455	0.40861141	0.649949797	0.362349118	0.412980024	0.362349118	0.226790551	0.432848147	0.588583888	0.582774049	0.484892852	0.461003106	0.379110797	0.582629742	0.235643211	0.582774049	0.582774049	0.432848147	0.527613127	0.649949797	0.43645223	0.440483624	0.527176315	0.365051903	0.361767896	0.422310079	0.48605359	0.205546427	0.582629742	0.581209714	0.448537959	0.670628183	0.536962875	0.50204194	0.385898702	0.310165184	0.471106183
TCGA_A2_A0T2	0.384934049	1	0.251954768	1	1	0.30421311	0.220616769	0.413815282	0.244010562	0.16996789	0.107997292	0.262261936	0.149341214	1	0.302753263	1	0.243728906	1	0.107997292	1	0.221278023	0.579205284	0.730666844	0.279362706	0.157621736	0.36975121	0.418544465	0.579205284	0.579205284	1	0.292323262	0.302753263	0.131272116	1	0.153846154	1	0.420065076	0.1456872	0.309315902	0.238768886	0.36975121	0.16961475	0.134907151	0.197031039	0.16996789	0.498967558	0.383535553	0.383290978	0.262261936
TCGA_A1_A0SK	0.280447635	0.318071031	0.609825239	0.367545748	0.343137255	0.188000483	0.12178508	0.348083355	0.363435963	0.257459321	0.293936202	0.633446387	0.22897016	0.367545748	0.402948792	0.318071031	0.134543464	0.318071031	0.293936202	0.393465469	0.327276793	0.47746884	0.575202981	0.55734499	0.24460127	0.241303614	0.275088126	0.47746884	0.47746884	0.11876742	0.707532167	0.402948792	0.201606822	0.561730147	0.236275876	0.343137255	0.730314534	0.354334056	0.378074946	0.142828518	0.241303614	0.260493179	0.207189484	0.302598929	0.257459321	0.411324737	0.316168172	0.517090216	0.633446387
TCGA_B6_A0WX	0.434185354	0.407497679	0.301548238	0.450484392	0.409688581	0.310691723	0.241051893	0.124045965	0.455827136	0.339430674	0.260720734	0.310722672	0.292903173	0.450484392	0.30428579	0.407497679	0.266304844	0.407497679	0.260720734	0.473005058	0.222899312	0.552466177	0.522028484	0.518635684	0.31189132	0.634245187	0.280130293	0.552466177	0.552466177	0.473005058	0.349862657	0.30428579	0.258077615	0.455469149	0.302457595	0.409688581	0.555531453	0.316201165	0.324484806	0.25860618	0.634245187	0.333458252	0.265224001	0.387357973	0.339430674	0.475932639	0.365829571	0.40292249	0.310722672
TCGA_BH_A18V	0.76973864	0.45715094	0.589576649	0.468622174	0.527306805	0.304997787	0.432646658	0.332582969	0.250647998	0.17198831	0.110611646	0.612248891	0.157353364	0.468622174	0.350129472	0.420641829	0.479864088	0.440082405	0.110611646	0.490399504	0.221669369	0.451475445	0.234726474	0.280886921	0.162455893	0.758443094	0.612556334	0.451475445	0.451475445	0.490399504	0.684039323	0.350129472	0.142569175	0.248935687	0.162140114	0.527306805	0.407131236	0.145007014	0.312509356	0.451588987	0.758443094	0.178758807	0.142180095	0.2143137	0.17198831	0.388932226	0.298955982	0.384466328	0.612248891
TCGA_BH_A0E0	0.435681305	0.392409471	0.321111492	0.43649085	0.394925029	0.321677196	0.25496429	0.397435897	0.281945689	0.197496122	0.120109841	0.331202713	0.1743956	0.43649085	0.317972837	0.392409471	0.269907872	0.392409471	0.120109841	0.459585011	0.237379102	0.462181741	0.969652602	0.314793512	0.185250529	0.421985816	0.272589353	0.462181741	0.462181741	0.459585011	0.372560359	0.317972837	0.153402169	0.475563376	0.179781774	0.394925029	1	0.15937593	0.333316701	0.27211157	0.421985816	0.198208664	0.157650004	0.230246833	0.197496122	0.398155371	0.306045429	0.419377382	0.331202713
TCGA_BH_A0RX	0.634757843	0.483693129	0.492383415	0.521151776	0.485640138	0.408554988	0.329273831	0.245905154	0.464111819	0.405238662	0.227618116	0.486107488	0.237277839	0.521151776	0.429213127	0.483693129	0.363769041	0.483693129	0.227618116	0.529885413	0.355062336	0.415042079	0.58478637	0.462268492	0.317925194	0.548744793	0.247333899	0.415042079	0.415042079	0.518994529	0.540118549	0.429213127	0.207059574	0.391269796	0.310173697	0.485640138	0.630802603	0.280874038	0.435058131	0.349737507	0.548744793	0.341965223	0.212793228	0.393626747	0.405238662	0.357546001	0.2748307	0.487611182	0.486107488
TCGA_A2_A0T0	0.624919089	0.382428041	0.500233638	0.427233584	0.717935409	0.461108205	0.193328655	0.26224166	0.430730845	0.490529278	0.10224195	0.518719019	0.376603867	0.427233584	0.487290599	0.382428041	0.413481711	0.382428041	0.10224195	0.450707133	0.416503606	0.490145947	1	0.486828483	0.293613267	0.608972194	0.252643791	0.490145947	0.490145947	0.450707133	0.580381668	0.487290599	0.388972678	0.456490889	0.389102281	0.717935409	0.618546638	0.304850572	0.502220448	0.212279085	0.608972194	0.428983661	0.399743659	0.583823081	0.490529278	0.422245675	0.324562641	0.33703939	0.518719019
TCGA_A2_A0YE	0.442873376	0.429491643	0.147285131	0.47088267	0.43177624	0.331857873	0.247574619	0.279307092	0.619679756	0.354619908	0.120862173	0.149230368	0.236161392	0.47088267	0.330391587	0.429491643	0.2735109	0.429491643	0.120862173	0.492567358	0.250517135	0.472515181	0.61420205	0.299033705	0.431227946	0.433243274	0.401633127	0.472515181	0.472515181	0.492567358	0.170883331	0.330391587	0.207958698	0.706646989	0.243720045	0.43177624	0.448861171	0.170811546	0.25163415	0.264938084	0.433243274	0.268700345	0.213717249	0.762700797	0.354619908	0.407057312	0.184819413	0.523252859	0.149230368
TCGA_A2_A0YM	0.36796076	0.46227948	0.583969347	0.501291712	0.466782007	0.277413384	0.210791397	0.095532116	0.375548073	0.423675001	0.18860969	0.606378816	0.386422033	0.501291712	0.501717487	0.46227948	0.232874213	0.489786444	0.18860969	0.521730154	0.434225974	1	0.41521363	0.553721385	0.253422724	0.355341664	0.377091607	1	1	0.521730154	0.677533613	0.501717487	0.340681014	0.806493728	0.399265781	0.466782007	0.378416486	0.236789525	0.270295893	0.229230954	0.355341664	0.440188877	0.350114758	0.533759958	0.423675001	1	1	0.549682338	0.606378816
TCGA_BH_A0B3	0.550754448	0.2511026	0.378742095	0.305435953	0.72704729	0.261156493	0.300747224	0.365148787	0.362709237	0.379730851	0.152648209	0.391534046	0.257176867	0.305435953	0.377212915	0.2511026	0.332253945	0.2511026	0.152648209	0.333901105	0.300050316	0.469425802	0.743710901	0.336075003	0.244071983	0.536249015	0.359332471	0.469425802	0.469425802	0.333901105	0.439424606	0.377212915	0.22652126	0.374524607	0.265474693	0.72704729	0.640726681	0.380606215	0.395589042	0.316555124	0.536249015	0.292684755	0.232793824	0.376518219	0.379730851	0.447529023	0.343996896	0.490343075	0.391534046
TCGA_A2_A0SX	0.577048662	0.442606778	0.415687985	0.483046286	0.444809689	0.256810591	0.252074475	0.801775148	0.382137061	0.26362882	0.246087872	0.430211323	0.25743956	0.483046286	0.298631295	0.442606778	0.396652376	0.442606778	0.246087872	0.504232477	0.216917314	0.476882923	0.575069879	0.481249281	0.258221595	0.564505235	0.582303333	0.476882923	0.476882923	0.504232477	0.48229001	0.298631295	0.216050815	0.500596015	0.253203712	0.444809689	0.421800434	0.301747226	0.444937877	0.269306296	0.564505235	0.279156049	0.222033444	0.340211571	0.26362882	0.410819988	0.315780192	0.828780178	0.430211323
TCGA_AO_A0JL	0.65075301	0.500986537	0.291828915	0.537190527	0.636908881	0.207798479	0.238946456	0.130306149	0.597151232	0.181801782	0.120937406	0.300547874	0.160111645	0.537190527	0.453522169	0.500986537	0.263978838	0.500986537	0.120937406	0.556157737	0.36769721	0.246244807	0.450618927	0.142988612	0.414820042	0.636609254	0.210030788	0.246244807	0.246244807	0.556157737	0.338586092	0.453522169	0.140785428	0.382585003	0.164995411	0.636908881	0.440835141	0.160311185	0.315603014	0.266060193	0.636609254	0.181906761	0.144683895	0.211309912	0.181801782	0.212132336	0.240917748	0.058259212	0.300547874
TCGA_BH_A0B9	0.874081213	0.405466574	0.226472696	0.448600646	0.407900807	0.266669349	0.232588862	0.274226053	0.241636588	0.322942598	0.193236533	0.232128881	0.134236342	0.448600646	0.504676848	0.405466574	0.256955213	0.405466574	0.193236533	0.471198513	0.434896852	0.471875999	0.533941169	0.494535833	0.155892731	0.641112237	0.249966534	0.471875999	0.471875999	0.471198513	0.262758421	0.504676848	0.254249086	0.509848442	0.13467487	0.407900807	0.635954447	0.24201845	0.26775111	0.250390735	0.641112237	0.320641583	0.255029956	0.381611597	0.322942598	0.406506676	0.312464729	0.654129606	0.232128881
TCGA_B6_A0RT	0.558982178	0.384227019	0.424535061	0.428902045	0.403027682	0.442436924	0.345043966	0.279264214	0.381604128	0.33311686	0.206176648	0.439472998	0.266305463	0.428902045	0.471965333	0.384227019	0.38119128	0.384227019	0.206176648	0.452307216	0.400290714	0.447640354	0.400439239	0.429483492	0.257833451	0.546831026	0.274240328	0.447640354	0.447640354	0.452307216	0.492554576	0.471965333	0.234584373	0.476017483	0.274924369	0.415282584	0.605639913	0.256642435	0.477820468	0.359555965	0.546831026	0.303102983	0.241080211	0.351878455	0.33311686	0.385628413	0.296416479	0.567090216	0.439472998
TCGA_AO_A128	0.539764963	0.401056175	0.524033519	0.444510226	0.406055363	0.406623476	0.256202782	0.340451076	0.367941668	0.26225782	0.194553115	0.542134099	0.233337438	0.444510226	0.421761877	0.401056175	0.283042963	0.401056175	0.194553115	0.4694952	0.347179516	0.457547672	0.419339811	0.411710572	0.247882851	0.528031071	0.343670519	0.457547672	0.457547672	0.4694952	0.607994795	0.421761877	0.205464354	0.487370154	0.240796764	0.406055363	0.551138829	0.243506355	0.435307619	0.27331383	0.528031071	0.26547744	0.211153835	0.308388838	0.26225782	0.394163263	0.302976862	0.544155019	0.543634229
TCGA_AO_A129	0.510881604	0.484737697	0.262795552	0.442949408	0.833044983	0.372137942	0.233001693	0.286424835	0.203992151	0.358011329	0.107357809	0.270153926	0.20316053	0.52212056	0.313692332	0.484737697	0.243181611	0.484737697	0.107357809	0.465778879	0.232850674	0.461329498	0.481498736	0.276716899	0.128475653	0.537093324	0.41452858	0.461329498	0.461329498	0.465778879	0.304900969	0.313692332	0.178809676	0.228358971	0.209558449	0.833044983	0.505422993	0.144964503	0.319544933	0.250791488	0.537093324	0.231037326	0.183761066	0.594532236	0.358011329	0.39742119	0.305481095	0.488310038	0.270153926
TCGA_AO_A124	0.461917982	0.409238626	0.331329242	0.452099031	0.44077278	0.506257293	0.019403047	0.165980619	0.599912793	0.209654725	0.127670779	0.341899296	0.32199647	0.452099031	0.309094752	0.409238626	0.047979568	0.436281337	0.127670779	0.474553525	0.227986806	0.30797912	0.346998536	0.709306338	0.416831334	0.467015648	0.528044264	0.30797912	0.30797912	0.516155673	0.384415209	0.309094752	0.405417948	0.305386842	0.302117679	0.44077278	0.467950108	0.167920758	0.352776808	0.04344167	0.467015648	0.333083496	0.416644311	0.420922032	0.209654725	0.265314551	0.21035553	0.037992376	0.341899296
TCGA_B6_A0RU	0.644769206	0.257195915	0.500732064	0.311087191	0.260553633	0.349161	0.269083103	0.295514964	0.29773988	0.268283003	0.151030695	0.519240804	0.185757091	0.311087191	0.355440469	0.257195915	0.297272644	0.257195915	0.151030695	0.339320739	0.277016828	0.530201342	0.552508984	0.338893362	0.196753705	0.630755375	0.325643657	0.530201342	0.530201342	0.339320739	0.580959954	0.355440469	0.163437554	0.547028438	0.19154288	0.260553633	0.563557484	0.194320452	0.577615887	0.285817337	0.630755375	0.211175236	0.167963278	0.315658874	0.268283003	0.456752168	0.351086343	0.464421855	0.519240804
TCGA_B6_A0RE	0.417212065	0.970461931	0.251954768	0.972604952	0.969377163	0.456842783	0.222144243	0.28209416	0.260967515	0.436194393	0.11134517	0.451343595	0.195304355	0.972604952	0.280927971	0.970461931	0.245416401	0.970461931	0.11134517	0.973727676	0.198188629	0.488068606	0.765539731	0.256585759	0.169971771	0.398739165	0.275935924	0.488068606	0.488068606	0.983224941	0.119199075	0.280927971	0.412407912	0.520576716	0.162038139	0.969377163	0.619685466	0.126514475	0.298837383	0.257644371	0.398739165	0.17864638	0.423827834	0.518262157	0.436194393	0.42045611	0.323187077	0.373570521	0.451343595
TCGA_A2_A0ST	0.608003337	0.456882544	0.447961123	0.496286329	0.45899654	0.426220273	0.354250093	0.417031129	0.396477799	0.297398708	0.214076136	0.463996869	0.262168042	0.496286329	0.471648259	0.456882544	0.391361854	0.456882544	0.214076136	0.516929906	0.399955275	0.426227762	0.489551444	0.441562176	0.268666196	0.594787797	0.25875686	0.426227762	0.426227762	0.516929906	0.519733989	0.471648259	0.233714253	0.525855708	0.273904619	0.45899654	0.577548807	0.265569868	0.457063021	0.368492766	0.594787797	0.301978714	0.240185997	0.350790127	0.297398708	0.367182123	0.282237585	0.526238882	0.463996869
TCGA_A1_A0SO	0.447332461	0.716980037	0.357247438	0.737513455	0.756170704	0.196571567	0.171077076	0.525169368	0.580678763	0.477288307	0.101452001	0.232976781	0.454426795	0.737513455	0.229086297	0.716980037	0.188999361	0.778609564	0.101452001	0.748270878	0.143344328	0.582720784	0.920005324	0.179167146	0.402822865	0.694472588	0.462049886	0.582720784	0.582720784	0.748270878	0.332514096	0.229086297	0.352920703	0.864108532	0.424419593	0.756170704	0.395986985	0.093780555	0.495883439	0.190678476	0.694472588	0.467920851	0.362693374	0.574245788	0.477288307	0.501996054	0.385863431	0.533989835	0.232976781
TCGA_AN_A0XU	0.77359359	0.060759053	0.170524283	0.128902045	0.714878893	0.238662428	0.431614581	0.303018609	0.529178072	0.524587798	0.281372254	0.17355857	0.221614744	0.128902045	0.220895207	0.060759053	0.475645353	0.060759053	0.281372254	0.164602044	0.677810701	0.498828167	0.779448955	0.540664903	0.365314044	0.885567939	0.341216367	0.498828167	0.498828167	0.164602044	0.197845887	0.220895207	0.285225361	0.568300505	0.334273769	0.714878893	0.679284165	0.341623092	0.43246345	0.187352222	0.885567939	0.368535452	0.293123491	0.467676636	0.524587798	0.429725141	0.330311795	0.287865311	0.17355857
TCGA_AR_A0TU	0.471584126	0.492746054	0.331266939	0.529547901	0.696655133	0.340187518	0.272550881	0.159677558	0.307332671	0.394595375	0.153325308	0.341834073	0.192258753	0.529547901	0.593880463	0.492746054	0.301103712	0.495415506	0.153325308	0.2934345	0.529267065	0.572227549	0.638160522	0.327734959	0.203740296	0.716537206	0.125786444	0.572227549	0.572227549	0.2934345	0.384342923	0.593880463	0.169180347	0.685105296	0.198273225	0.696655133	0.468383948	0.169791268	0.589890724	0.289183665	0.716537206	0.218595413	0.173865093	0.468068434	0.394595375	0.492956454	0.378915068	0.427763659	0.341834073
TCGA_AR_A0U0	0.614965262	0.369370938	0.311641382	0.415123789	0.372029988	0.217818196	0.478594724	0.401037647	0.406894213	0.303279576	0.135081252	0.321288808	0.268636867	0.415123789	0.439782276	0.369370938	0.528733011	0.369370938	0.135081252	0.439093631	0.366243641	0.418291254	0.582656728	0.320775336	0.276252646	0.601598559	0.245861407	0.418291254	0.418291254	0.439093631	0.361572936	0.439782276	0.238441905	0.595447579	0.277337775	0.372029988	0.50824295	0.176295541	0.375480265	0.489199695	0.601598559	0.305763754	0.243196519	0.35788603	0.303279576	0.360345065	0.276982223	0.46931385	0.321288808
TCGA_AR_A0U4	0.752132449	0.490134633	0.288526837	0.527125942	0.492041522	0.322642952	0.248854395	0.252122459	0.268913059	0.353393224	0.119846524	0.297091051	0.355358535	0.527125942	0.683136923	0.490134633	0.274924747	0.490134633	0.119846524	0.638226489	0.784983508	0.431074891	0.270797285	0.297480732	0.175758645	0.409771474	0.311677301	0.431074891	0.431074891	0.551925261	0.334754952	0.683136923	0.312344103	0.588976557	0.355178626	0.492041522	0.540618221	0.159078349	0.61264408	0.266180419	0.409771474	0.391582971	0.311454887	0.471681686	0.353393224	0.433166613	0.332957111	0.408958069	0.297091051
TCGA_AR_A1AQ	0.46312625	0.705025534	0.34503598	0.726426265	0.911995386	0.354754336	0.275523263	0.305848555	0.316537875	0.350434751	0.157764069	0.356248369	0.198497722	0.726426265	0.366432384	0.705025534	0.30338411	0.761809424	0.157764069	0.737638072	0.288645385	0.47075743	0.541794223	0.355458415	0.210444601	0.4530564	0.301102137	0.47075743	0.47075743	0.85619903	0.400318057	0.366432384	0.174691107	0.511608106	0.204731636	0.911995386	0.643926247	0.197508821	0.370839778	0.300164309	0.4530564	0.225715785	0.179528451	0.414783858	0.350434751	0.407470289	0.313205418	0.455527319	0.356248369
TCGA_AR_A1AY	0.67877332	0.816620241	0.19201894	0.82992465	0.819492503	0.25938594	0.185195888	0.305076752	0.353891621	0.237074719	0.285773398	0.196060527	0.121462874	0.82992465	0.230671669	0.816620241	0.204597282	0.816620241	0.285773398	0.836894807	0.145021524	0.507776712	0.175695461	0.548947429	0.237649965	0.664021164	0.309803222	0.507776712	0.507776712	0.836894807	0.222784444	0.230671669	0.18521956	0.506215587	0.124987253	0.819492503	0.688665944	0.346596948	0.257721671	0.204384242	0.664021164	0.137797931	0.190348446	0.278002699	0.237074719	0.437434038	0.336237302	0.30660737	0.196060527
TCGA_BH_A0WA	0.417384675	0.427286444	0.356250584	0.46883746	0.429584775	0.339302241	0.097882178	0.200111483	0.310239578	0.387415665	0.11845471	0.410579181	0.291753889	0.46883746	0.311842731	0.427286444	0.108136459	0.427286444	0.11845471	0.589965934	0.230893945	0.438638543	0.561027552	0.287760267	0.205857445	0.589496792	0.488019276	0.438638543	0.438638543	0.589965934	0.413329478	0.311842731	0.257062475	0.46784356	0.301267888	0.429584775	0.429989154	0.15750542	0.327578464	0.119624895	0.589496792	0.332146605	0.264180751	0.459405337	0.387415665	0.377873629	0.2904557	0.382210928	0.410579181
TCGA_E2_A14N	0.535162037	0.483170845	0.416497928	0.520667384	0.4683391	0.341233753	0.329645378	0.309621816	0.39642935	0.274380344	0.197186277	0.431059223	0.233928498	0.520667384	0.552766475	0.483170845	0.364179513	0.474727252	0.197186277	0.540311758	0.486219042	0.478534143	0.486490084	0.406303923	0.26863091	0.527805921	0.346481638	0.478534143	0.478534143	0.540311758	0.483229724	0.552766475	0.205986426	0.386842255	0.241408613	0.4683391	0.613123644	0.236789525	0.428421735	0.34609065	0.527805921	0.266152001	0.211690363	0.421183231	0.274380344	0.412242463	0.316873589	0.581448539	0.431059223
TCGA_E2_A1AZ	0.535334647	0.557567317	0.408585402	0.589666308	0.562860438	0.394953925	0.167609297	0.200969042	0.358930258	0.368690695	0.17273548	0.422775894	0.208250215	0.589666308	0.479892195	0.541202414	0.16072243	0.541202414	0.17273548	0.606482915	0.408676693	0.445882604	0.607879675	0.402335212	0.241319689	0.814589666	0.180447102	0.445882604	0.445882604	0.606482915	0.464290878	0.479892195	0.281048785	0.508656411	0.234236378	0.562860438	0.662581345	0.218849637	0.408412754	0.187312147	0.814589666	0.258244641	0.205401055	0.431500588	0.368690695	0.384114165	0.29525254	0.506988564	0.422775894
TCGA_B6_A0IK	0.633549575	0.1545961	0.703280272	0.215931109	0.158592849	0.480624522	0.41671139	0.265371752	0.235725879	0.149655446	0.267491724	0.731280981	0.299174978	0.215931109	0.288749141	0.1545961	0.460366688	0.1545961	0.267491724	0.248064416	0.206462794	0.449824225	0.523891921	0.499827447	0.151587862	0.644489474	0.434608005	0.449824225	0.449824225	0.248064416	0.815960677	0.288749141	0.442818609	0.589998297	0.40256297	0.158592849	0.415401302	0.323513157	0.537348436	0.429126758	0.644489474	0.306101034	0.715103282	0.405467764	0.149655446	0.387509751	0.297862585	0.384243964	0.731280981
TCGA_B6_A0RS	0.342874815	0.440575673	0.711691225	0.48116254	0.577623991	0.259788338	0.396069851	0.46346797	0.423027543	0.380668904	0.223179356	0.740086094	0.315330624	0.48116254	0	0.440575673	0.280488917	0.440575673	0.223179356	0.502425932	0.60093923	0.367582827	0.572274724	0.557402508	0.288002823	0.334346505	0.450002231	0.367582827	0.367582827	0.502425932	0.825719242	0	0.408173328	0.556621445	0.325673884	0.577623991	0.695119306	0.275857671	0.418891273	0.409089087	0.334346505	0.340241343	0.270619094	0.474337208	0.380668904	0.316661313	0.243404345	0.317789072	0.740086094
TCGA_B6_A0RG	0.154960372	0.377321263	0.502040435	0.422497309	0.379930796	0.439982294	0.203814556	0.244704571	0.461689397	0.495003067	0.238075534	0.520610488	0.449796823	0.422497309	0.546266448	0.377321263	0.225166469	0.377321263	0.238075534	0.446164963	0.478895287	0.444337914	0.469719153	0.504198781	0.316160903	0.125858381	0.478961224	0.444337914	0.444337914	0.446164963	0.582477953	0.546266448	0.39196009	0.486688994	0.464869642	0.379930796	0.154880694	0.292692259	0.485754204	0.458421833	0.125858381	0.512516864	0.402813795	0.619607331	0.495003067	0.382783463	0.294229684	0.61321474	0.520610488
TCGA_B6_A0RN	0.158585176	0.360666202	0.484346282	0.407050592	0.363379469	0.436481429	0.380753829	0.256238745	0.419103219	0.303604286	0.224533554	0.502087138	0.26801297	0.407050592	0.46393278	0.360666202	0.42064216	0.360666202	0.224533554	0.431351296	0.391792922	0.42393736	0.474244643	0.457552053	0.285144672	0.155127772	0.236758735	0.42393736	0.42393736	0.431351296	0.561948822	0.46393278	0.236092581	0.455809729	0.276691934	0.363379469	0.607592191	0.277388088	0.476772616	0.386085841	0.155127772	0.305051716	0.242630183	0.362979409	0.303604286	0.365209012	0.280720937	0.594853875	0.502087138
TCGA_E2_A1B6	0.605356655	0.418407614	0.433755958	0.460602799	0.420761246	0.415556718	0.344342154	0.258168253	0.392553475	0.314283653	0.2042582	0.449126011	0.280687928	0.460602799	0.480050732	0.418407614	0.380415945	0.418407614	0.2042582	0.482708785	0.408844412	0.428358368	0.477638759	0.426550098	0.279340155	0.592198582	0.294498237	0.428358368	0.428358368	0.482708785	0.503252855	0.480050732	0.247288126	0.452687745	0.289812706	0.420761246	0.620119306	0.254474344	0.447831945	0.357311746	0.592198582	0.319517314	0.254135742	0.371163641	0.314283653	0.369017574	0.28364842	0.616010165	0.449126011
TCGA_BH_A1EW	0.431135916	0.42751857	0.44141927	0.469052745	0.435928489	0.441189489	0.330099492	0.292170483	0.54569899	0.394631454	0.27697111	0.457148448	0.353815212	0.469052745	0.525867991	0.42751857	0.683161543	0.42751857	0.27697111	0.490812429	0.457315369	0.394055609	0.427592174	0.544978719	0.377346507	0.421760666	0.536120655	0.394055609	0.394055609	0.490812429	0.512143993	0.525867991	0.311880039	0.385820514	0.365512084	0.435928489	0.456073753	0.336649237	0.36644878	0.345048692	0.421760666	0.402975566	0.32051626	0.468111967	0.394631454	0.339466801	0.260933973	0.68043202	0.457148448
TCGA_EW_A1P8	0.420779333	0.510039461	0.30715554	0.545586652	0.511822376	0.317894652	0.250464435	0.364891519	0.282333277	0.204784068	0.114918748	0.693647274	0.16618643	0.545586652	0.310257359	0.510039461	0.257639332	0.510039461	0.114918748	0.564209766	0.22921675	0.570629594	0.623053374	0.289945934	0.185532816	0.411628954	0.371647852	0.570629594	0.570629594	0.564209766	0.356368368	0.310257359	0.159260978	0.605040586	0.171283864	0.511822376	0.754067245	0.153509331	0.328376828	0.267743358	0.411628954	0.188839754	0.163671048	0.239040529	0.204784068	0.491579865	0.377856941	0.402287166	0.693647274
TCGA_E2_A1LK	0.477683002	0.971680594	0.352699293	0.973735199	0.970588235	0.295400588	0.270239029	0.267043993	0.472880986	0.340188332	0.14997743	0.364270806	0.304461684	0.973735199	0.489087354	0.971680594	0.298549667	0.971680594	0.14997743	0.974811603	0.416783139	0.412911473	0.479102888	0.256758311	0.324311927	0.467297084	0.275088126	0.412911473	0.412911473	0.974811603	0.409209195	0.489087354	0.268113	0.613271272	0.314422652	0.970588235	0.796583514	0.193130128	0.474876503	0.286939446	0.467297084	0.346649678	0.275716117	0.402420443	0.340188332	0.355710549	0.273419865	0.54707751	0.364270806
TCGA_AR_A256	0.449144863	0.591167595	0.243481511	0.620828848	0.619031142	0.291698523	0.218676465	0.366006346	0.25307042	0.295558682	0.135570268	0.506000522	0.360415384	0.620828848	0.276647466	0.591167595	0.241585332	0.591167595	0.135570268	0.660317952	0.1936602	0.516139342	0.470251564	0.340503854	0.164220183	0.443037262	0.402614787	0.516139342	0.516139342	0.684267575	0.28249241	0.276647466	0.317709844	0.414060283	0.372344403	0.619031142	0.413557484	0.181779535	0.297939225	0.254157817	0.443037262	0.41050817	0.326507496	0.501850159	0.295558682	0.444638187	0.341774831	0.371092757	0.249934777
TCGA_BH_A1FC	0.316638138	0.618152275	0.855425065	0.645855759	0.619261822	0.360669591	0.173884325	0.48923763	0.433298612	0.459393152	0.243793259	0.83602922	0.352534581	0.645855759	0.557522592	0.618152275	0.192100702	0.618152275	0.243793259	0.660369567	0.490803377	0.555235965	0.675828564	0.499424825	0.295483416	0.309748959	0.267993396	0.555235965	0.555235965	0.660369567	0.99248229	0.557522592	0.309994779	0.621558722	0.36418641	0.619261822	0.333947939	0.311694937	0.391896612	0.193403599	0.309748959	0.378691351	0.301201228	0.546253972	0.459393152	0.478318726	0.101580135	0.591677255	0.83602922
TCGA_A1_A0SP	0.66703586	0.159993036	0.471698701	0.220936491	0.163956171	0.305500785	0.234529166	0.28505274	0.272401347	0.378540246	0.19526783	0.488846856	0.168583508	0.220936491	0.484859695	0.159993036	0.259098787	0.159993036	0.19526783	0.252864664	0.413931906	0.525673804	0.486356981	0.404118256	0.178299224	0.652538557	0.314845388	0.525673804	0.525673804	0.252864664	0.54727483	0.484859695	0.148268461	0.556053812	0.173765254	0.163956171	0.418546638	0.239000128	0.31176089	0.252274276	0.652538557	0.191575476	0.152374139	0.448696182	0.378540246	0.452851833	0.348088318	0.620775095	0.488846856
TCGA_D8_A1JF	0.660879446	0.394672702	0.212765957	0.438589882	0.521049596	0.274314917	0.190356273	0.298302032	0.419345462	0.303243497	0.191694252	0.217779807	0.268177154	0.438589882	0.261692121	0.394672702	0.210298276	0.394672702	0.191694252	0.461598018	0.177838654	0.202087994	0.409756422	0.407914414	0.285321101	0.646515817	0.195662844	0.202087994	0.202087994	0.461598018	0.246855573	0.261692121	0.236237601	0.218595675	0.276861892	0.521049596	0.668221258	0.240275475	0.548525523	0.226024927	0.646515817	0.305239095	0.242779218	0.354577511	0.303243497	0.174092599	0.13381772	0.340914867	0.217779807
TCGA_D8_A1JG	0.493045267	0.255396936	0.658297249	0.30941873	0.258765859	0.234276287	0.301283904	0.173827288	0.4553911	0.336832991	0.253046946	0.68418993	0.296285351	0.30941873	0.604925223	0.255396936	0.332846848	0.255396936	0.253046946	0.337720657	0.561021971	0.464259082	0.535804605	0.512653859	0.311573747	0.483338962	0.167328544	0.464259082	0.464259082	0.337720657	0.763770421	0.604925223	0.257468531	0.710790714	0.305958734	0.258765859	0.642516269	0.309611869	0.388902749	0.317076103	0.483338962	0.337318243	0.268294137	0.39837186	0.336832991	0.399944936	0.307420993	0.474714104	0.68418993
TCGA_A2_A1G6	0.598912559	0.366991643	0.480483474	0.412917115	0.369665513	0.447185224	0.377203484	0.253880456	0.418909426	0.300212866	0.233523924	0.498043308	0.267881624	0.412917115	0.477038525	0.366991643	0.416719876	0.366991643	0.233523924	0.436977392	0.40565774	0.421433898	0.483894583	0.471298746	0.285003529	0.585894405	0.249520325	0.421433898	0.421433898	0.436977392	0.55746711	0.477038525	0.235976565	0.44735199	0.276555967	0.369665513	0.609652928	0.287548357	0.488298987	0.390774656	0.585894405	0.304901814	0.242510954	0.354185712	0.300212866	0.363052356	0.279063205	0.610609911	0.498043308
TCGA_A7_A26F	0.562319299	0.389885097	0.449238341	0.434149623	0.75239331	0.420707416	0.305556702	0.217326987	0.320510647	0.204224844	0.188891815	0.465333942	0.196461848	0.434149623	0.427574909	0.389885097	0.093769953	0.389885097	0.188891815	0.457339734	0.354475317	0.610152338	0.478670305	0.403054182	0.213338038	0.54508612	0.168689483	0.610152338	0.610152338	0.457339734	0.521215845	0.427574909	0.179114218	0.384458194	0.209915361	0.75239331	0.658215835	0.237108362	0.516615937	0.309201298	0.54508612	0.23143082	0.184074041	0.244460407	0.204224844	0.525627495	0.404027935	0.548951715	0.465333942
TCGA_A7_A26G	0.59822212	0.427576602	0.478240553	0.469106566	0.421856978	0.344654139	0.477438798	0.249935683	0.294687629	0.438467367	0.206515197	0.495695278	0.269195091	0.469106566	0.353009565	0.472202878	0.527455988	0.472202878	0.206515197	0.490864045	0.274445128	0.492649409	0.310062558	0.456861843	0.194530699	0.585218958	0.367587345	0.492649409	0.492649409	0.490864045	0.554864826	0.353009565	0.232409072	0.367429188	0.272374996	0.421856978	0.890347072	0.257025039	0.371638142	0.293151124	0.585218958	0.30029231	0.238844675	0.356797701	0.438467367	0.328132887	0.252222065	0.453049555	0.495695278
TCGA_A7_A26I	0.417499748	0.864554318	0.036073643	0.874381055	0.861707036	0.323286789	0.251248813	0.852499786	0.280637581	0.311000469	0.125413783	0.032807201	0.26623979	0.874381055	0.32204196	0.864554318	0.277570008	0.864554318	0.125413783	0.879529266	0.241683905	0.431607542	0.639424997	0.305993328	0.184297812	0.409771474	0.254517871	0.431607542	0.431607542	0.879529266	0.041853405	0.32204196	0.234526365	0.582392008	0.274856385	0.861707036	0.605097614	0.165370063	0.337757597	0.268504789	0.409771474	0.303028032	0.241020597	0.352009055	0.311000469	0.371816638	0.285799944	0.408449809	0.032807201
TCGA_C8_A1HJ	0.675838955	0.418175487	0.162611757	0.460387513	0.671337947	0.25009054	0.161251703	0.295386331	0.167946513	0.355269329	0.044763768	0.18399426	0.31329475	0.460387513	0.229826138	0.418175487	0.178144668	0.455025534	0.044763768	0.482502323	0.14412702	0.507510387	0.160787968	0.185379041	0.102223006	0.661150512	0.03351033	0.507510387	0.507510387	0.527872406	0.188665606	0.229826138	0.272202564	0.526763921	0.319011523	0.671337947	0.338774403	0.086298516	0.548325932	0.20053701	0.661150512	0.351708889	0.279740082	0.442688607	0.355269329	0.437204607	0.336060948	0.305654384	0.18399426
TCGA_C8_A26X	0.477625466	0.487233055	0.335254353	0.524434876	0.489158016	0.359301437	0.455228502	0.152516937	0.306605945	0.213406934	0.261698766	0.346008349	0.199548496	0.524434876	0.442054642	0.487233055	0.502918909	0.487233055	0.261698766	0.543924848	0.368647621	0.384467881	0.544855584	0.514379386	0.203211009	0.460824046	0.2795056	0.384467881	0.384467881	0.543924848	0.388969206	0.442054642	0.424894135	0.48595107	0.205819368	0.489158016	0.487472885	0.319389534	0.524574622	0.466517052	0.460824046	0.226915005	0.28769859	0.232858822	0.213406934	0.331207268	0.254585214	0.575222363	0.346008349
TCGA_C8_A26Y	0.453805325	0.387999071	0.60222423	0.432400431	0.390542099	0.436883828	0.264789663	0.149944259	0.439596909	0.315618573	0.141852242	0.625489173	0.281902886	0.432400431	0.348411985	0.387999071	0.292529417	0.387999071	0.141852242	0.455662228	0.26958126	0.444550975	0.984493545	0.494420798	0.300070572	0.443937859	0.461960644	0.444550975	0.444550975	0.455662228	0.698713315	0.348411985	0.248361274	0.604189135	0.291070397	0.390542099	0.470553145	0.183947626	0.364901951	0.281649501	0.443937859	0.320903912	0.255238606	0.372774368	0.315618573	0.382967008	0.294370767	0.77909784	0.625489173
TCGA_C8_A27B	0.764215129	0.388260214	0.317871717	0.596555436	0.556286044	0.344654139	0.26033109	0.382128462	0.291974516	0.41656745	0.145275354	0.327811114	0.181849526	0.596555436	0.356286001	0.554781801	0.287603758	0.554781801	0.145275354	0.613089708	0.277911332	0.694897198	0.704179422	0.336362591	0.192554693	0.740571879	0.395787783	0.694897198	0.694897198	0.613089708	0.368801504	0.356286001	0.329514473	0.305443606	0.187497876	0.556286044	0.172451193	0.324405901	0.374182925	0.276319481	0.740571879	0.206715635	0.164416227	0.494580123	0.41656745	0.598632588	0.463106659	0.457814485	0.327811114
TCGA_D8_A1JL	0.639245696	0.422411792	0.39201271	0.464316469	0.74561707	0.242565692	0.279816703	0.308163965	0.351711441	0.435436736	0.05883238	0.405426559	0.224044658	0.464316469	0.394757702	0.422411792	0.339870473	0.538794104	0.05883238	0.486270259	0.318611282	0.353307766	0.387994143	0.204187277	0.236062103	0.516041878	0.403998037	0.353307766	0.353307766	0.180241561	0.454821454	0.394757702	0.197256221	0.395299994	0.23117713	0.74561707	0.690780911	0.081792288	0.659547927	0.296236925	0.674715749	0.254871833	0.202718412	0.399111924	0.435436736	0.304363787	0.233951749	0.510609911	0.405426559
TCGA_D8_A1XK	0.532112599	0.41643454	0.485779259	0.458772874	0.657439446	0.330047081	0.102629732	0.348512134	0.287371914	0.520114009	0.140046645	0.503587268	0.178171818	0.458772874	0.331976959	0.41643454	0.113381374	0.538358867	0.140046645	0.480953856	0.252194331	0.545328646	0.657194197	0.313873231	0.189202541	0.520544861	0.28753737	0.545328646	0.545328646	0.480953856	0.563611392	0.331976959	0.308892627	0.585400465	0.183690812	0.657439446	0.460249458	0.168558432	0.346888878	0.124233559	0.520544861	0.202518363	0.161077826	0.466675373	0.520114009	0.469783876	0.361103273	0.427318933	0.503587268
TCGA_D8_A1XQ	0.515426993	0.382602136	0.227220336	0.427395048	0.37745098	0.120719488	0.299591298	0.26498585	0.342554686	0.319659415	0.162955161	0.232911558	0.429208226	0.427395048	0.376948687	0.382602136	0.330976922	0.382602136	0.162955161	0.45086198	0.299770783	0.334984553	0.601424198	0.239330496	0.229393084	0.503489812	0.632011066	0.334984553	0.334984553	0.45086198	0.263625849	0.376948687	0.43268171	0.504172106	0.481151637	0.37745098	0.797885033	0.207796625	0.378025049	0.315433014	0.503489812	0.530467696	0.477093207	0.377650081	0.319659415	0.288578901	0.221818567	0.621219822	0.232911558
TCGA_D8_A27F	0.7009249	0.4693013	0.222547584	0.50780409	0.487889273	0.301195123	0.218387483	0.571949232	0.23228604	0.493956777	0.097427024	0.228019828	0.335393835	0.50780409	0.290281668	0.4693013	0.241266077	0.4693013	0.097427024	0.527975637	0.208084083	0.722382018	0.643617729	0.263200276	0.149082569	0.685691771	0.332916871	0.722382018	0.722382018	0.527975637	0.258204424	0.290281668	0.125964383	0.548277232	0.147625684	0.487889273	0.702277657	0.133741445	0.306920812	0.236604817	0.685691771	0.162756708	0.129452443	0.587958731	0.493956777	0.622309916	0.478343679	0.372808132	0.228019828
TCGA_D8_A27H	0.618820213	0.189821263	0.178810629	0.248600646	0.379296424	0.221117862	0.254468893	0.253408799	0.161018386	0.445069813	0.230063196	0.179428646	0.397619341	0.248600646	0.182476352	0.189821263	0.327784366	0.054955896	0.230063196	0.279395066	0.094034774	0.414775754	0.480500466	0.168756471	0.097177135	0.605369807	0.246753826	0.414775754	0.414775754	0.279395066	0.207459881	0.182476352	0.352427635	0.450303684	0.410856929	0.219434833	0.790292842	0.288186031	0.487700215	0.167915681	0.605369807	0.452968071	0.360278995	0.528971312	0.445069813	0.35731657	0.274654345	0.615946633	0.179428646
TCGA_D8_A27M	0.728657528	0.397458217	0.516930937	0.441173305	0.39994233	0.474508068	0.267018949	0.309021525	0.317991328	0.36068117	0.264595245	0.5361988	0.204736691	0.441173305	0.566717751	0.397458217	0.290522667	0.397458217	0.264595245	0.464075565	0.500531112	0.512037925	0.305869826	0.333026573	0.211503176	0.712822245	0.267547187	0.512037925	0.512037925	0.464075565	0.560358537	0.566717751	0.180201868	0.303570415	0.211190047	0.39994233	0.482809111	0.331547847	0.385459807	0.28381357	0.712822245	0.232836156	0.185191809	0.669235123	0.36068117	0.441104942	0.339058973	0.727700127	0.5361988
TCGA_E2_A1L7	0.289193193	0.449048282	0.672813931	0.489020452	0.451211073	0.200917468	0.260826487	0.289940828	0.167122889	0.47819028	0.217348781	0.699386903	0.327348849	0.489020452	0.186069862	0.449048282	0.288151054	0.449048282	0.217348781	0.509961804	0.097836418	0.604080111	0.517702649	0.453698378	0.101623147	0.282899921	0.324795859	0.604080111	0.604080111	0.509961804	0.780612983	0.186069862	0.290765126	0.530907646	0.363234644	0.451211073	0.30802603	0.269268376	0.517139863	0.277802268	0.282899921	0.400464698	0.298816656	0.81180619	0.47819028	0.520396458	0.400007054	0.702350699	0.699386903
TCGA_E2_A1LG	0.364163346	0.129120241	0.473879318	0.192303552	0.133275663	0.551688061	0.385377534	0.351384958	0.407524043	0.284771079	0.223292206	0.491129663	0.269195091	0.192303552	0.260423823	0.129120241	0.425750251	0.129120241	0.223292206	0.225405182	0.176496897	0.200916161	0.469652602	0.455653974	0.276711362	0.35624226	0.375752978	0.200916161	0.200916161	0.225405182	0.549804829	0.260423823	0.237136725	0.948657547	0.277915633	0.133275663	0.603850325	0.275985206	0.605808093	0.398709574	0.35624226	0.306400839	0.24370324	0.366679727	0.284771079	0.1730831	0.133041761	0.341994917	0.491129663
TCGA_E2_A1LH	0.498281095	0.549442897	0.370393446	0.582131324	0.550980392	0.373828015	0.307641498	0.178157962	0.334706039	0.295161814	0.164835992	0.382794156	0.317136642	0.582131324	0.381546266	0.549442897	0.339870473	0.549442897	0.164835992	0.599256736	0.304634651	0.33029722	0.49287901	0.366271713	0.223676782	0.487447934	0.199299451	0.33029722	0.33029722	0.599256736	0.429738326	0.381546266	0.231916004	0.662712153	0.327543424	0.550980392	0.600813449	0.209922204	0.567436755	0.338636637	0.487447934	0.361115275	0.287221676	0.348091071	0.295161814	0.284540908	0.218714729	0.495806861	0.382794156
TCGA_E2_A1LI	0.572790955	0.851671309	0.358991932	0.862432723	0.899077278	0.321797916	0.192502993	0.256067233	0.239117269	0.27113324	0.155168522	0.341703626	0.224898412	0.862432723	0.375257623	0.851671309	0.21266989	0.851671309	0.155168522	0.86807061	0.297981774	0.384787472	0.456209237	0.354883239	0.154057869	0.557807047	0.205144795	0.384787472	0.384787472	0.894962321	0.416510048	0.375257623	0.198010325	0.383095873	0.232060913	0.899077278	0.595932755	0.198996727	0.358664737	0.211477578	0.557807047	0.2558462	0.203493398	0.319097993	0.27113324	0.331482586	0.25479684	0.460482846	0.341703626
TCGA_E2_A1LL	0.601271558	0.374651811	0.483224822	0.420021529	0.384313725	0.473582552	0.388845312	0.254695138	0.320995131	0.211097882	0.249247668	0.333550744	0.192718467	0.420021529	0.372668182	0.374651811	0.421052632	0.374651811	0.249247668	0.443790647	0.295242355	0.414562693	0.495141754	0.333371678	0.213690896	0.576325566	0.367721208	0.414562693	0.414562693	0.443790647	0.841549805	0.372668182	0.169963455	0.312028155	0.199190999	0.384313725	0.4914859	0.301067041	0.388303977	0.402075903	0.576325566	0.219607255	0.174669886	0.246658831	0.211097882	0.357133024	0.274513262	0.637420584	0.333550744
TCGA_E9_A1ND	0.513413213	0.272690344	0.547521884	0.325457481	0.275951557	0.380507827	0.310531313	0.189906526	0.344250382	0.328643071	0.171042732	0.410057396	0.289028445	0.325457481	0.388838979	0.272690344	0.34306303	0.272690344	0.171042732	0.353102096	0.312349751	0.571108981	0.656395581	0.375762107	0.230628088	0.756501182	0.278747044	0.571108981	0.571108981	0.353102096	0.635246494	0.388838979	0.258831719	0.365499234	0.298446582	0.275951557	0.64126898	0.216936615	0.510852752	0.32605298	0.756501182	0.334432619	0.265998987	0.388489835	0.328643071	0.491992842	0.378174379	0.502350699	0.410057396
TCGA_E9_A22G	0.298111362	0.480733519	0.569764182	0.518406889	0.519377163	0.246790874	0.173719193	0.723780122	0.167316683	0.418732186	0.049465844	0.591507957	0.342158191	0.518406889	0.611108175	0.480733519	0.191918271	0.480733519	0.049465844	0.538143904	0.787667021	0.760839459	0.867230134	0.187219602	0.101764291	0.361927277	0.34889117	0.760839459	0.760839459	0.538143904	0.661052479	0.611108175	0.297494054	0.475393086	0.353445053	0.519377163	0.396420824	0.078221315	0.22439	0.193243297	0.361927277	0.384387648	0.305731915	0.504331548	0.418732186	0.450557518	0.513579289	0.289961881	0.591507957
TCGA_EW_A1OV	0.443276132	0.496460074	0.433132924	0.532992465	0.498327566	0.328880126	0.259876976	0.154274934	0.286063807	0.197712595	0.261924466	0.44847378	0.292706153	0.532992465	0.428103366	0.496460074	0.287102071	0.496460074	0.261924466	0.552131723	0.353888299	0.539309684	0.52688673	0.514724491	0.188249824	0.431048069	0.281647405	0.539309684	0.539309684	0.552131723	0.502529999	0.428103366	0.155954522	0.288301073	0.302253646	0.498327566	0.451409978	0.319644603	0.442742378	0.276880535	0.431048069	0.333233398	0.160273033	0.230508032	0.197712595	0.464598724	0.357117664	0.551778907	0.44847378
TCGA_EW_A1OW	0.705355216	0.468720984	0.169340519	0.507265877	0.470299885	0.227797674	0.170168848	0.204356402	0.494392093	0.363459249	0.301873307	0.172319332	0.320453146	0.507265877	0.196956085	0.468720984	0.187995987	0.468720984	0.301873307	0.527459482	0.109353162	0.741184617	0.427791827	0.172265041	0.339978829	0.690138467	0.327696221	0.741184617	0.741184617	0.527459482	0.196472459	0.196956085	0.282411973	0.537321905	0.33097658	0.470299885	0.664533623	0.364791906	0.231325782	0.189796818	0.690138467	0.364900315	0.290232198	0.430499325	0.363459249	0.638507778	0.4907943	0.27090216	0.172319332
TCGA_EW_A1P1	0.572618346	0.381325441	0.467212859	0.42621098	0.383910035	0.429077301	0.376088841	0.257482206	0.417892008	0.30313526	0.228069515	0.484150796	0.267192054	0.42621098	0.483644242	0.381325441	0.415488461	0.381325441	0.228069515	0.449726437	0.412646056	0.409502503	0.498070012	0.462958702	0.284262526	0.560171113	0.240685378	0.409502503	0.409502503	0.449726437	0.542070262	0.483644242	0.235367481	0.435885792	0.275842143	0.383910035	0.584327549	0.281384177	0.512499376	0.389692622	0.560171113	0.304114825	0.241885004	0.353271516	0.30313526	0.352773826	0.271162528	0.60184244	0.484150796
TCGA_EW_A1P4	0.453920398	0.348943825	0.312887449	0.396178687	0.348269896	0.321033359	0.265574041	0.345296287	0.287614157	0.517588484	0.132410472	0.322593269	0.178894225	0.396178687	0.58088041	0.348943825	0.293395968	0.348943825	0.132410472	0.420924951	0.51551406	0.431554277	0.298083322	0.316691591	0.18937897	0.422998987	0.37441435	0.431554277	0.431554277	0.420924951	0.36301865	0.58088041	0.301496607	0.564625078	0.184438628	0.348269896	0.459815618	0.157292862	0.324235318	0.39822867	0.422998987	0.203342827	0.309845301	0.481781377	0.517588484	0.371770752	0.285764673	0.419695044	0.322593269
TCGA_EW_A1P7	0.571985443	0.33542247	0.448397246	0.383638321	0.338292964	0.424369241	0.35420881	0.276863048	0.397446767	0.282642422	0.214602769	0.464453431	0.251890161	0.383638321	0.446757914	0.33542247	0.391316246	0.33542247	0.214602769	0.408898524	0.373623302	0.449824225	0.448156529	0.442367422	0.269371912	0.556231003	0.273124805	0.449824225	0.449824225	0.408898524	0.520239988	0.446757914	0.221851616	0.414202191	0.260002039	0.338292964	0.639696312	0.26616503	0.514495285	0.368452691	0.556231003	0.286651177	0.227994873	0.332985068	0.282642422	0.387509751	0.297862585	0.575158831	0.464453431
TCGA_EW_A1PB	0.508177385	0.471448468	0.366842154	0.509795479	0.473471742	0.372459861	0.452710234	0.18771975	0.334076209	0.236425299	0.164986458	0.379076441	0.201945573	0.509795479	0.377054378	0.471448468	0.40636687	0.471448468	0.164986458	0.529885413	0.480348857	0.523596463	0.596166644	0.366501783	0.223218066	0.84419678	0.343492035	0.523596463	0.523596463	0.529885413	0.425618043	0.377054378	0.185045536	0.54231708	0.224378803	0.473471742	0.503524946	0.21009225	0.388503568	0.464072456	0.84419678	0.247376705	0.197382932	0.277219102	0.236425299	0.451062268	0.346712754	0.478970775	0.379076441
TCGA_A2_A0T1	0.478603587	0.384168988	0.649699386	0.428848224	0.383044983	0.361554867	0.345002683	0.269187891	0.321285822	0.26806653	0.206439964	0.725150013	0.32101137	0.428848224	0.369814511	0.384168988	0.381145672	0.384168988	0.206439964	0.4522556	0.863588081	0.386278896	0.439504858	0.429886115	0.213902611	0.468197681	0.274151087	0.386278896	0.386278896	0.4522556	0.764131849	0.369814511	0.253640002	0.708179599	0.297256875	0.383044983	0.495281996	0.256940016	0.450027444	0.36244139	0.468197681	0.327724479	0.260663507	0.380915067	0.26806653	0.332767402	0.255784424	0.476365947	0.725150013
TCGA_A2_A1G1	0.705988119	0.510155525	0.363477773	0.545694295	0.516782007	0.373787775	0.298022541	0.165208816	0.326179114	0.225024353	0.233222991	0.375554396	0.205557608	0.545694295	0.379960894	0.510155525	0.32924382	0.510155525	0.233222991	0.564312997	0.302957455	0.467614786	0.552841741	0.472966755	0.217466478	0.576269278	0.288162063	0.467614786	0.467614786	0.564312997	0.421714616	0.379960894	0.180926968	0.487256627	0.212039838	0.516782007	0.656616052	0.287208264	0.397135871	0.313910151	0.576269278	0.233773048	0.185936988	0.266205215	0.225024353	0.395585739	0.30407026	0.494091487	0.375554396
TCGA_AO_A0JE	0.559039715	0.359621634	0.454066851	0.406081808	0.362341407	0.45052513	0.374891632	0.069590944	0.698699159	0.31778331	0.230176046	0.470388729	0.283873086	0.406081808	0.422237489	0.359621634	0.414165831	0.359621634	0.230176046	0.430422215	0.430032985	0.408650261	0.485691468	0.463188773	0.488779111	0.536924462	0.253670073	0.408650261	0.408650261	0.430422215	0.526817985	0.422237489	0.250101514	0.413691321	0.293109895	0.362341407	0.382212581	0.292437189	0.622673519	0.388530437	0.536924462	0.323152451	0.257027035	0.375386357	0.31778331	0.352039646	0.270598194	0.362833545	0.470388729
TCGA_AR_A24U	0.475093857	0.546657382	0.51661942	0.579547901	0.548212226	0.362520623	0.375304463	0.23184118	0.425837552	0.305011365	0.198089076	0.535872685	0.197217091	0.579547901	0.472071025	0.546657382	0.414211438	0.546657382	0.198089076	0.596779189	0.400402527	0.395493768	0.414015706	0.417117221	0.2900494	0.464764156	0.254874838	0.395493768	0.395493768	0.596779189	0.514818563	0.472071025	0.171732699	0.564114208	0.203405962	0.548212226	0.552819957	0.247502444	0.490793873	0.388931191	0.464764156	0.224254235	0.571671287	0.260458839	0.262041346	0.340705731	0.261886287	0.619822109	0.535872685
TCGA_B6_A1KF	0.818874872	0.701311513	0.510700601	0.722981701	0.811764706	0.262082009	0.193576353	0.082282823	0.587752235	0.326334019	0.070568763	0.529676494	0.127110783	0.722981701	0.462928711	0.701311513	0.213855696	0.811861653	0.070568763	0.734334675	0.398166266	0.202727176	0.492413151	0.22213275	0.407974594	0.803163346	0.387220561	0.202727176	0.202727176	0.734334675	0.592525661	0.462928711	0.132577296	0.628029744	0.130833815	0.811764706	0.439533623	0.103388173	0.260665635	0.212519537	0.803163346	0.144243742	0.136248472	0.385703713	0.326334019	0.174643234	0.134240971	0.602096569	0.529676494
TCGA_B6_A1KN	0.671005883	0.292188951	0.581601819	0.343541442	0.29532872	0.489758963	0.416628824	0.222322271	0.591579661	0.276472923	0.275391213	0.603900339	0.221483397	0.343541442	0.529250119	0.292188951	0.460275472	0.292188951	0.275391213	0.370444926	0.460893386	0.204538191	0.579795022	0.552801104	0.410762174	0.65642238	0.300209718	0.204538191	0.204538191	0.370444926	0.674786757	0.529250119	0.211091131	0.386104331	0.247391142	0.29532872	0.523861171	0.33486375	0.264906941	0.442992827	0.65642238	0.272747714	0.216936421	0.29515476	0.276472923	0.176203368	0.135440181	0.673506989	0.603900339
TCGA_C8_A1HK	0.708864947	0.270020891	0.676739042	0.322981701	0.252422145	0.51893284	0.338810222	0.318025898	0.70301107	0.439657972	0.311841709	0.59007305	0.35017034	0.322981701	0.745389209	0.270020891	0.374304479	0.270020891	0.288143244	0.350727779	0.689551071	0.302865665	0.747371223	0.554814218	0.491919548	0.731059327	0	0.302865665	0.302865665	0.350727779	0.835188666	0.745389209	0.29412959	0.571152864	0.344709202	0.252422145	0.295390456	0.362283722	0.463499825	0.353504589	0.731059327	0.380040474	0.302274285	0.522441339	0.439657972	0.260909466	0.200550226	0.263977128	0.59007305
TCGA_C8_A278	0.446440644	0.25185701	0.509329927	0.30613563	0.379411765	0.395678242	0.331915948	0.203670354	0.285482425	0.294368077	0.2042582	0.528241586	0.178598695	0.30613563	0.367330762	0.25185701	0.36668795	0.25185701	0.2042582	0.334572107	0.289595796	0.587301587	0.619259949	0.426550098	0.187826394	0.419340313	0.348578823	0.587301587	0.587301587	0.334572107	0.590935377	0.367330762	0.369670515	0.531702333	0.184132703	0.379411765	0.665401302	0.254474344	0.432712938	0.346812007	0.419340313	0.203005546	0.408417539	0.347133342	0.294368077	0.505942275	0.388896727	0.465756036	0.528241586
TCGA_D8_A1XT	0.649717352	0.448177809	0.544219806	0.488213132	0.450346021	0.298861213	0.392808488	0.12288826	0.258981129	0.459104521	0.268695456	0.564766501	0.394598366	0.488213132	0.510806954	0.448177809	0.433959683	0.448177809	0.268695456	0.509187571	0.441382009	0.617396399	0.527685345	0.282123548	0.168525053	0.636158955	0.416938111	0.617396399	0.617396399	0.509187571	0.613849935	0.510806954	0.352572655	0.487824261	0.407729698	0.450346021	0.648101952	0.312375122	0.30522429	0.405923135	0.636158955	0.449520312	0.357536737	0.530843237	0.459104521	0.531868031	0.15783719	0.651207116	0.564766501
TCGA_E2_A1B0	0.653457229	0.292246982	0.388648329	0.343595264	0.21355248	0.330610438	0.304999381	0.184889804	0.566095783	0.297506945	0.176685224	0.401904513	0.162902762	0.343595264	0.389208899	0.292246982	0.336951564	0.339774838	0.176685224	0.370496542	0.312741097	0.386918078	0.408491947	0.384389739	0.392201835	0.639254756	0.205077864	0.386918078	0.386918078	0.370496542	0.450918028	0.389208899	0.233453217	0.642107056	0.158808933	0.21355248	0.764479393	0.223313353	0.463449928	0.320682884	0.639254756	0.175086194	0.242570568	0.353053851	0.297506945	0.333318038	0.256207675	0.46613723	0.401904513
TCGA_E2_A1LB	0.629406942	0.394034355	0.506650883	0.437997847	0.394925029	0.467425858	0.394872642	0.268244576	0.174583949	0.333730202	0.249586217	0.525436995	0.297106268	0.437997847	0.50340855	0.394034355	0.43624008	0.394034355	0.249586217	0.461030247	0.433555096	0.444337914	0.512378544	0.495858737	0.107057163	0.615726669	0.273169426	0.444337914	0.444337914	0.461030247	0.587827093	0.50340855	0.261790127	0.468808537	0.306808525	0.394925029	0.635737527	0.305700803	0.521530862	0.407926903	0.615726669	0.338255134	0.269039316	0.40320404	0.333730202	0.382783463	0.294229684	0.621410419	0.525436995
TCGA_A2_A0CO	0.367845687	0.333739554	0.509392231	0.382077503	0.336620531	0.476962698	0.406803451	0.272618129	0.447154865	0.323808493	0.232884442	0.528306809	0.289356812	0.382077503	0.483749934	0.333739554	0.449420779	0.333739554	0.232884442	0.407401672	0.412757869	0.44998402	0.457806469	0.470320948	0.305575159	0.359844647	0.268082638	0.44998402	0.44998402	0.407401672	0.591007662	0.483749934	0.254945182	0.487653971	0.298786499	0.336620531	0.494143167	0.28682566	0.500474028	0.419508676	0.359844647	0.329410883	0.262004829	0.382656393	0.323808493	0.38764741	0.297968397	0.6158831	0.528306809
TCGA_A2_A0CR	0.498913997	0.366237233	0.481978755	0.412217438	0.369319493	0.447064504	0.377987863	0.257224938	0.341440372	0.24252264	0.234577189	0.499608662	0.215375775	0.412217438	0.476562913	0.366237233	0.417586427	0.366237233	0.234577189	0.43630639	0.405154582	0.422445936	0.484027685	0.472909237	0.22858151	0.488067094	0.250680469	0.422445936	0.422445936	0.43630639	0.559201966	0.476562913	0.189599165	0.446727593	0.222203338	0.369319493	0.513286334	0.288738681	0.485504715	0.391536088	0.488067094	0.244978264	0.194849325	0.284576205	0.24252264	0.363924196	0.279733352	0.611245235	0.499608662
TCGA_A2_A0EP	0.559557544	0.365947075	0.47967353	0.411948332	0.368627451	0.448996016	0.361309499	0.252679873	0.383735859	0.274019555	0.234539573	0.497195408	0.244042195	0.411948332	0.458066903	0.365947075	0.399160814	0.365947075	0.234539573	0.436048312	0.385587298	0.399328859	0.461999201	0.472276544	0.259386027	0.547393898	0.233456785	0.399328859	0.399328859	0.436048312	0.556527396	0.458066903	0.214919659	0.445649089	0.251878038	0.368627451	0.590672451	0.28869617	0.487400828	0.37534565	0.547393898	0.277694499	0.220870965	0.322580645	0.274019555	0.344009544	0.26442579	0.587801779	0.497195408
TCGA_A2_A25E	0.590051927	0.358402971	0.467212859	0.404951561	0.361130334	0.231620458	0.366717582	0.231369522	0.396477799	0.442003103	0.314700572	0.484150796	0.396929771	0.404951561	0.486075147	0.358402971	0.405135456	0.358402971	0.314700572	0.429338288	0.415217756	0.400713753	0.476241182	0.471586334	0.268666196	0.577226162	0.251394405	0.400713753	0.400713753	0.429338288	0.542070262	0.486075147	0.349962295	0.428109213	0.410143105	0.361130334	0.285249458	0.379288356	0.510553366	0.389291869	0.577226162	0.452181082	0.359653045	0.525270994	0.442003103	0.345202588	0.265342833	0.837547649	0.484150796
TCGA_A2_A3KC	0.373196588	0.355153203	0.465219152	0.401937567	0.357900807	0.439217738	0.367832226	0.243160964	0.407088007	0.291409604	0.226301535	0.482063658	0.259869474	0.401937567	0.46890028	0.355153203	0.40636687	0.355153203	0.226301535	0.426447817	0.397048136	0.207467775	0.468454679	0.460255378	0.27639379	0.361195542	0.239614475	0.207467775	0.207467775	0.426447817	0.53975712	0.46890028	0.228899588	0.432196174	0.268262008	0.357900807	0.394197397	0.279386133	0.476622923	0.381677554	0.361195542	0.295757757	0.23523801	0.343563624	0.291409604	0.178727114	0.137380079	0.59974587	0.482063658
TCGA_A2_A3KD	0.340515815	0.343082637	0.455873649	0.390742734	0.345905421	0.430767374	0.358791231	0.231026499	0.396913834	0.276545081	0.216784532	0.472280198	0.252973772	0.390742734	0.459335201	0.343082637	0.396378728	0.343082637	0.216784532	0.415711779	0.386929055	0.395653563	0.455477173	0.44570344	0.268983769	0.333108184	0.232564366	0.395653563	0.395653563	0.415711779	0.528914269	0.459335201	0.222808748	0.604983822	0.261123764	0.345905421	0.372396963	0.268630702	0.614540193	0.372901054	0.333108184	0.287887873	0.228978509	0.334421662	0.276545081	0.34084339	0.261992099	0.589326557	0.472280198
TCGA_A2_A3XS	0.58027071	0.741585422	0.236067412	0.760333692	0.741926182	0.159349724	0.190273707	0.379941686	0.407039558	0.291373525	0.150391213	0.242173232	0.259836638	0.760333692	0.464514083	0.741585422	0.21020706	0.741585422	0.150391213	0.770155879	0.392407894	0.490785128	0.763276987	0.353675371	0.276358504	0.567657323	0.343179689	0.490785128	0.490785128	0.770155879	0.273890415	0.464514083	0.228870584	0.451041608	0.268228016	0.741926182	0.700433839	0.193597755	0.420188613	0.209313509	0.567657323	0.295720282	0.235208203	0.343520091	0.291373525	0.422796311	0.324985892	0.320711563	0.242173232
TCGA_A2_A3XT	0.212324334	0.589890901	0.252515498	0.619644779	0.602249135	0.292261881	0.473186641	0.101106252	0.245124876	0.457986074	0.09325158	0.259392121	0.392989369	0.619644779	0.416213074	0.589890901	0.513773602	0.589890901	0.09325158	0.635232786	0.462291049	0.473580484	0.236257154	0.256815829	0.15843331	0.207700101	0.357235286	0.473580484	0.473580484	0.635232786	0.292973833	0.375891772	0.340826034	0.432479991	0.406064108	0.602249135	0.643980477	0.314670748	0.434708847	0.483949826	0.207700101	0.447684005	0.356076187	0.54455618	0.457986074	0.407975038	0.313593397	0.386467598	0.259392121
TCGA_A2_A3XU	0.522734138	0.354805014	0.526961777	0.401614639	0.388754325	0.572653012	0.036824506	0.280807821	0.452484194	0.333080781	0.233561541	0.546699713	0.282001396	0.401614639	0.43972943	0.354805014	0.040682295	0.354805014	0.233561541	0.426138123	0.396041818	0.716735911	0.509450286	0.474117106	0.309456598	0.511370033	0.246619963	0.716735911	0.716735911	0.426138123	0.611392222	0.43972943	0.248448286	0.758415167	0.291172372	0.388754325	0.600433839	0.269225864	0.042313258	0.060353465	0.511370033	0.321016339	0.255328028	0.393844413	0.333080781	0.617445969	0.474604966	0.583163914	0.546699713
TCGA_A2_A3XV	0.583607831	0.356720056	0.693311735	0.403390743	0.359457901	0.449639854	0.365891921	0.226910214	0.587800683	0.421365949	0.21825158	0.720845291	0.392201289	0.403390743	0.478571051	0.356720056	0.404223297	0.356720056	0.21825158	0.427841437	0.407279029	0.399808245	0.475242912	0.142010813	0.40800988	0.570921986	0.251082058	0.399808245	0.399808245	0.427841437	0.804394969	0.478571051	0.345785718	0.422603167	0.405248309	0.359457901	0.607863341	0.292607235	0.481712489	0.379794013	0.570921986	0.44678459	0.355360816	0.517870358	0.421365949	0.344422521	0.264743228	0.612452351	0.720845291
TCGA_A2_A3XW	0.59183556	0.356255803	0.469144263	0.402960172	0.35899654	0.442799083	0.374107253	0.242174771	0.40946198	0.293502183	0.257260006	0.486172711	0.261774002	0.402960172	0.470908418	0.356255803	0.413299279	0.356255803	0.257260006	0.427428512	0.399172583	0.410940663	0.473046719	0.507592316	0.278122795	0.578971068	0.242559457	0.410940663	0.410940663	0.427428512	0.544311118	0.470908418	0.23058182	0.479650338	0.270233523	0.35899654	0.552440347	0.314373167	0.472681004	0.387769006	0.578971068	0.297931345	0.236966825	0.346088546	0.293502183	0.354012756	0.272114842	0.603240152	0.486172711
TCGA_A2_A3XX	0.730901454	0.392409471	0.294507959	0.43649085	0.391695502	0.324695183	0.259051315	0.39040391	0.422736852	0.303063102	0.128686428	0.303352465	0.270475721	0.43649085	0.444062781	0.392409471	0.286189912	0.392409471	0.128686428	0.459585011	0.370772069	0.385639714	0.521096766	0.310997354	0.287791108	0.698975571	0.136852439	0.385639714	0.385639714	0.459585011	0.341694376	0.444062781	0.238267881	0.583924618	0.279241307	0.391695502	0.469360087	0.169068571	0.340102789	0.276079029	0.698975571	0.307862389	0.244865719	0.357624831	0.303063102	0.332216767	0.255361174	0.551715375	0.303352465
TCGA_A2_A3XY	0.612433653	0.553969359	0.331952276	0.586329386	0.412629758	0.34674661	0.413284895	0.230812109	0.310239578	0.27860158	0.146215769	0.342551526	0.194228954	0.586329386	0.436241611	0.553969359	0.456581228	0.553969359	0.146215769	0.60328275	0.362497904	0.386598487	0.531279116	0.337800529	0.205857445	0.599121918	0.137120164	0.386598487	0.386598487	0.60328275	0.385138066	0.436241611	0.218603167	0.251575183	0.200312723	0.412629758	0.643546638	0.18887897	0.512748865	0.361880335	0.599121918	0.220843951	0.224656473	0.328109355	0.27860158	0.33304272	0.25599605	0.450762389	0.342551526
TCGA_A2_A3XZ	0.572618346	0.334900186	0.445095168	0.383153929	0.337773933	0.423564444	0.353341865	0.233170397	0.394055377	0.405707688	0.211856756	0.460996608	0.184345113	0.383153929	0.45040427	0.334900186	0.390358479	0.334900186	0.211856756	0.408433984	0.377480852	0.482475764	0.552908292	0.438168641	0.266901905	0.560171113	0.224354112	0.482475764	0.482475764	0.408433984	0.516408848	0.45040427	0.31623064	0.414258954	0.19008124	0.337773933	0.470661605	0.263996939	0.456913328	0.367611109	0.560171113	0.209563784	0.942889505	0.481476644	0.405707688	0.415638049	0.319483634	0.578526048	0.460996608
TCGA_A2_A3Y0	0.608406093	0.352889972	0.35544064	0.399838536	0.566147636	0.324654943	0.302935227	0.321070234	0.274339284	0.296496735	0.285848631	0.367140621	0.241480934	0.399838536	0.464936849	0.352889972	0.317705008	0.352889972	0.285848631	0.42443481	0.392855146	0.52263769	0.686144017	0.551305648	0.179710656	0.595181808	0.260854045	0.52263769	0.52263769	0.42443481	0.412389764	0.464936849	0.212657347	0.556621445	0.24922669	0.566147636	0.487093275	0.346681971	0.336360461	0.318679117	0.595181808	0.274771399	0.218546007	0.349701798	0.296496735	0.450236314	0.346077878	0.399682338	0.367140621
TCGA_A2_A4RW	0.623653285	0.388753482	0.497928413	0.433100108	0.585005767	0.279425375	0.203484292	0.261512735	0.430730845	0.167117653	0.243943726	0.516305766	0.279308788	0.433100108	0.496432912	0.388753482	0.224801605	0.583681523	0.243943726	0.45633323	0.426175435	0.848673698	0.502462399	0.487231105	0.293613267	0.61009794	0.268305743	0.848673698	0.848673698	0.45633323	0.577707098	0.496432912	0.246069958	0.465289209	0.288385057	0.585005767	0.388720174	0.302172342	0.505314106	0.222858975	0.61009794	0.317943337	0.252883842	0.19359192	0.167117653	0.5011701	0.385228555	0.354256671	0.516305766
TCGA_A2_A4RX	0.6328016	0.164519499	0.518488521	0.225134553	0.168454441	0.553861012	0.392395657	0.280421919	0.360480609	0.250856875	0.103708998	0.537829376	0.228280589	0.225134553	0.299899593	0.164519499	0.433503603	0.164519499	0.103708998	0.256890678	0.218259071	0.438052626	0.404099561	0.272805706	0.242448836	0.60323089	0.298514123	0.438052626	0.438052626	0.256890678	0.601561371	0.299899593	0.200997738	0.473917239	0.235562052	0.168454441	0.652657267	0.140840879	0.591487451	0.405522382	0.60323089	0.259706191	0.206563534	0.301684733	0.250856875	0.37736888	0.29006772	0.384371029	0.537829376
TCGA_A2_A4RY	0.522101236	0.358751161	0.472321735	0.405274489	0.36372549	0.443684359	0.371836684	0.250450219	0.413580097	0.296244182	0.228746615	0.489499087	0.264269589	0.405274489	0.473392168	0.358751161	0.410790842	0.358751161	0.228746615	0.429647982	0.40180019	0.414136572	0.474777053	0.463994018	0.281122089	0.510750872	0.24550444	0.414136572	0.414136572	0.429647982	0.547997687	0.473392168	0.232786124	0.438156326	0.272816887	0.36372549	0.602765727	0.282149386	0.47996607	0.385564862	0.510750872	0.300779493	0.239232168	0.349397066	0.296244182	0.356765934	0.274231095	0.606226175	0.489499087
TCGA_A2_A4S0	0.587577854	0.355269266	0.467088253	0.40204521	0.358016148	0.439298217	0.367584527	0.245004717	0.408929047	0.292780604	0.226452001	0.48402035	0.261117268	0.40204521	0.466997833	0.355269266	0.406093223	0.355269266	0.226452001	0.426551048	0.395035501	0.40998189	0.470783974	0.460485448	0.277734651	0.574805809	0.242068627	0.40998189	0.40998189	0.426551048	0.54192569	0.466997833	0.23000174	0.436339899	0.26955369	0.358016148	0.598101952	0.279556179	0.47647323	0.381437102	0.574805809	0.297181832	0.236370682	0.345217883	0.292780604	0.353186803	0.271479966	0.598538755	0.48402035
TCGA_A2_A4S1	0.690798464	0.185817084	0.457555839	0.244886975	0.189619377	0.50702185	0.446971886	0.329045536	0.27758533	0.369809142	0.120410773	0.474041221	0.167631244	0.244886975	0.55419331	0.185817084	0.493797318	0.185817084	0.120410773	0.275833591	0.487281266	0.514488122	0.561626514	0.298343495	0.182074806	0.548857368	0.319218241	0.514488122	0.514488122	0.275833591	0.530865982	0.55419331	0.288038749	0.515354487	0.172779496	0.189619377	0.565672451	0.140415763	0.438700664	0.458501984	0.548857368	0.190488682	0.296014784	0.432327718	0.369809142	0.443215711	0.340681433	0.701461245	0.474041221
TCGA_A2_A4S2	0.524575308	0.296077066	0.648017196	0.34714747	0.299192618	0.693734659	0.325475787	0.35472944	0.353019549	0.239528087	0.193424616	0.673428124	0.223223741	0.34714747	0.427574909	0.296077066	0.35957311	0.296077066	0.193424616	0.373903169	0.353329234	0.343240652	0.411752962	0.409985045	0.23701482	0.513171226	0.204363928	0.343240652	0.343240652	0.373903169	0.751843285	0.427574909	0.196531121	0.366691264	0.230327339	0.299192618	0.257646421	0.246737236	0.429669178	0.340560253	0.513171226	0.253934942	0.201973233	0.280962953	0.239528087	0.295691277	0.227285553	0.551143583	0.673428124
TCGA_A2_A4S3	0.427856331	0.168581708	0.303168126	0.228902045	0.172491349	0.311013641	0.248813112	0.291655947	0.422979094	0.622253491	0.269748721	0.312418471	0.485129089	0.228902045	0.299899593	0.168581708	0.274879139	0.168581708	0.269748721	0.260503768	0.218259071	0.257110898	0.540929056	0.52668814	0.287967537	0.418552291	0.293382714	0.257110898	0.257110898	0.260503768	0.351742085	0.299899593	0.354399907	0.520236136	0.418199123	0.172491349	0.435845987	0.328487013	0.579062921	0.266140344	0.418552291	0.461062809	0.364213538	0.679900744	0.622253491	0.413068416	0.172650959	0.393773825	0.312418471
TCGA_A7_A13H	0.389594511	0.357010214	0.471013364	0.403659849	0.361880046	0.438815339	0.372290798	0.252465483	0.415421138	0.299274813	0.224834487	0.488129403	0.265517383	0.403659849	0.467790519	0.357010214	0.411292529	0.357010214	0.224834487	0.428099515	0.395874099	0.420741451	0.478104619	0.458012194	0.28246295	0.381121243	0.240640757	0.420741451	0.420741451	0.428099515	0.546479688	0.467790519	0.233888277	0.438837487	0.274108569	0.361880046	0.403958785	0.277728181	0.480065865	0.386005691	0.381121243	0.302203568	0.240364839	0.369814113	0.299274813	0.362455834	0.278604684	0.599491741	0.488129403
TCGA_A7_A2KD	0.282461415	0.031104921	0.638796299	0.101399354	0.834083045	0.354150738	0.26850514	0.183989366	0.432668782	0.641519645	0.258087571	0.663775111	0.40435086	0.101399354	0.511916715	0.031104921	0.296634133	0.689473073	0.258087571	0.138226489	0.442556046	0.452434218	0.337215493	0.508857702	0.2950247	0.276314308	0.15532551	0.452434218	0.452434218	0.135439248	0.741145005	0.511916715	0.353413771	0.47544985	0.417825215	0.834083045	0.448156182	0.315308422	0.380569832	0.304131768	0.276314308	0.460650577	0.302930043	0.537677942	0.641519645	0.389758179	0.299590858	0.493583227	0.663775111
TCGA_A7_A3IY	0.588498439	0.357706592	0.46945578	0.404305705	0.360438293	0.442275965	0.449490154	0.244104279	0.409849568	0.293466104	0.229912729	0.486498826	0.261741165	0.404305705	0.475294615	0.357706592	0.496579403	0.357706592	0.229912729	0.428718902	0.403812825	0.412751678	0.469985359	0.465777062	0.278405081	0.575706405	0.245147472	0.412751678	0.412751678	0.428718902	0.544672546	0.475294615	0.230552816	0.434523472	0.270199531	0.360438293	0.59978308	0.283467245	0.478718627	0.46094658	0.575706405	0.297893869	0.236937017	0.346045013	0.293466104	0.35557289	0.273314052	0.608513342	0.486498826
TCGA_A7_A3IZ	0.188274047	0.40494429	0.489704371	0.448116254	0.407381776	0.479457567	0.4069273	0.251650802	0.427533248	0.298950103	0.241987662	0.507696321	0.292246439	0.448116254	0.519843577	0.40494429	0.449557603	0.40494429	0.241987662	0.470733973	0.450942025	0.431128156	0.015573007	0.484240193	0.291284404	0.161150512	0.279237874	0.431128156	0.431128156	0.475069681	0.56816539	0.519843577	0.243691629	0.48731339	0.285597743	0.407381776	0.228524946	0.319091953	0.522778304	0.419628902	0.161150512	0.314870334	0.250439655	0.382874059	0.298950103	0.371403662	0.285482506	0.662071156	0.507696321
TCGA_A7_A3J0	0.515254384	0.287662488	0.657611912	0.33934338	0.29083045	0.394551527	0.316971473	0.377240374	0.56556285	0.402208031	0.172547397	0.683472476	0.378639741	0.33934338	0.413306558	0.287662488	0.350177871	0.287662488	0.172547397	0.366418912	0.338234472	0.328539469	0.397045122	0.378062809	0.391813691	0.504052685	0.19548436	0.328539469	0.328539469	0.366418912	0.762975278	0.413306558	0.333197981	0.357325311	0.391209762	0.29083045	0.801789588	0.233091017	0.419090864	0.332304733	0.504052685	0.43130715	0.342424513	0.477253929	0.402208031	0.28302666	0.21755079	0.533989835	0.683472476
TCGA_A7_A3J1	0.37417471	0.413010678	0.51774088	0.455597417	0.415397924	0.48822985	0.273459109	0.277291827	0.450207117	0.323519861	0.260871201	0.5370467	0.289094118	0.455597417	0.517888284	0.413010678	0.302107087	0.413010678	0.260871201	0.477908537	0.448873484	0.214924896	0.432849727	0.513114	0.307798165	0.366036249	0.281468922	0.214924896	0.214924896	0.477908537	0.600693942	0.517888284	0.25471315	0.487483681	0.298514565	0.415397924	0.402386117	0.318454279	0.297190759	0.290065323	0.366036249	0.329111078	0.261766372	0.382308128	0.323519861	0.185151195	0.142318002	0.659720457	0.5370467
TCGA_A7_A3RF	0.590684829	0.356487929	0.465406062	0.403175457	0.35922722	0.442557644	0.369112001	0.247491639	0.41256268	0.295486525	0.227317183	0.482259327	0.263580019	0.403175457	0.463668551	0.356487929	0.404953024	0.356487929	0.227317183	0.427634975	0.39151339	0.41184617	0.470451218	0.461808352	0.280381087	0.577845323	0.242157869	0.41184617	0.41184617	0.427634975	0.539973977	0.463668551	0.23217704	0.433728785	0.272103063	0.35922722	0.600650759	0.280533946	0.474028242	0.382919889	0.577845323	0.299992505	0.238606218	0.34848287	0.295486525	0.354792823	0.272714447	0.594536213	0.482259327
TCGA_A7_A425	0.489593073	0.254526462	0.573751597	0.30861141	0.257900807	0.601706169	0.296206085	0.179358546	0.330975509	0.234729588	0.280055673	0.595682233	0.208283052	0.30861141	0.371188501	0.254526462	0.32723707	0.254526462	0.280055673	0.336946423	0.293676972	0.327261106	0.36190603	0.542447947	0.220959774	0.478948553	0.159519879	0.327261106	0.327261106	0.336946423	0.665678762	0.371188501	0.1833343	0.33666345	0.214861144	0.257900807	0.478036876	0.340135187	0.391247942	0.312146836	0.478948553	0.236883526	0.188410981	0.275173044	0.234729588	0.281925389	0.216704289	0.483354511	0.595682233
TCGA_A7_A426	0.387868414	0.361478644	0.482975608	0.40780409	0.364186851	0.440827331	0.369524832	0.251393534	0.262905453	0.318432731	0.22701625	0.500652231	0.284464146	0.40780409	0.470855573	0.361478644	0.408236796	0.361478644	0.22701625	0.432073913	0.399116677	0.419676148	0.471249834	0.461348211	0.171383204	0.379432624	0.243898086	0.419676148	0.419676148	0.432073913	0.560358537	0.470855573	0.250623586	0.43940512	0.293721744	0.364186851	0.601138829	0.280193853	0.481213512	0.383320643	0.379432624	0.323827012	0.257563564	0.376169953	0.318432731	0.361538109	0.277899266	0.60317662	0.500652231
TCGA_A7_A4SA	0.417960041	0.500870474	0.477555216	0.537082885	0.502710496	0.311657479	0.368740453	0.239987994	0.413580097	0.388173323	0.237736985	0.494977824	0.347937446	0.537082885	0.488664588	0.500870474	0.407370245	0.500870474	0.237736985	0.556054506	0.417957176	0.414189837	0.274590709	0.477740711	0.281122089	0.408870877	0.259426175	0.414189837	0.414189837	0.556054506	0.554069683	0.488664588	0.306688323	0.434750525	0.359427581	0.502710496	0.434219089	0.292309654	0.622573724	0.382559211	0.408870877	0.396267426	0.31518078	0.460319533	0.388173323	0.35681182	0.274266366	0.624587039	0.494977824
TCGA_A7_A4SB	0.3538643	0.098885794	0.206224105	0.164262648	0.106113033	0	0.365231392	0.235099906	0.516920617	0.370386405	0.336405357	0.210931385	0.347904609	0.164262648	0.620197643	0.098885794	0.403493569	0.098885794	0.336405357	0.198513472	0.557108515	0.404175988	0.473046719	0.628609226	0.356386733	0.346166836	0.224532596	0.404175988	0.404175988	0.198513472	0.239265578	0.620197643	0.297087998	0.641823239	0.348176349	0.106113033	0.018872017	0.40381754	0.258320443	0.379152807	0.346166836	0.383862989	0.305314614	0.470593357	0.370386405	0.348185197	0.26763544	0.795743329	0.210931385
TCGA_A7_A4SC	0.443391206	0.368384401	0.491822685	0.414208827	0.371049596	0.444972033	0.382694134	0.264599949	0.429810324	0.309340838	0.12755793	0.509913906	0.275269876	0.414208827	0.469692966	0.368384401	0.422785734	0.368384401	0.12755793	0.438216166	0.397886733	0.285501225	0.48376148	0.309271828	0.292942837	0.433749859	0.245549061	0.285501225	0.285501225	0.438216166	0.570623103	0.469692966	0.242502465	0.446841119	0.284204086	0.371049596	0.610195228	0.284062407	0.487101442	0.396104677	0.433749859	0.313333833	0.249217562	0.363980671	0.309340838	0.245950535	0.189051919	0.601778907	0.509913906
TCGA_A7_A4SD	0.666115275	0.443361188	0.31643874	0.483745963	0.42704729	0.202969699	0.293274987	0.418360346	0.338678811	0.308547101	0.171757448	0.326310984	0.212486147	0.483745963	0.168419384	0.443361188	0.323998905	0.443361188	0.171757448	0.504903479	0.079163638	0.504740599	0.438506589	0.371448292	0.226570219	0.791511877	0.425817679	0.504740599	0.504740599	0.504903479	0.385644065	0.168419384	0.188787053	0.094510984	0.219212074	0.42704729	0.51697397	0.217744335	0.364852053	0.309301487	0.791511877	0.241680408	0.194014725	0.263070828	0.36547967	0.43481852	0.334226862	0.221791614	0.326310984
TCGA_A7_A4SE	0.414853066	0.173166202	0.393258777	0.233153929	0.159976932	0.308196853	0.239318004	0.407640854	0.309415954	0.223040012	0.312556425	0.750978346	0.20256947	0.233153929	0.30180204	0.173166202	0.264389309	0.173166202	0.312556425	0.264581398	0.220271706	0.542878449	0.472713962	0.600253077	0.205257586	0.405831363	0.336352684	0.542878449	0.542878449	0.264581398	0.456267168	0.297997146	0.178287604	0.508486121	0.208946599	0.159976932	0.431344902	0.155549887	0.320592785	0.256923015	0.405831363	0.230362764	0.183224537	0.293282835	0.223040012	0.467673106	0.359480813	0.754383736	0.750978346
TCGA_A7_A4SF	0.652018814	0.608461003	0.334382106	0.6368676	0.609630911	0.535149491	0.222020394	0.269145013	0.288147089	0.352743803	0.165926873	0.345095226	0.511628289	0.6368676	0.308460603	0.608461003	0.245279577	0.608461003	0.165926873	0.651749768	0.227315928	0.440076702	0.235591641	0.769987346	0.189767114	0.637847574	0.094150194	0.440076702	0.440076702	0.651749768	0.387957207	0.308460603	0.558965137	0.530907646	0.328937081	0.609630911	0.018546638	0.216511499	0.550172147	0.240131447	0.637847574	0.362651776	0.90563057	0.432458317	0.352743803	0.379112559	0.291408014	0.717534943	0.345095226
TCGA_AC_A23G	0.464392054	0.326949861	0.436933429	0.375780409	0.329873126	0.481831717	0.347851216	0.27892119	0.45321092	0.323411625	0.209110743	0.452452387	0.290243402	0.375780409	0.445278233	0.326949861	0.384292621	0.326949861	0.209110743	0.401362651	0.372057919	0.381058911	0.441368295	0.433969861	0.309985886	0.45429472	0.221721476	0.381058911	0.381058911	0.401362651	0.506939425	0.445278233	0.254626138	0.489754215	0.299704273	0.329873126	0.571583514	0.259958339	0.452572227	0.362281088	0.45429472	0.328998651	0.26167695	0.382177528	0.323411625	0.328270546	0.252327878	0.572426938	0.452452387
TCGA_AC_A2B8	0.350124423	0.351497214	0.460920221	0.398546825	0.354267589	0.435596153	0.367171696	0.245090473	0.410527846	0.29187863	0.222502257	0.477563266	0.260296351	0.398546825	0.460444961	0.351497214	0.405637143	0.351497214	0.222502257	0.423196036	0.388103092	0.411420049	0.464328497	0.454446106	0.278899083	0.342508162	0.233813752	0.411420049	0.411420049	0.423196036	0.534769409	0.460444961	0.22927664	0.432479991	0.268703899	0.354267589	0.594305857	0.275092463	0.472780799	0.381036348	0.342508162	0.296244941	0.235625503	0.344129555	0.29187863	0.354425733	0.27243228	0.599428208	0.477563266
TCGA_AC_A2BK	0.498166022	0.54143454	0.45830348	0.574703983	0.543021915	0.181159712	0.114147711	0.528256582	0.315714251	0.526644298	0.264256696	0.474823898	0.198694742	0.574703983	0.109284997	0.54143454	0.126105993	0.54143454	0.264256696	0.592133788	0.016604238	0.312027272	0.924397711	0.541067526	0.209844742	0.48733536	0.314176074	0.312027272	0.312027272	0.592133788	0.53173341	0.109284997	0.423806485	0.441164784	0.204935586	0.543021915	0.259924078	0.347787272	0.381517888	0.135414579	0.48733536	0.225940639	0.179707294	0.658482434	0.526644298	0.268801909	0.206616817	0.196759848	0.474823898
TCGA_AC_A2BM	0.32969894	0.462569638	0.184044111	0.501560818	0.313379469	0.517323247	0.422532304	0.285567276	0.366245973	0.261500162	0.296193199	0.187711975	0.235833025	0.501560818	0.571262485	0.462569638	0.466797409	0.469069174	0.296193199	0.521988232	0.503494158	0.354106743	0.430254226	0.567122973	0.246647848	0.322526174	0.317567266	0.354106743	0.354106743	0.521988232	0.213531878	0.571262485	0.207668658	0.469546461	0.243380128	0.313379469	0.350759219	0.417081155	0.280524924	0.434056025	0.322526174	0.268325588	0.213419178	0.290235514	0.261500162	0.305052081	0.234480813	0.709275731	0.187711975
TCGA_AC_A2FB	0.494771364	0.364496286	0.475499206	0.410602799	0.367185698	0.447788821	0.376253973	0.249635537	0.457765074	0.299635603	0.231229311	0.492825463	0.289750852	0.410602799	0.475928764	0.364496286	0.415670893	0.364496286	0.231229311	0.434757923	0.404483703	0.419409822	0.47870358	0.467790176	0.43161609	0.48401441	0.248672527	0.419409822	0.419409822	0.434757923	0.551684256	0.475928764	0.25529323	0.442527105	0.299194398	0.367185698	0.645281996	0.28495515	0.483508807	0.389852923	0.48401441	0.329860591	0.262362515	0.353489182	0.299635603	0.361308677	0.277722912	0.609275731	0.492825463
TCGA_AC_A2FE	0.416003797	0.351729341	0.480981901	0.39876211	0.35449827	0.433061044	0.369566115	0.24852071	0.417649766	0.299888155	0.223292206	0.498565093	0.259311251	0.39876211	0.46033927	0.351729341	0.408282404	0.351729341	0.223292206	0.423402498	0.387991279	0.256471716	0.460002662	0.455653974	0.284086097	0.406957109	0.236312525	0.256471716	0.256471716	0.423402498	0.558045395	0.46033927	0.22840652	0.432196174	0.26768415	0.35449827	0.429013015	0.275985206	0.472132129	0.383360718	0.406957109	0.295120672	0.234731289	0.34212703	0.299888155	0.220942504	0.169829289	0.590533672	0.498565093
TCGA_AC_A2FF	0.496152242	0.375638347	0.48914364	0.420936491	0.378258362	0.46002173	0.387111423	0.261126833	0.42995567	0.307140022	0.22934848	0.51297939	0.272839962	0.420936491	0.480790572	0.375638347	0.427665785	0.375638347	0.22934848	0.444668112	0.409627103	0.433738149	0.433981099	0.464914299	0.293048694	0.485365305	0.260898666	0.433738149	0.433738149	0.444668112	0.567514819	0.480790572	0.241545333	0.454050065	0.283082362	0.378258362	0.595498915	0.282829571	0.484806147	0.400392738	0.485365305	0.312097137	0.248233926	0.362544077	0.307140022	0.37365209	0.287210779	0.615120712	0.400273937
TCGA_AC_A2FG	0.329238647	0.358402971	0.473443195	0.404951561	0.361130334	0.441873566	0.372208232	0.244447303	0.411399918	0.29462063	0.2271291	0.490673102	0.262791939	0.404951561	0.46964012	0.358402971	0.411201314	0.358402971	0.2271291	0.429338288	0.397830827	0.414669223	0.47311327	0.461520764	0.279534227	0.322075875	0.242336353	0.414669223	0.414669223	0.429338288	0.549298829	0.46964012	0.231480944	0.437702219	0.271287263	0.361130334	0.353687636	0.280321388	0.480215558	0.38592554	0.322075875	0.299093089	0.237890846	0.347438074	0.29462063	0.357224797	0.274583804	0.601715375	0.490673102
TCGA_AC_A2FK	0.591893097	0.36205896	0.477929036	0.408342304	0.364763552	0.444609875	0.374520084	0.25465226	0.417359076	0.304181549	0.230665062	0.495369163	0.26683085	0.408342304	0.474290546	0.36205896	0.413755359	0.36205896	0.230665062	0.432590069	0.402750601	0.422978587	0.483828031	0.466927413	0.283874382	0.579027356	0.247958592	0.422978587	0.422978587	0.432590069	0.554503397	0.474290546	0.235048437	0.442470341	0.275468235	0.364763552	0.606887202	0.284317477	0.482510853	0.388169759	0.579027356	0.303702593	0.241557125	0.352792652	0.304181549	0.364383059	0.280086061	0.607306226	0.495369163
TCGA_AC_A2FM	0.255304153	0.301009749	0.574997664	0.351722282	0.304094579	0.433141523	0.312760599	0	0.657178847	0.483746437	0.323728559	0.596986694	0.42411854	0.351722282	0.447973366	0.301009749	0.34552586	0.301009749	0.323728559	0.378290492	0.374909152	0.108660914	0.131838147	0.609225814	0.458539167	0.249746707	0.316228638	0.108660914	0.108660914	0.378290492	0.667124476	0.447973366	0.373977609	0.535789294	0.438288181	0.304094579	0.275921909	0.389491136	0.696621925	0.328217048	0.249746707	0.483210913	0.384333363	0.575638849	0.483746437	0.093608039	0.071952596	0.755590851	0.596986694
TCGA_AC_A2FO	0.453805325	0.377147168	0.458926513	0.422335845	0.576009227	0.442758843	0.25281757	0.292384873	0.428647562	0.311758127	0.256056274	0.475476128	0.286303	0.422335845	0.504518311	0.377147168	0.27930311	0.377147168	0.256056274	0.446010117	0.434729133	0.436561202	0.493211766	0.505751754	0.292095977	0.443937859	0.217839454	0.436561202	0.436561202	0.446010117	0.535636837	0.504518311	0.25224781	0.567520009	0.295625276	0.576009227	0.444577007	0.312715215	0.48236116	0.270027652	0.443937859	0.325925648	0.259232764	0.37860781	0.311758127	0.376084064	0.289080135	0.615057179	0.475476128
TCGA_AC_A2QH	0.561427482	0.304897864	0.349552973	0.35532831	0.189850058	0.446219468	0.399083516	0.243182403	0.250284635	0.349370422	0.282218628	0.353802505	0.275598243	0.35532831	0.462003911	0.304897864	0.440892092	0.304897864	0.282218628	0.381748735	0.389752334	0.399861511	0.441384933	0.546560451	0.162191249	0.526286165	0.280955781	0.399861511	0.399861511	0.467662847	0.405558768	0.45132907	0.242792505	0.486717375	0.284544002	0.189850058	0.528633406	0.609531097	0.346888878	0.412014587	0.526286165	0.313708589	0.249515634	0.41349963	0.349370422	0.344468407	0.264778499	0.628144854	0.353802505
TCGA_AC_A2QI	0.316523065	0.265262303	0.375253107	0.318568353	0.268569781	0.448593618	0.383272097	0.247148615	0.418328044	0.297398708	0.241649112	0.387881555	0.265320363	0.318568353	0.388469059	0.265262303	0.423424245	0.265262303	0.233636774	0.346495303	0.311958406	0.414136572	0.474510848	0.471471299	0.284580099	0.301756163	0.257864442	0.414136572	0.414136572	0.346495303	0.435376608	0.388469059	0.233714253	0.455185332	0.273904619	0.268569781	0.344902386	0.296730859	0.492290804	0.396665732	0.301756163	0.301978714	0.240185997	0.350790127	0.297398708	0.356765934	0.274231095	0.504637865	0.387881555
TCGA_AC_A2QJ	0.559327397	0.288358867	0.226285785	0.339989236	0.291522491	0.48822985	0.290426454	0.201783724	0.451321431	0.32662265	0.183982847	0.231933212	0.272133974	0.339989236	0.496380067	0.288358867	0.320851957	0.288358867	0.183982847	0.367038299	0.426119528	0.50506019	0.435179023	0.395548142	0.308609739	0.547168749	0.307884521	0.50506019	0.50506019	0.367038299	0.262541564	0.496380067	0.245953942	0.500198672	0.288249091	0.291522491	0.544360087	0.214683501	0.410358765	0.306536288	0.547168749	0.317793434	0.252764613	0.386051979	0.32662265	0.435093837	0.334438488	0.638754765	0.231933212
TCGA_AC_A3BB	0.40823636	0.385909935	0.500918974	0.430462863	0.387773933	0.459619331	0.385005986	0.267258383	0.353213343	0.250604322	0.245824556	0.519436473	0.217542996	0.430462863	0.413835016	0.385909935	0.425339779	0.38869545	0.245824556	0.453804067	0.338793537	0.344678811	0.499267936	0.490106983	0.237155963	0.399358325	0.267457945	0.344678811	0.344678811	0.453804067	0.581176811	0.413835016	0.191513429	0.460407561	0.224446786	0.387773933	0.62489154	0.301449645	0.500973005	0.398348896	0.399358325	0.247451656	0.196816597	0.287449393	0.250604322	0.296930207	0.228237867	0.527573062	0.519436473
TCGA_AC_A3EH	0.183498511	0.547759981	0.525778013	0.580570506	0.551384083	0.458975494	0.400899971	0.278835434	0.445749861	0.329545045	0.243379476	0.545460475	0.286073144	0.580570506	0.316704539	0.547759981	0.442898842	0.547759981	0.243379476	0.597759884	0.236037346	0.280867157	0	0.489531807	0.30455187	0.179500169	0.26393289	0.280867157	0.280867157	0.597759884	0.610018794	0.316704539	0.252044782	0.487881024	0.295387335	0.551384083	0.637310195	0.298686392	0.339953096	0.413777902	0.179500169	0.325663319	0.259024114	0.389578164	0.329545045	0.241958427	0.185983352	0.417852605	0.545460475
TCGA_AC_A3HN	0.387695804	0.35538533	0.47929971	0.402152853	0.358131488	0.532493662	0.370928456	0.252508361	0.414888205	0.297218314	0.222652723	0.49680407	0.265156179	0.402152853	0.45785552	0.35538533	0.409787467	0.35538533	0.222652723	0.426654279	0.385363672	0.417172686	0.46699055	0.454676176	0.282074806	0.379263762	0.23608942	0.417172686	0.417172686	0.426654279	0.556093682	0.45785552	0.233569233	0.443492082	0.273734661	0.358131488	0.404338395	0.275262509	0.474327628	0.384683204	0.379263762	0.301791336	0.240036961	0.350572461	0.297218314	0.359381453	0.276241535	0.587547649	0.49680407
TCGA_AC_A3OD	0.421987601	0.355791551	0.464689574	0.402529602	0.352018454	0.439137258	0.251868059	0.238787411	0.414936654	0.27452466	0.223762413	0.481509262	0.265189016	0.402529602	0.460286424	0.355791551	0.278254128	0.355791551	0.223762413	0.427015588	0.387935372	0.41679983	0.461134034	0.45996779	0.282110092	0.421057075	0.424501361	0.41679983	0.41679983	0.427015588	0.539142692	0.460286424	0.230451302	0.447153318	0.27008056	0.352018454	0.443356833	0.276516601	0.473329674	0.269105919	0.421057075	0.297762704	0.236832692	0.333790431	0.27452466	0.359060249	0.275994639	0.595171537	0.481509262
TCGA_AC_A3QP	0.380503733	0.353876509	0.46833432	0.400753498	0.356632065	0.439056778	0.36816249	0.249635537	0.412998716	0.295811235	0.225361119	0.485324811	0.263875549	0.400753498	0.463087248	0.353876509	0.406731734	0.353876509	0.225361119	0.425312274	0.390898418	0.410248216	0.466258485	0.457321983	0.280698659	0.372227851	0.238320468	0.410248216	0.410248216	0.425312274	0.543371404	0.463087248	0.232438076	0.435715502	0.272408987	0.356632065	0.598156182	0.278323343	0.476074048	0.381998157	0.372227851	0.300329786	0.238874482	0.348874668	0.295811235	0.353416235	0.271656321	0.593837357	0.485324811
TCGA_AC_A3QQ	0.223831648	0.342386258	0.43917635	0.390096878	0.345213379	0.433020804	0.363002105	0.234027956	0.577626511	0.329328571	0.22058381	0.454800417	0.29392111	0.390096878	0.458542514	0.342386258	0.40103074	0.342386258	0.22058381	0.415092392	0.386090457	0.40327048	0.464128843	0.451512711	0.400599859	0.218957559	0.231939672	0.40327048	0.40327048	0.415092392	0.509541709	0.458542514	0.258976739	0.444286768	0.303511336	0.345213379	0.247776573	0.273221953	0.459158725	0.376988739	0.218957559	0.334619997	0.266148022	0.389316965	0.329328571	0.34740513	0.267035835	0.588373571	0.454800417
TCGA_AC_A3TM	0.267214223	0.358867224	0.47761752	0.405382131	0.361591696	0.439901815	0.371465136	0.249549781	0.411109227	0.164014865	0.230288896	0.495043047	0.320256126	0.405382131	0.469111663	0.358867224	0.41038037	0.358867224	0.230288896	0.429751213	0.397271762	0.414669223	0.472248103	0.466352237	0.279322512	0.261398176	0.242247111	0.414669223	0.414669223	0.429751213	0.554141969	0.469111663	0.308515575	0.437304876	0.502736327	0.361591696	0.60005423	0.283892361	0.477920263	0.385204184	0.261398176	0.486733623	0.392679365	0.189848069	0.164014865	0.357224797	0.274583804	0.601080051	0.495043047
TCGA_AC_A3TN	0.18200256	0.366353296	0.480421171	0.412325081	0.369031142	0.440062774	0.376006275	0.258682789	0.421331848	0.300934445	0.226903401	0.497978085	0.268538357	0.412325081	0.465148232	0.366353296	0.415397245	0.366353296	0.226903401	0.436409621	0.393078772	0.420634921	0.484160788	0.461175659	0.286767819	0.178036699	0.239212887	0.420634921	0.420634921	0.436409621	0.557394824	0.465148232	0.236556645	0.465573026	0.2772358	0.369031142	0.598535792	0.280066318	0.481363205	0.389612471	0.178036699	0.305651327	0.243107097	0.355056375	0.300934445	0.362364062	0.278534142	0.607242694	0.497978085
TCGA_AC_A3W5	0.38424361	0.3136026	0.388523722	0.363401507	0.366782007	0.411733934	0.361846179	0.26562902	0.231074829	0.156402208	0.291265423	0.401774067	0.141329065	0.363401507	0.506737832	0.3136026	0.399753717	0.314066852	0.291265423	0.389491071	0.437077207	0.378715244	0.637827765	0.425399747	0.148200423	0.375886525	0.216188479	0.378715244	0.378715244	0.389491071	0.450773457	0.506737832	0.13318638	0.435488449	0.145552194	0.366782007	0.225921909	0.352803639	0.426775111	0.375866629	0.375886525	0.160470694	0.127634207	0.206521266	0.156402208	0.326251549	0.250775959	0.68252859	0.401774067
TCGA_AC_A3W6	0.451849082	0.359911792	0.47780443	0.406350915	0.366666667	0.460464368	0.375345746	0.256281623	0.297788329	0.207201357	0.23179356	0.495238716	0.18368838	0.406350915	0.471965333	0.359911792	0.414667518	0.359911792	0.23179356	0.430680293	0.400290714	0.427080004	0.483628377	0.468652939	0.196788991	0.442024091	0.247155415	0.427080004	0.427080004	0.430680293	0.554358826	0.471965333	0.161610302	0.447465516	0.189401407	0.366666667	0.606399132	0.285592824	0.4836585	0.388971266	0.442024091	0.208814271	0.166085427	0.242566715	0.207201357	0.367916303	0.282801919	0.604510801	0.495238716
TCGA_AC_A3W7	0.33539506	0.385213556	0.522787452	0.429817008	0.387773933	0.450766569	0.394459811	0.28462396	0.205736295	0.141465527	0.269861571	0.542329768	0.123400238	0.429817008	0.475241769	0.385213556	0.435784001	0.385213556	0.269861571	0.45318468	0.403756918	0.443538937	0.4949421	0.484010123	0.129745942	0.329787234	0.2596939	0.443538937	0.443538937	0.45318468	0.606549082	0.475241769	0.108358954	0.480217971	0.12699276	0.387773933	0.613286334	0.32840199	0.496831495	0.407526149	0.329787234	0.140008994	0.111359504	0.16263985	0.141465527	0.382095168	0.293700621	0.619377382	0.542329768
TCGA_AC_A3YI	0.573596467	0.348131383	0.458926513	0.395425188	0.350922722	0.434710877	0.363621352	0.241703113	0.405973692	0.288415052	0.22024526	0.475476128	0.25714403	0.395425188	0.459546584	0.348131383	0.401714859	0.348131383	0.22024526	0.420202333	0.387152681	0.404389049	0.461866099	0.450995053	0.275582216	0.498874254	0.232921333	0.404389049	0.404389049	0.420202333	0.532456267	0.459546584	0.226492256	0.495146733	0.265440702	0.350922722	0.521963124	0.272541768	0.469537448	0.377589869	0.498874254	0.292647279	0.232764017	0.339950372	0.288415052	0.348368742	0.267776524	0.589580686	0.475476128
TCGA_AC_A3YJ	0.572330663	0.337511606	0.446715056	0.385575888	0.340369089	0.428393224	0.353011601	0.231069377	0.395654175	0.282065159	0.214076136	0.462692408	0.251364774	0.385575888	0.450509961	0.337511606	0.389993615	0.337511606	0.214076136	0.410756684	0.377592665	0.390167253	0.448422734	0.441562176	0.268066337	0.559889677	0.226228192	0.390167253	0.390167253	0.410756684	0.518288275	0.450509961	0.221387551	0.414031901	0.259458173	0.340369089	0.582375271	0.265569868	0.460805349	0.367290506	0.559889677	0.286051566	0.227517959	0.332288538	0.282065159	0.336117102	0.258359199	0.577128335	0.462692408
TCGA_AC_A5EH	0.351447764	0.422295729	0.583720133	0.464208827	0.41378316	0.501629713	0.418032448	0.290884144	0.1978392	0.342930332	0.285058682	0.178645969	0.306760251	0.464208827	0.422871638	0.422295729	0.461826142	0.422295729	0.285058682	0.486167028	0.348353553	0.343506978	0.395248236	0.55009778	0.123994354	0.323539345	0.295836866	0.343506978	0.343506978	0.486167028	0.198062744	0.422871638	0.270317304	0.504796503	0.316802067	0.41378316	0.676952278	0.345789228	0.545481762	0.430409169	0.323539345	0.349272973	0.277802617	0.405728963	0.342930332	0.295920708	0.227461907	0.44456798	0.178645969
TCGA_AC_A5XS	0.364738712	0.365250696	0.475436902	0.411302476	0.367935409	0.449800813	0.368905586	0.239773604	0.404423342	0.289425262	0.228708998	0.49276024	0.258063457	0.411302476	0.281033663	0.365250696	0.407552677	0.365250696	0.228708998	0.435428925	0.198300442	0.411260254	0.479568748	0.463936501	0.27445307	0.356805133	0.255767257	0.411260254	0.411260254	0.435428925	0.551611971	0.281033663	0.227304368	0.436112846	0.266392467	0.367935409	0.605911063	0.29273477	0.48300983	0.382719513	0.356805133	0.293696597	0.233598617	0.3411693	0.289425262	0.354288074	0.272326467	0.364485388	0.49276024
TCGA_AC_A5XU	0.484644927	0.236362581	0.592816423	0.291765339	0.239850058	0.520220514	0.280890063	0.048795129	0.322497033	0.504960854	0.296719831	0.61564049	0.201321676	0.291765339	0.484014163	0.236362581	0.310316519	0.236362581	0.296719831	0.32079075	0.441382009	0.175934803	0.467855717	0.761992408	0.214784757	0.485140155	0.296461559	0.175934803	0.175934803	0.32079075	0.687798178	0.484014163	0.177185452	0.463699835	0.207654917	0.239850058	0.352169197	0.358967819	0.485654408	0.297278884	0.485140155	0.22893869	0.182091866	0.819555091	0.504960854	0.151562428	0.116499718	0.609593393	0.61564049
TCGA_AC_A62X	0.298111362	0.6272052	0.404286471	0.654251884	0.65432526	0.190656312	0.142509185	0.202040991	0.342312444	0.276472923	0.309095697	0.377902426	0.228214916	0.654251884	0.361253501	0.6272052	0.157438657	0.6272052	0.309095697	0.668421596	0.3063398	0.548790881	0.420204978	0.58685149	0.229216655	0.268096364	0.464548659	0.548790881	0.548790881	0.680499639	0.469061732	0.361253501	0.20093973	0.718794346	0.235494068	0.65432526	0.551409978	0.352421035	0.178234619	0.162946339	0.268096364	0.25963124	0.20650392	0.325540899	0.276472923	0.472766485	0.36339588	0.48888183	0.377902426
TCGA_AC_A62Y	0.707656679	0.144904828	0.430204667	0.206942949	0.148961938	0.431250251	0.346777856	0.326258468	0.226908263	0.157232024	0.215505567	0.460018262	0.137749867	0.206942949	0.290862971	0.144904828	0.383106814	0.144904828	0.215505567	0.239444616	0.208699055	0.378555449	0.608412086	0.441734729	0.145165843	0.695992345	0.236134041	0.378555449	0.378555449	0.239444616	0.499132572	0.290862971	0.121033703	0.542941477	0.141847106	0.148961938	0.568167028	0.166942992	0.592435507	0.36123913	0.695992345	0.156385849	0.124385228	0.181663837	0.157232024	0.32611389	0.250670147	0.38678526	0.460018262
TCGA_AO_A1KR	0.45288474	0.467502321	0.300489081	0.50613563	0.469550173	0.331133556	0.260042109	0.300788955	0.494537439	0.487570805	0.219568161	0.309613879	0.17360752	0.50613563	0.451461185	0.467502321	0.575070692	0.467502321	0.219568161	0.526375555	0.378598983	0.507137531	0.724743777	0.458127229	0.340084686	0.432849263	0.528222748	0.507137531	0.507137531	0.544544235	0.348633801	0.451461185	0.292157318	0.434864052	0.178965974	0.469550173	0.590184382	0.280278876	0.344892969	0.277040837	0.432849263	0.197309249	0.300247399	0.58491141	0.487570805	0.436883403	0.335814052	0.587547649	0.309613879
TCGA_AQ_A54N	0.360250859	0.641422934	0.229276347	0.667438105	0.644925029	0.258138505	0.200924741	0.649601235	0.212519077	0.15564455	0.279980439	0.228019828	0.13702746	0.667438105	0.533900544	0.641422934	0.221973912	0.641422934	0.279980439	0.68106741	0.46581316	0.48977309	0.99747105	0.53324514	0.134685956	0.356523697	0.460265048	0.48977309	0.48977309	0.68106741	0.266011277	0.533900544	0.11775625	0.530623829	0.14109929	0.644925029	0.384273319	0.340050164	0.272591188	0.219652948	0.356523697	0.155561385	0.12101702	0.584345479	0.15564455	0.421924471	0.324315745	0.678970775	0.228019828
TCGA_AQ_A54O	0.753340717	0.423572423	0.360237999	0.465392896	0.433679354	0.424087562	0.303182925	0.357559386	0.32380514	0.443374103	0.262563948	0.372162797	0.398177564	0.465392896	0.554721767	0.423572423	0.334944814	0.423572423	0.262563948	0.48730257	0.480013418	0.318898477	0.360175695	0.549580122	0.215737474	0.736969492	0.38195529	0.318898477	0.318898477	0.48730257	0.417955761	0.554721767	0.351064447	0.493443833	0.411434787	0.433679354	0.244956616	0.348084853	0.396337508	0.318919569	0.736969492	0.453605157	0.360785716	0.526925254	0.443374103	0.274721241	0.211166761	0.691232529	0.372162797
TCGA_AR_A1AM	0.40622258	0.370995822	0.49805302	0.416630786	0.373644752	0.453341918	0.384139041	0.260869565	0.428453768	0.30688747	0.237586518	0.516436212	0.274350449	0.416630786	0.422818792	0.370995822	0.424382012	0.370995822	0.237586518	0.442397027	0.348297646	0.432246724	0.190087182	0.477510641	0.291954834	0.39738827	0.251260542	0.432246724	0.432246724	0.442397027	0.57785167	0.422818792	0.241342305	0.470511438	0.28284442	0.373644752	0.423752711	0.292139608	0.449328876	0.397507314	0.39738827	0.311834807	0.248025276	0.362239345	0.30688747	0.372367274	0.286223194	0.545425667	0.516436212
TCGA_AR_A24W	0.587290171	0.294278087	0.461044827	0.34547901	0.297404844	0.487384813	0.323411634	0.283552011	0.411399918	0.29462063	0.266400843	0.477693712	0.262791939	0.34547901	0.41911959	0.294278087	0.357292712	0.294278087	0.266400843	0.372303087	0.34438419	0.408810056	0.406428857	0.521569079	0.279534227	0.574524372	0.247557003	0.408810056	0.408810056	0.372303087	0.53491398	0.41911959	0.231480944	0.378781858	0.271287263	0.297404844	0.54164859	0.324703482	0.481862183	0.338556486	0.574524372	0.299093089	0.237890846	0.347438074	0.29462063	0.352177305	0.270704007	0.540978399	0.477693712
TCGA_AR_A2LE	0.247594252	0.372214485	0.48690072	0.417761033	0.374855825	0.447144984	0.383148248	0.263999657	0.427339454	0.306490601	0.233712007	0.504761284	0.273595206	0.417761033	0.474079163	0.372214485	0.423287421	0.372214485	0.233712007	0.441622793	0.402526975	0.431607542	0.485758019	0.471586334	0.29114326	0.24220421	0.246530722	0.431607542	0.431607542	0.441622793	0.564912534	0.474079163	0.241023261	0.452460691	0.282470512	0.374855825	0.619251627	0.287760915	0.490544384	0.396545506	0.24220421	0.311422575	0.247697398	0.361760481	0.306490601	0.371816638	0.285799944	0.612897078	0.504761284
TCGA_AR_A2LH	0.528372722	0.37981662	0.495124762	0.424811625	0.382410611	0.458492616	0.406555753	0.245647886	0.384414137	0.27452466	0.227768583	0.513370728	0.244501909	0.424811625	0.465888073	0.37981662	0.449147131	0.37981662	0.227768583	0.448384433	0.393861464	0.436454671	0.469386397	0.462498562	0.259880028	0.516886187	0.21859801	0.436454671	0.436454671	0.448384433	0.574454243	0.465888073	0.215325715	0.431912357	0.252353921	0.382410611	0.597505423	0.281044085	0.47362906	0.419268224	0.516886187	0.278219158	0.221288265	0.323190109	0.27452466	0.375992291	0.289009594	0.597204574	0.513370728
TCGA_AR_A2LJ	0.372391076	0.353818477	0.460234884	0.400699677	0.356574394	0.438131262	0.369070718	0.238701655	0.406506625	0.288270736	0.226452001	0.476845813	0.3317818	0.400699677	0.466839296	0.353818477	0.407735109	0.353818477	0.226452001	0.425260659	0.394867781	0.40305742	0.466458139	0.460485448	0.27597036	0.364291343	0.240997724	0.40305742	0.40305742	0.425260659	0.533974266	0.466839296	0.32362666	0.434920815	0.342703695	0.356574394	0.396475054	0.279556179	0.472730902	0.382879814	0.364291343	0.377829411	0.299442606	0.33977624	0.288270736	0.347221585	0.266894752	0.601016518	0.476845813
TCGA_AR_A2LK	0.442758303	0.220810121	0.329833962	0.277341227	0.224394464	0.63208724	0.261775998	0.15624732	0.569680967	0.412490529	0.261473067	0.340333942	0.370069367	0.277341227	0.501664641	0.220810121	0.289200036	0.220810121	0.261473067	0.306957778	0.431710181	0.289868968	0.304405697	0.51403428	0.394812985	0.433130699	0.264022132	0.289868968	0.289868968	0.306957778	0.382680353	0.501664641	0.326237021	0.305784186	0.382337945	0.224394464	0.379446855	0.30748629	0.633401527	0.278724001	0.433130699	0.421526008	0.335270798	0.489660877	0.412490529	0.249713211	0.191944131	0.64021601	0.340333942
TCGA_AR_A2LL	0.196501776	0.623781337	0.1634217	0.651076426	0.628431373	0.504567221	0.337117615	0.236943658	0.731837892	0.545874373	0.189061089	0.166123141	0.488412757	0.651076426	0.523172858	0.623781337	0.372434553	0.623781337	0.189061089	0.665376277	0.454464136	0.232662192	0.450951684	0.40331301	0.512914608	0.192221096	0.276739101	0.232662192	0.232662192	0.665376277	0.18960532	0.523172858	0.324699809	0.442640631	0.504843808	0.628431373	0.205585683	0.237299664	0.456763635	0.3518615	0.192221096	0.556588218	0.333691019	0.671629446	0.545874373	0.200431331	0.154063205	0.672299873	0.166123141
TCGA_AR_A2LM	0.32181643	0.353354225	0.478240553	0.400269107	0.356113033	0.438533661	0.369689964	0.253923334	0.414016133	0.296568893	0.220734276	0.495695278	0.264565119	0.400269107	0.462611637	0.353354225	0.408419228	0.353354225	0.220734276	0.424847734	0.390395259	0.409076382	0.470517769	0.451742782	0.281439661	0.314814815	0.238722056	0.409076382	0.409076382	0.424847734	0.554864826	0.462611637	0.233047161	0.437021059	0.273122812	0.356113033	0.37462039	0.273094418	0.474826605	0.383480944	0.314814815	0.301116774	0.239500432	0.349788864	0.296568893	0.352406736	0.270880361	0.605400254	0.495695278
TCGA_AR_A2LN	0.420549187	0.359273445	0.477555216	0.405758881	0.361995386	0.439378697	0.374643933	0.25169368	0.418812529	0.300140708	0.231755943	0.494977824	0.26781595	0.405758881	0.465042541	0.359273445	0.413892183	0.359273445	0.231755943	0.430112522	0.392966959	0.418024928	0.473778783	0.468595422	0.284932957	0.411403805	0.246709205	0.418024928	0.418024928	0.430112522	0.554069683	0.465042541	0.235918557	0.438837487	0.276487984	0.361995386	0.605802603	0.157250351	0.479067911	0.388289985	0.411403805	0.304826863	0.24245134	0.354098646	0.300140708	0.360115633	0.276805869	0.609085133	0.494977824
TCGA_AR_A2LO	0.477165173	0.3761026	0.490452011	0.421367061	0.378719723	0.454106475	0.384675721	0.259883372	0.428744459	0.307536891	0.239730665	0.508478998	0.27454747	0.421367061	0.482270253	0.3761026	0.424974916	0.3761026	0.239730665	0.445081036	0.411192486	0.309683605	0.490083855	0.480789141	0.292166549	0.466790499	0.256124225	0.309683605	0.309683605	0.445081036	0.569032818	0.482270253	0.241864377	0.456207073	0.28345627	0.378719723	0.489533623	0.294562768	0.493937428	0.398028293	0.466790499	0.312509369	0.248561805	0.363022942	0.307536891	0.266782912	0.205064898	0.470457433	0.508478998
TCGA_AR_A2LQ	0.529696063	0.359911792	0.470764151	0.406350915	0.362629758	0.442235725	0.370928456	0.283166109	0.412320438	0.29530613	0.229198014	0.48786851	0.263415835	0.406350915	0.471489722	0.359911792	0.409787467	0.359911792	0.229198014	0.430680293	0.399787555	0.414243102	0.406628511	0.464684229	0.280204658	0.517111336	0.276382134	0.414243102	0.414243102	0.430680293	0.546190545	0.471489722	0.23203202	0.4380428	0.271933104	0.362629758	0.603036876	0.282659525	0.48061474	0.384683204	0.517111336	0.299805127	0.238457182	0.348265204	0.29530613	0.356857707	0.274301637	0.603939009	0.48786851
TCGA_AR_A2LR	0.500007192	0.642815692	0.344039127	0.668729817	0.478085352	0.124461792	0.057796309	0.49408284	0.497008309	0.216329329	0.150353596	0.3552048	0.210351763	0.668729817	0.380436506	0.642815692	0.063851136	0.642815692	0.150353596	0.682306184	0.521607872	0.519708107	0.808931186	0.344127459	0.341884263	0.521220308	0.331310517	0.519708107	0.519708107	0.682306184	0.399161486	0.380436506	0.290620106	0.567974116	0.321798837	0.478085352	0.520553145	0.372869107	0.381418093	0.080711738	0.521220308	0.354781892	0.282184268	0.577336642	0.216329329	0.447712568	0.34413798	0.491105464	0.3552048
TCGA_AR_A5QN	0.311517383	0.373201021	0.493380269	0.418675996	0.375836217	0.442597883	0.381084094	0.258254009	0.427387902	0.30652668	0.22923563	0.511544482	0.273628043	0.418675996	0.265708397	0.373201021	0.421007024	0.373201021	0.22923563	0.442500258	0.18208755	0.224086503	0.486024225	0.464741746	0.291178546	0.30473939	0.241042345	0.224086503	0.224086503	0.442500258	0.572430244	0.265708397	0.241052265	0.46750298	0.282504504	0.375836217	0.59191974	0.282702036	0.480265456	0.394541738	0.30473939	0.311460051	0.247727205	0.361804014	0.30652668	0.193043638	0.148384594	0.356543837	0.511544482
TCGA_AR_A5QP	0.554897081	0.323409935	0.471636398	0.372497309	0.326355248	0.412055853	0.349956653	0.231798302	0.391729852	0.27997258	0.204032501	0.488781633	0.249460247	0.372497309	0.426835068	0.323409935	0.386618626	0.323409935	0.204032501	0.398214101	0.352546542	0.381644828	0.430187675	0.426204993	0.265208186	0.542834628	0.320779974	0.381644828	0.381644828	0.398214101	0.547202544	0.426835068	0.219705319	0.406141795	0.257486658	0.326355248	0.56632321	0.254219275	0.44922908	0.364324931	0.542834628	0.283877979	0.225789144	0.329763615	0.27997258	0.328775295	0.259805305	0.556988564	0.488781633
TCGA_AR_A5QQ	0.572560809	0.258530641	0.498489144	0.312325081	0.261880046	0.459699811	0.385542666	0.188577309	0.432959473	0.310675759	0.237097502	0.516892773	0.277404261	0.312325081	0.359139671	0.258530641	0.425932683	0.258530641	0.237097502	0.340507897	0.297869961	0.434483861	0.428590443	0.476762913	0.295236415	0.560114826	0.260943287	0.434483861	0.434483861	0.340507897	0.57835767	0.359139671	0.244387726	0.447919623	0.286413542	0.261880046	0.62505423	0.291586957	0.477171798	0.398869875	0.560114826	0.31576975	0.251155027	0.366810326	0.310675759	0.374294498	0.287704571	0.488119441	0.516892773
TCGA_B6_A0I1	0.585046245	0.365250696	0.452945391	0.411302476	0.367935409	0.188080963	0.111505594	0.609638967	0.592984666	0.296965761	0.226941017	0.469214714	0.264926323	0.411302476	0.485546689	0.365250696	0.123187084	0.365250696	0.226941017	0.435428925	0.414658691	0.617236604	0.477439106	0.472794202	0.411785462	0.565518406	0.25447325	0.617236604	0.617236604	0.435428925	0.525516843	0.485546689	0.233366205	0.759550434	0.27349672	0.367935409	0.601247289	0.290226587	0.177286563	0.132849758	0.565518406	0.301529006	0.239828311	0.350267729	0.296965761	0.531730372	0.408718962	0.191677255	0.469214714
TCGA_B6_A0X1	0.462550884	0.516829155	0.324351266	0.551883746	0.515455594	0.335479458	0.282541386	0.351685104	0.516096994	0.379297904	0.12966446	0.337398904	0.341961171	0.551883746	0.330920044	0.516829155	0.312140837	0.614612349	0.12966446	0.570248787	0.251076201	0.564557367	0.288366831	0.308121477	0.355786874	0.457277947	0.444246129	0.564557367	0.564557367	0.570248787	0.376319214	0.330920044	0.293723534	0.281375944	0.549270879	0.515455594	0.460845987	0.168983548	0.349583354	0.275598124	0.457277947	0.379515815	0.301856985	0.449610378	0.379297904	0.486348828	0.373836061	0.41747141	0.337398904
TCGA_B6_A1KC	0.463183786	0.408252089	0.031120526	0.451184069	0.402998847	0.420546457	0.284832597	0.312130178	0.586637921	0.42437854	0.345903551	0.027621967	0.393301318	0.451184069	0.403503673	0.408252089	0.314672079	0.408252089	0.329145351	0.473676061	0.327863812	0.439863641	0.352688673	0.641033015	0.40716302	0.453112687	0.397572621	0.439863641	0.439863641	0.473676061	0.036106694	0.403503673	0.335663322	0.060509735	0.38357864	0.402998847	0.573725597	0.422777707	0.28496582	0.301106079	0.453112687	0.422893869	0.344958121	0.522093074	0.42437854	0.378929014	0.29126693	0.528398983	0.027621967
TCGA_B6_A3ZX	0.533320867	0.380338904	0.451761627	0.425296017	0.382929642	0.393143133	0.323907031	0.199468313	0.378358082	0.372984089	0.219944327	0.470714845	0.260460534	0.425296017	0.463827089	0.380338904	0.357840007	0.380338904	0.219944327	0.448848973	0.434281881	0.412964738	0.553174498	0.450534913	0.255469301	0.521726894	0.254250145	0.412964738	0.412964738	0.448848973	0.524143415	0.463827089	0.294477638	0.432934098	0.268873857	0.382929642	0.597071584	0.272201675	0.421336261	0.33903739	0.521726894	0.296432319	0.302631971	0.441992077	0.372984089	0.380305603	0.292325056	0.584752224	0.470714845
TCGA_B6_A400	0.548855741	0.302634633	0.397806922	0.353229279	0.305709343	0.245905597	0.316558643	0.584726867	0.348659189	0.417830213	0.192446584	0.433407253	0.319763576	0.353229279	0.422184643	0.302634633	0.349721791	0.302634633	0.192446584	0.379735728	0.347626768	0.372696282	0.44722481	0.408489589	0.233839097	0.538781943	0.51180224	0.372696282	0.372696282	0.379735728	0.461544022	0.422184643	0.281802889	0.76522677	0.330262755	0.305709343	0.346800434	0.241125707	0.432513348	0.331903979	0.538781943	0.364113326	0.289606248	0.517652693	0.417830213	0.321066397	0.24679035	0.290088945	0.433407253
TCGA_B6_A401	0.617554408	0.331128134	0.303728856	0.379655544	0.334025375	0.42223653	0.352433637	0.335777378	0.454034544	0.329328571	0.196960578	0.313005479	0.30262283	0.379655544	0.359562437	0.331128134	0.389355104	0.331128134	0.196960578	0.405078972	0.281377537	0.377916267	0.432383868	0.415391694	0.310585745	0.604131487	0.24126545	0.377916267	0.377916267	0.405078972	0.352392656	0.359562437	0.266662799	0.303627178	0.31251912	0.334025375	0.582537961	0.246227097	0.490294895	0.366729451	0.604131487	0.344551042	0.274046916	0.389316965	0.329328571	0.325563254	0.250246896	0.469377382	0.313005479
TCGA_B6_A402	0.473252686	0.528435469	0.22042927	0.562648009	0.552941176	0.201561305	0.317879701	0.120444216	0.206269228	0.343940542	0.161977129	0.225802244	0.379559168	0.562648009	0.420335042	0.528435469	0.351181246	0.577878366	0.161977129	0.5805719	0.380108459	0.236284223	0.731265806	0.36190038	0.130134086	0.46572104	0.26817188	0.236284223	0.236284223	0.614947868	0.255746711	0.566189293	0.270810372	0.793778736	0.392161528	0.552941176	0.537581345	0.206691323	0.26645377	0.33318639	0.46572104	0.432356468	0.278309339	0.432197118	0.343940542	0.203551599	0.156461625	0.42249047	0.225802244
TCGA_B6_A408	0.322391795	0.295148561	0.408024672	0.346286329	0.300576701	0.518248763	0.453370763	0.211517023	0.368377704	0.262582531	0.29739693	0.422188886	0.233632968	0.346286329	0.409660202	0.295148561	0.500866551	0.297469824	0.29739693	0.37307732	0.334376922	0.496804091	0.407759883	0.570804095	0.248200423	0.315377688	0.322386328	0.496804091	0.496804091	0.37307732	0.473398872	0.409660202	0.20572539	0.384458194	0.241102689	0.300576701	0.699566161	0.744505378	0.565291153	0.342924698	0.315377688	0.26581472	0.211422099	0.308780636	0.262582531	0.427981462	0.328971501	0.529606099	0.422188886
TCGA_B6_A409	0.758921765	0.552286444	0.180368213	0.584768568	0.562514418	0.333789385	0.259959543	0.161178287	0.310433371	0.226972616	0.148134216	0.183863814	0.178565858	0.584768568	0.555672991	0.552286444	0.287193287	0.552286444	0.148134216	0.601785899	0.488846648	0.658410568	0.596299747	0.340733924	0.205998589	0.742429359	0.124938646	0.658410568	0.658410568	0.601785899	0.209267023	0.555672991	0.161146238	0.681330533	0.196165743	0.562514418	0.59978308	0.171959359	0.348036525	0.276960686	0.742429359	0.216271923	0.17201705	0.265813417	0.226972616	0.567200477	0.435983352	0.433227446	0.183863814
TCGA_B6_A40B	0.340228133	0.38573584	0.469704994	0.430301399	0.388292964	0.551366142	0.39726706	0.275490953	0.409946464	0.291157052	0.244996991	0.486759718	0.259639617	0.430301399	0.410822808	0.38573584	0.438885342	0.38573584	0.244996991	0.453649221	0.335606865	0.189943539	0.44975376	0.488841597	0.278475653	0.332826748	0.223952523	0.189943539	0.189943539	0.453649221	0.544961689	0.410822808	0.22869656	0.470397911	0.268024066	0.388292964	0.354663774	0.30051439	0.504465845	0.410251272	0.332826748	0.295495428	0.23502936	0.343258892	0.291157052	0.163630524	0.125775959	0.539199492	0.486759718
TCGA_B6_A40C	0.251851958	0.365308728	0.481791844	0.411356297	0.36799308	0.437688624	0.127771127	0.270088329	0.420895812	0.301692102	0.223818838	0.499412992	0.269227928	0.411356297	0.464936849	0.365308728	0.141156618	0.365308728	0.223818838	0.435480541	0.392855146	0.42383083	0.471316385	0.45645922	0.286450247	0.24636947	0.236178662	0.42383083	0.42383083	0.435480541	0.558985109	0.464936849	0.237165729	0.446784356	0.277949624	0.36799308	0.602006508	0.276580368	0.48126341	0.148639442	0.24636947	0.306438315	0.243733047	0.355970572	0.301692102	0.365117239	0.280650395	0.596060991	0.499412992
TCGA_BH_A0B6	0.541030768	0.405930826	0.446341235	0.449031216	0.408362168	0.407307553	0.258679767	0.291570191	0.308592331	0.195367464	0.266814625	0.46230107	0.369330542	0.449031216	0.403582941	0.405930826	0.28577944	0.405930826	0.266814625	0.471611438	0.602895958	0.640886332	0.53247704	0.424019326	0.204657728	0.53281549	0.287715854	0.640886332	0.640886332	0.471611438	0.517854561	0.403582941	0.279859621	0.4763013	0.253067745	0.408362168	0.440347072	0.31930451	0.43660496	0.27571835	0.53281549	0.279006146	0.310113565	0.227678377	0.195367464	0.552103887	0.424379233	0.653494282	0.46230107
TCGA_BH_A0HY	0.329814013	0.540389972	0.743528239	0.573735199	0.541983852	0.259868818	0.185980267	0.204570792	0.878685109	0.536313454	0.202452603	0.570832246	0.459680663	0.573735199	0.47883528	0.540389972	0.205463833	0.540389972	0.202452603	0.591204707	0.582378264	0.376744434	0.228803407	0.423789256	0.619865914	0.322638748	0.397528	0.376744434	0.376744434	0.591204707	0.862657221	0.47883528	0.439062591	0.234489414	0.432815527	0.541983852	0.337581345	0.531437317	0.486752158	0.205145674	0.322638748	0.477177335	0.379534412	0.639066649	0.536313454	0.324553756	0.249470937	0.337166455	0.77341508
TCGA_BH_A1F0	0.554321716	0.385677809	0.427712532	0.430247578	0.388235294	0.363043741	0.344300871	0.285781665	0.467987694	0.351805751	0.201737887	0.442799374	0.243319788	0.430247578	0.559187232	0.385677809	0.380370337	0.385677809	0.201737887	0.453597605	0.523285067	0.473207628	0.503194463	0.422696422	0.320748059	0.542271755	0.314176074	0.473207628	0.473207628	0.453597605	0.534769409	0.530148497	0.190730321	0.401373673	0.251130222	0.388235294	0.614642082	0.251626068	0.444139514	0.358834609	0.542271755	0.276870034	0.220215208	0.416438118	0.351805751	0.450328087	0.312041479	0.477191868	0.442799374
TCGA_BH_A1F5	0.173602221	0.385677809	0.505280209	0.430247578	0.369261822	0.457848779	0.387854518	0.270088329	0.441680192	0.317169968	0.242928077	0.524002087	0.283314863	0.430247578	0.490302806	0.385677809	0.428486728	0.385677809	0.242928077	0.453597605	0.419690278	0.43943752	0.49900173	0.488554009	0.301587862	0.15495891	0.253134621	0.43943752	0.43943752	0.453597605	0.586236808	0.490302806	0.249608446	0.460521088	0.292532037	0.388235294	0.619522777	0.298176253	0.501022903	0.401114094	0.15495891	0.322515365	0.256520314	0.374646293	0.317169968	0.378561924	0.290984763	0.626937738	0.524002087
TCGA_BH_A1F6	0.568072956	0.608809192	0.436559609	0.637190527	0.711245675	0.53056215	0.25603765	0.64083269	0.28378673	0.194718043	0.130153476	0.452061049	0.176300127	0.637190527	0.333720869	0.608809192	0.282860531	0.608809192	0.130153476	0.652059461	0.254039246	0.54484926	0.725342739	0.313240538	0.18659139	0.55381065	0.267457945	0.54484926	0.54484926	0.652059461	0.506505711	0.333720869	0.155084402	0.424079015	0.181753289	0.711245675	0.605477223	0.294265187	0.343994811	0.273153529	0.55381065	0.200382252	0.159378819	0.22689478	0.194718043	0.459459459	0.515907167	0.427001271	0.452061049
TCGA_BH_A1FG	0.134534889	0.35097493	0.461044827	0.398062433	0.353748558	0.083900044	0.36708913	0.242860818	0.65398125	0.475267886	0.220997593	0.477693712	0.427205188	0.398062433	0.45896528	0.35097493	0.405545927	0.35097493	0.220997593	0.422731496	0.386537709	0.402045382	0.464062292	0.452145404	0.456210303	0.0704154	0.234750792	0.402045382	0.402045382	0.422731496	0.53491398	0.45896528	0.376703985	0.431458251	0.441483395	0.353748558	0.590184382	0.273391999	0.428122349	0.380956198	0.0704154	0.486733623	0.387135235	0.565408559	0.475267886	0.346349745	0.266224605	0.58888183	0.477693712
TCGA_BH_A201	0.605759411	0.370241411	0.479798137	0.415931109	0.37289504	0.452295682	0.376295257	0.248563588	0.41721373	0.298950103	0.234802889	0.497325854	0.26673234	0.415931109	0.482745865	0.370241411	0.415716501	0.370241411	0.234802889	0.439867864	0.411695645	0.420847981	0.48070012	0.473254343	0.283768525	0.592592593	0.376020704	0.420847981	0.420847981	0.439867864	0.556671968	0.482745865	0.234961425	0.449679287	0.27536626	0.37289504	0.381344902	0.288993751	0.486951749	0.389892999	0.592592593	0.303590166	0.241467704	0.352662052	0.298950103	0.362547607	0.278675226	0.61747141	0.497325854
TCGA_BH_A202	0.387580731	0.166028319	0.550200928	0.226533907	0.169953864	0.482435314	0.339759732	0.215933453	0.483975679	0.346826857	0.213511887	0.571027915	0.310306612	0.226533907	0.423822861	0.166028319	0.375353462	0.166028319	0.213511887	0.258232683	0.34935987	0.372110365	0.43198456	0.436500633	0.332392378	0.379151188	0.301860693	0.372110365	0.372110365	0.258232683	0.638354778	0.423822861	0.273449736	0.522279616	0.320473164	0.169953864	0.661659436	0.254219275	0.299486054	0.354426321	0.379151188	0.353320342	0.281021789	0.410430543	0.346826857	0.320561648	0.24640237	0.699428208	0.571027915
TCGA_BH_A203	0.556508105	0.19045961	0.537615651	0.24919268	0.316839677	0.321958875	0.253808364	0.292470629	0.274242388	0.345275463	0.208207945	0.557852857	0.305381111	0.24919268	0.529989959	0.19045961	0.280397701	0.313834726	0.208207945	0.279962837	0.532118298	0.262703739	0.418740849	0.52363971	0.179640085	0.544410672	0.718843425	0.262703739	0.262703739	0.279962837	0.623753072	0.320139513	0.263298335	0.515127434	0.30857609	0.316839677	0.745607375	0.244016494	0.438750561	0.27098946	0.544410672	0.340203867	0.270589287	0.408558617	0.345275463	0.226311201	0.173955982	0.253240152	0.557852857
TCGA_BH_A208	0.497648193	0.262476787	0.447524999	0.31598493	0.265801615	0.384008692	0.204598935	0.365234542	0.333107241	0.236244904	0.927211857	0.463540308	0.209727866	0.31598493	0.268562067	0.262476787	0.280967801	0.262476787	0.164948841	0.344017756	0.185106502	0.422712262	0.484626647	0.366444266	0.22251235	0.486828774	0.455981438	0.422712262	0.422712262	0.344017756	0.519227989	0.268562067	0.184610476	0.414656298	0.216356776	0.265801615	0.834544469	0.399396336	0.493588144	0.223219653	0.486828774	0.238532454	0.189722495	0.277088503	0.236244904	0.364153627	0.279909707	0.352668361	0.463540308
TCGA_BH_A28O	0.532918111	0.352251625	0.467462073	0.399246502	0.355017301	0.439097018	0.368534038	0.24577652	0.409510429	0.293213551	0.225173036	0.484411688	0.261511308	0.399246502	0.466522222	0.352251625	0.407142206	0.352251625	0.225173036	0.423867038	0.394532342	0.410141685	0.470517769	0.458529852	0.27815808	0.519025104	0.24032841	0.410141685	0.410141685	0.423867038	0.542359404	0.466522222	0.230349788	0.433217915	0.269961589	0.355017301	0.597830803	0.278110785	0.474776708	0.382358835	0.519025104	0.297631539	0.236728367	0.345740281	0.293213551	0.353324462	0.271585779	0.597966963	0.484411688
TCGA_BH_A28Q	0.23286489	0.35503714	0.442478427	0.401829925	0.357785467	0.463924993	0.386946291	0.248692222	0.393570892	0.276545081	0.217950647	0.45825724	0.265517383	0.401829925	0.475030386	0.35503714	0.427483353	0.35503714	0.217950647	0.426344586	0.403533292	0.39107276	0.455144416	0.447486483	0.266549047	0.227794664	0.242737941	0.39107276	0.39107276	0.426344586	0.51337285	0.475030386	0.220894483	0.422830221	0.258880315	0.357785467	0.312310195	0.284104919	0.490993463	0.400232437	0.192446246	0.285414481	0.227011237	0.325627966	0.276545081	0.336897169	0.258958804	0.611499365	0.45825724
TCGA_BH_A2L8	0.441434962	0.354921077	0.467088253	0.401722282	0.357670127	0.524646895	0.369442266	0.250621731	0.41382234	0.296424577	0.22524827	0.48402035	0.264433773	0.401722282	0.461977488	0.354921077	0.408145581	0.354921077	0.22524827	0.426241354	0.389724381	0.411153723	0.46752296	0.458644887	0.281298518	0.431836091	0.239168266	0.411153723	0.411153723	0.426241354	0.54192569	0.461977488	0.232931144	0.434466708	0.272986845	0.357670127	0.596908894	0.278195808	0.474976299	0.383240492	0.431836091	0.300966872	0.239381204	0.349614732	0.296424577	0.354196302	0.272255926	0.592503177	0.48402035
TCGA_BH_A42T	0.324348039	0.436977716	0.184729448	0.477825619	0.449423299	0.494748702	0.436238286	0.319183603	0.493083985	0.356459934	0.2841935	0.188429429	0.458038829	0.477825619	0.528087513	0.436977716	0.48193925	0.436977716	0.2841935	0.499225766	0.459663443	0.172579099	0.563689605	0.548774876	0.339026112	0.317291456	0.49386462	0.172579099	0.172579099	0.527562713	0.21432702	0.528087513	0.403938744	0.536271783	0.473401543	0.449423299	0.327440347	0.3273392	0.225986727	0.448082395	0.317291456	0.52192325	0.415124147	0.422053894	0.356459934	0.148671592	0.114277652	0.682909784	0.188429429
TCGA_BH_A42U	0.556105349	0.361188487	0.429083206	0.407534984	0.363898501	0.443845318	0.342525699	0.274376126	0.41101233	0.294331998	0.229047547	0.444234281	0.262529245	0.407534984	0.446493685	0.361188487	0.378409195	0.361188487	0.229047547	0.431815836	0.373343769	0.379674017	0.477372554	0.464454159	0.279251941	0.545254981	0.244924367	0.379674017	0.379674017	0.431815836	0.49783143	0.446493685	0.231248912	0.43838338	0.27101533	0.363898501	0.602765727	0.282489478	0.479267502	0.357111369	0.545254981	0.298793284	0.237652389	0.347089809	0.294331998	0.327077502	0.251410835	0.574142313	0.444234281
TCGA_BH_A42V	0.427798795	0.194289694	0.458178873	0.252744887	0.359400231	0.446581626	0.368575321	0.244704571	0.406458177	0.29155392	0.21836443	0.474693452	0.259442597	0.252744887	0.468054748	0.194289694	0.407187814	0.194289694	0.21836443	0.283369464	0.395818192	0.412698413	0.467656063	0.448119176	0.275935074	0.418496004	0.24269332	0.412698413	0.412698413	0.283369464	0.531588839	0.468054748	0.228522536	0.421411137	0.267820116	0.359400231	0.584652928	0.270416188	0.472730902	0.38239891	0.418496004	0.295270574	0.234850517	0.342997693	0.29155392	0.355527004	0.273278781	0.602350699	0.474693452
TCGA_C8_A1HN	1.44E-05	0.354921077	0.243606118	0.401722282	0.357670127	0.426220273	0.313586261	0.264557071	0.587946028	0.503698091	0.242401444	0.514283851	0.443689201	0.401722282	0.469005972	0.354921077	0.351500502	0.354921077	0.242401444	0.426241354	0.397159949	0.389261745	0.485957673	0.455596457	0.541425547	0	0.367453483	0.389261745	0.389261745	0.426241354	0.56332225	0.469005972	0.385956262	0.316966566	0.458547197	0.357670127	0.596366594	0.684096416	0	0.352823308	0	0.505546395	0.318668217	0.599712681	0.503698091	0.335337035	0.257759594	0.791296061	0.514283851
TCGA_C8_A275	0.563297421	0.331418292	0.608454565	0.37992465	0.334313725	0.422880367	0.352805185	0.77682017	0.19255832	0.277483133	0.209599759	0.632011479	0.448778886	0.37992465	0.447339217	0.331418292	0.389765575	0.331418292	0.209599759	0.40533705	0.374238274	0.380259934	0.446226541	0.434717589	0.1201482	0.551052572	0.28468163	0.380259934	0.380259934	0.40533705	0.705941882	0.447339217	0.341754162	0.576545382	0.784323057	0.334313725	0.573427332	0.260510989	0.456364453	0.367090129	0.551052572	0.864712937	0.611463829	0.572635062	0.277483133	0.327582251	0.251798815	0.319250318	0.632011479
TCGA_C8_A3M7	0.430790696	0.369312906	0.492570325	0.415069968	0.371972318	0.446581626	0.351484127	0.260998199	0.28131586	0.197748674	0.241498646	0.510696582	0.174625457	0.415069968	0.461924642	0.369312906	0.388306121	0.369312906	0.241498646	0.439042015	0.389668474	0.367636092	0.411819513	0.471701369	0.184791814	0.421422943	0.24412119	0.367636092	0.367636092	0.439042015	0.571490531	0.461924642	0.153605198	0.443775898	0.180019715	0.371972318	0.443383948	0.286910683	0.489795918	0.365807719	0.421422943	0.198470994	0.157858655	0.230551565	0.197748674	0.3167072	0.243439616	0.596060991	0.510696582
TCGA_C8_A3M8	0.591030048	0.35318013	0.458552693	0.400107643	0.355940023	0.460383888	0.369937663	0.230511963	0.570698384	0.415773713	0.222539874	0.47508479	0.384583179	0.400107643	0.463351477	0.35318013	0.408692876	0.35318013	0.213098104	0.424692887	0.39117795	0.390060722	0.473246373	0.44006672	0.395553987	0.256557469	0.532194012	0.390060722	0.390060722	0.424692887	0.532022553	0.463351477	0.327310169	0.439178067	0.383595635	0.355940023	0.293112798	0.275134974	0.473828651	0.383721396	0.256557469	0.422912607	0.336373662	0.511296853	0.415773713	0.336025329	0.258288657	0.605273189	0.47508479
TCGA_D8_A3Z5	0.366694955	0.342676416	0.452260054	0.390365985	0.34550173	0.429037061	0.361020518	0.23775834	0.400547467	0.286538947	0.21591935	0.468497261	0.255436523	0.390365985	0.449505892	0.342676416	0.398841558	0.342676416	0.21591935	0.41535047	0.376530441	0.403483541	0.455210968	0.444380536	0.271630205	0.358718901	0.228459239	0.403483541	0.403483541	0.41535047	0.5247217	0.449505892	0.224984048	0.423227564	0.263673136	0.34550173	0.585737527	0.267652935	0.463250337	0.375065122	0.358718901	0.290698546	0.231214045	0.337686648	0.286538947	0.347588675	0.267176919	0.585324015	0.468497261
TCGA_D8_A3Z6	0.255649372	0.517641597	0.562038566	0.552637244	0.519377163	0.404370045	0.337241465	0.210359317	0.370315642	0.264963741	0.262488715	0.583420297	0.234946435	0.552637244	0.421867569	0.517641597	0.372571376	0.517641597	0.262488715	0.570971405	0.347291329	0.367209971	0.422201517	0.515587254	0.249611856	0.250084431	0.202980679	0.367209971	0.367209971	0.570971405	0.652089056	0.421867569	0.20688555	0.390985979	0.242462354	0.519377163	0.557700651	0.320282277	0.617783544	0.351981726	0.250084431	0.267313746	0.212614385	0.471420487	0.264963741	0.316340109	0.243157449	0.547204574	0.583420297
TCGA_D8_A4Z1	0.523424577	0.355791551	0.467648983	0.402529602	0.358535179	0.442919802	0.351236428	0.246977103	0.412465783	0.295414367	0.226941017	0.484607357	0.263514346	0.402529602	0.466205147	0.355791551	0.388032473	0.355791551	0.226941017	0.427015588	0.394196903	0.413444125	0.468920538	0.461233176	0.280310515	0.51204548	0.240016064	0.413444125	0.413444125	0.427015588	0.542576261	0.466205147	0.232119032	0.432423228	0.272035079	0.358535179	0.599511931	0.28010883	0.476373434	0.365567266	0.51204548	0.299917554	0.238546603	0.348395803	0.295414367	0.356169412	0.273772573	0.597585769	0.484607357
TCGA_E2_A105	0.617496871	0.004468431	0.493816392	0.076695371	0	0.458412136	0.385625232	0.259969128	0.613090768	0.556084713	0.239881132	0.512001044	0.639297295	0.076695371	0.489351583	0.004468431	0.426023899	0.004468431	0.239881132	0.114534944	0.41868396	0.432779376	0.496140024	0.481019211	0.426429076	0.6040752	0.257195127	0.432779376	0.432779376	0.114534944	0.572936244	0.489351583	0.441672951	0.461088721	0.517624664	0	0.268438178	0.294732815	0.496482211	0.398950026	0.6040752	0.570679059	0.453903246	0.662922816	0.556084713	0.372826137	0.286575903	0.625412961	0.512001044
TCGA_E2_A14U	0.519051797	0.345171773	0.470078814	0.392680301	0.347981546	0.439459177	0.364323164	0.246376812	0.412708025	0.295594761	0.226188685	0.487151057	0.263678529	0.392680301	0.466152301	0.345171773	0.402490194	0.345171773	0.226188685	0.417569939	0.394140996	0.411952701	0.469186743	0.460082825	0.280486944	0.507767646	0.237517291	0.411952701	0.411952701	0.417569939	0.545395403	0.466152301	0.232264052	0.4380428	0.272205038	0.347981546	0.588449024	0.279258598	0.477920263	0.37827115	0.507767646	0.300104932	0.238695639	0.348613469	0.295594761	0.354884596	0.272784989	0.597522236	0.487151057
TCGA_E2_A1IG	0.816688483	0.355443361	0.444721348	0.402206674	0.358189158	0.447064504	0.368988152	0.229997427	0.757370219	0.559476134	0.229310864	0.46060527	0.519640438	0.402206674	0.476298684	0.355443361	0.407643893	0.355443361	0.229310864	0.426705894	0.404875049	0.399062533	0.477306003	0.464856781	0.531510233	0.58122256	0.240417652	0.399062533	0.399062533	0.426705894	0.515975134	0.476298684	0.446226579	0.43094738	0.522961352	0.358189158	0.234056399	0.282787059	0.499975051	0.382799663	0.58122256	0.576562734	0.458582968	0.687170781	0.559476134	0.343780113	0.264249436	0.609085133	0.46060527
TCGA_E2_A1LE	0.598912559	0.347144847	0.846017258	0.394510226	0.34994233	0.427709147	0.506543368	0.236429123	0.914246263	0.285564816	0.219681011	0.77279546	0.254484259	0.394510226	0.447392063	0.347144847	0.559609596	0.347144847	0.219681011	0.419324868	0.379661206	0.404868435	0.438772794	0.449499597	0.645765702	0.591635709	0.227031369	0.404868435	0.404868435	0.419324868	0.981567153	0.447392063	0.224142932	0.629675881	0.262687379	0.34994233	0.59175705	0.271904094	0.24684397	0.516330702	0.591635709	0.289611752	0.230349638	0.498933438	0.285564816	0.348781719	0.268093962	0.594218551	0.674015132
TCGA_E2_A2P5	0.376706319	0.518802228	0.657238092	0.553713671	0.532814302	0.419983099	0.194236882	0.262198782	0.232431385	0.164664285	0.343213963	0.683081137	0.125501785	0.553713671	0.442424563	0.518802228	0.214585424	0.518802228	0.343213963	0.572003716	0.369038967	0.208106956	0.207773193	0.639019901	0.149188426	0.346729708	0.223550935	0.208106956	0.208106956	0.572003716	0.762541564	0.442424563	0.11021521	0.701822104	0.129168225	0.532814302	0.367570499	0.395357735	0.60915124	0.22522342	0.346729708	0.142407435	0.113267161	0.186278351	0.164664285	0.17927775	0.13780333	0.568996188	0.683081137
TCGA_E2_A2P6	0.156571396	0.372214485	0.495872403	0.417761033	0.375086505	0.450243451	0.385666515	0.249249636	0.425449965	0.301980734	0.238526933	0.514153405	0.267487584	0.417761033	0.483591397	0.372214485	0.426069507	0.372214485	0.238526933	0.441622793	0.412590149	0.415681261	0.496805537	0.461923387	0.289767114	0.153157717	0.254696354	0.415681261	0.415681261	0.441622793	0.575321671	0.483591397	0.235628517	0.462905148	0.276148068	0.375086505	0.180531453	0.293202398	0.491592236	0.398990101	0.153157717	0.304452106	0.242153268	0.356318837	0.301980734	0.358096637	0.27525395	0.618487929	0.514153405
TCGA_E2_A3DX	0.455013593	0.354746982	0.467462073	0.401560818	0.357497116	0.438372701	0.368121207	0.244661693	0.405392311	0.296352419	0.225699669	0.484411688	0.287386611	0.401560818	0.464355546	0.354746982	0.406686126	0.354746982	0.225699669	0.426086508	0.392240174	0.410248216	0.467190204	0.459335097	0.275158786	0.445119892	0.238855919	0.410248216	0.410248216	0.426086508	0.542359404	0.464355546	0.243575613	0.435261395	0.285461776	0.357497116	0.595986985	0.278705947	0.47407814	0.381958081	0.445119892	0.314720432	0.250320427	0.349527665	0.296352419	0.353416235	0.271656321	0.595362135	0.484411688
TCGA_E2_A570	0.244199594	0.318825441	0.425656522	0.368245425	0.321799308	0.413182568	0.341989019	0.212974874	0.377679804	0.269509687	0.202979236	0.440647013	0.23993761	0.368245425	0.432859483	0.318825441	0.377816291	0.318825441	0.202979236	0.394136472	0.358919886	0.37701076	0.4289232	0.424594501	0.2549753	0.23888326	0.212574182	0.37701076	0.37701076	0.394136472	0.493855718	0.432859483	0.211294159	0.398194925	0.247629083	0.321799308	0.563449024	0.25302895	0.443490844	0.35659039	0.23888326	0.273010043	0.217145071	0.317139001	0.269509687	0.324783187	0.249647291	0.557496823	0.440647013
TCGA_E2_A573	0.526991844	0.712105385	0.403351921	0.732992465	0.712629758	0.275200193	0.226726665	0.199725581	0.358106635	0.254933795	0.184246163	0.417297156	0.226671592	0.732992465	0.257305924	0.712105385	0.250478884	0.712105385	0.184246163	0.743935171	0.173198412	0.440822414	0.561693065	0.395950765	0.240719831	0.515535292	0.369863014	0.440822414	0.440822414	0.743935171	0.467977447	0.257305924	0.199576542	0.593914968	0.233896461	0.712629758	0.54208243	0.231858181	0.422184522	0.244700036	0.515535292	0.257869885	0.205102984	0.299551609	0.254933795	0.379754967	0.291901806	0.343837357	0.417297156
TCGA_E2_A574	0.548683132	0.701775766	0.220491573	0.723412271	0.702364475	0.274113718	0.270156463	0.489623531	0.503306606	0.35829996	0.197863376	0.225867467	0.325083118	0.723412271	0.265021403	0.701775766	0.298458451	0.701775766	0.197863376	0.7347476	0.181360765	0.384680942	0.794489551	0.416772115	0.346471418	0.527074187	0.480389095	0.384680942	0.384680942	0.7347476	0.255818997	0.265021403	0.286501537	0.237043765	0.335769401	0.702364475	0.684327549	0.251881138	0.400728507	0.286859295	0.527074187	0.37018438	0.294435006	0.424274085	0.35829996	0.331390814	0.254726298	0.346442186	0.225867467
TCGA_E9_A1N8	0.465427712	0.438312442	0.431263824	0.479063509	0.440542099	0.199629794	0.116789828	0.333976503	0.116300477	0.373200563	0.249811917	0.446517088	0.406255387	0.479063509	0.164455953	0.438312442	0.129024902	0.438312442	0.249811917	0.500412925	0.074970649	0.524928092	0.659590044	0.528183596	0.064608327	0.455307891	0.372852617	0.524928092	0.524928092	0.500412925	0.500361428	0.164455953	0.304658043	0.126241698	0.406030117	0.440542099	0.271203905	0.321855206	0.18192705	0.137979401	0.455307891	0.44764653	0.31309428	0.449523312	0.373200563	0.452209425	0.347594526	0.227001271	0.446517088
TCGA_E9_A1QZ	0.483033903	0.324048282	0.42933242	0.373089343	0.326989619	0.465333387	0.346199893	0.212503216	0.529953247	0.389436086	0.249172435	0.444495173	0.343143291	0.373089343	0.50229879	0.324048282	0.382468302	0.324048282	0.249172435	0.398781873	0.432381059	0.376904229	0.434313856	0.495226044	0.365878617	0.472531802	0.269956718	0.376904229	0.376904229	0.398781873	0.498120573	0.50229879	0.302453739	0.466254186	0.354464802	0.326989619	0.501518438	0.305233176	0.451973454	0.360678075	0.472531802	0.390795983	0.310828937	0.416176919	0.389436086	0.324691415	0.249576749	0.640978399	0.444495173
TCGA_E9_A1R0	0.372851369	0.376508821	0.488894427	0.421743811	0.379123414	0.457365901	0.398216571	0.25400909	0.422833749	0.304867049	0.24112248	0.506848422	0.272117555	0.421743811	0.491095492	0.376508821	0.439934325	0.376508821	0.24112248	0.445442345	0.420528876	0.423511239	0.491547983	0.48291729	0.28786168	0.343127322	0.260943287	0.423511239	0.423511239	0.445442345	0.567225676	0.491095492	0.239718081	0.257308282	0.280940889	0.379123414	0.617841649	0.296135697	0.494635996	0.411173005	0.343127322	0.309736171	0.246356076	0.359801489	0.304867049	0.364841922	0.28043877	0.62750953	0.506848422
TCGA_E9_A1R3	0.46916759	0.209029712	0.478614373	0.266415501	0.212687428	0.522634904	0.445320563	0.156633222	0.411739057	0.301944655	0.222050858	0.496086616	0.255797726	0.266415501	0.330074512	0.209029712	0.491973	0.209029712	0.222050858	0.296479818	0.250181696	0.284169596	0.4594037	0.453755896	0.279781228	0.419058877	0.236714114	0.284169596	0.284169596	0.296479818	0.55529854	0.330074512	0.232815128	0.425838679	0.272850879	0.212687428	0.588286334	0.274582324	0.471583254	0.45689897	0.419058877	0.300816969	0.239261975	0.356275304	0.301944655	0.244803377	0.188170147	0.223379924	0.496086616
TCGA_E9_A1R4	0.435048403	0.326021356	0.564406093	0.374919268	0.328950404	0.506176814	0.254923007	0.232741617	0.396187108	0.353248909	0.293635269	0.585898774	0.314476871	0.374919268	0.333720869	0.326021356	0.281629116	0.326021356	0.293635269	0.400536802	0.254039246	0.268829232	0.436709703	0.562866674	0.268454481	0.425588202	0.214180536	0.268829232	0.268829232	0.400536802	0.661413908	0.333720869	0.277133244	0.273315547	0.324790102	0.328950404	0.579013015	0.355481869	0.558105883	0.278443474	0.425588202	0.358079748	0.284807297	0.415959253	0.353248909	0.231588125	0.178012133	0.57566709	0.585898774
TCGA_E9_A1R5	0.253060226	0.345345868	0.444222921	0.392841765	0.348154556	0.54710072	0.36333237	0.230812109	0.815605242	0.420788686	0.217574481	0.460083486	0.385732463	0.392841765	0.458014057	0.345345868	0.401395603	0.345345868	0.217574481	0.417724786	0.385531392	0.091722595	0.455543724	0.446911308	0.573923783	0.220027018	0.231314979	0.091722595	0.091722595	0.417724786	0.515396848	0.458014057	0.326324033	0.417267412	0.38243992	0.348154556	0.586442516	0.269523445	0.422334215	0.377309342	0.220027018	0.421638435	0.335360219	0.499673501	0.420788686	0.079016198	0.060736456	0.587738247	0.460083486
TCGA_E9_A1R6	0.381596928	0.353412256	0.262047911	0.400322928	0.356170704	0.544605851	0.372373364	0.301989538	0.55035004	0.398095032	0.317258501	0.26937125	0.356967533	0.400322928	0.589124346	0.353412256	0.411383745	0.353412256	0.317258501	0.42489935	0.524235478	0.372962608	0.416145348	0.599332797	0.380733945	0.373297309	0.237517291	0.372962608	0.372962608	0.42489935	0.304033541	0.589124346	0.314664424	0.441448601	0.368775281	0.356170704	0.635900217	0.382179144	0.305274188	0.386085841	0.373297309	0.406573227	0.323377746	0.47229115	0.398095032	0.321295829	0.246966704	0.752858958	0.26937125
TCGA_E9_A1R7	0.350181959	0.393221913	0.357434348	0.437244349	0.395732411	0.469196411	0.366676299	0.05805677	0.59380829	0.433127683	0.246501655	0.369227759	0.390887822	0.437244349	0.500713418	0.393221913	0.405089848	0.393221913	0.246501655	0.460307629	0.430703863	0.438318952	0.512644749	0.491142298	0.412385321	0.342564449	0.264155995	0.438318952	0.438318952	0.460307629	0.414702906	0.500713418	0.344625558	0.570102742	0.403888643	0.395732411	0.353524946	0.302214854	0.510653161	0.380555444	0.342564449	0.445285564	0.35416853	0.535109486	0.433127683	0.665488918	0.54447658	0.314421855	0.369227759
TCGA_E9_A1RA	0.474978783	0.367513928	0.457493536	0.413401507	0.370184544	0.453341918	0.432853074	0.301046222	0.320365301	0.2268283	0.23856455	0.473975998	0.20109182	0.413401507	0.380489352	0.367513928	0.478199398	0.367513928	0.23856455	0.437441932	0.30351652	0.395919889	0.359842939	0.479006097	0.213232181	0.464651582	0.259292312	0.395919889	0.395919889	0.437441932	0.530793697	0.380489352	0.176982424	0.330249191	0.207416975	0.370184544	0.586984816	0.293244909	0.489795918	0.444796217	0.464651582	0.22867636	0.181883216	0.265639284	0.2268283	0.341072822	0.262168454	0.481512071	0.473975998
TCGA_E9_A1RB	0.390917852	0.485782266	0.722594312	0.523089343	0.471683968	0.304052151	0.336580935	0.284881228	0.21925341	0.316917415	0.338173337	0.971627968	0.282165579	0.523089343	0.289066216	0.485782266	0.371841649	0.485782266	0.324405658	0.542634459	0.567283502	0.596196868	0.485558365	0.631370068	0.139590685	0.361814702	0.357547633	0.596196868	0.596196868	0.542634459	0.838369235	0.289066216	0.249405418	0.580972924	0.29134233	0.471683968	0.706019523	0.405815585	0.333665985	0.37422354	0.361814702	0.321203718	0.255477063	0.374341561	0.316917415	0.513605286	0.394786964	0.375222363	0.971627968
TCGA_E9_A1RC	0.525898649	0.257834262	0.397682315	0.311679225	0.26384083	0.616393706	0.094207984	0.214475602	0.356314043	0.272576397	0.308493831	0.408883381	0.208808439	0.311679225	0.518099667	0.257834262	0.104077351	0.245125348	0.308493831	0.33988851	0.44909711	0.098274209	0.386663117	0.576843437	0.239414255	0.477991669	0.313774486	0.098274209	0.098274209	0.33988851	0.461399451	0.518099667	0.194065781	0.352216609	0.22743805	0.26384083	0.487635575	0.342218254	0.545282172	0.116058189	0.477991669	0.250749513	0.199439626	0.278350964	0.272576397	0.084660212	0.065074774	0.155844981	0.408883381
TCGA_E9_A1RD	0.351217618	0.347318942	0.457119716	0.39467169	0.35011534	0.552613577	0.359410478	0.345124775	0.398415736	0.284951474	0.219116762	0.47358466	0.253991709	0.39467169	0.452306717	0.347318942	0.397062848	0.347318942	0.219116762	0.419479715	0.379493487	0.399009268	0.455410622	0.449269527	0.270077629	0.34357762	0.234438445	0.399009268	0.399009268	0.419479715	0.530359983	0.452306717	0.223707872	0.582789351	0.262177504	0.35011534	0.587581345	0.27126642	0.469337857	0.373502184	0.34357762	0.289049618	0.229902531	0.33577119	0.284951474	0.343734227	0.264214165	0.580876747	0.47358466
TCGA_E9_A1RE	0.391493218	0.373607242	0.504781782	0.419052745	0.379700115	0.443684359	0.191883747	0.273604322	0.592790872	0.433957499	0.246125489	0.523480303	0.384616016	0.419052745	0.87771495	0.373607242	0.21198577	0.373607242	0.246125489	0.442861567	0.829541007	0.214711836	0.248968455	0.490567123	0.411644319	0.34295846	0.23278747	0.214711836	0.214711836	0.442861567	0.585658522	0.87771495	0.339085794	0.646931941	0.397396241	0.379700115	0.370553145	0.289121286	0.745920862	0.229431331	0.34295846	0.438127717	0.348475364	0.515563101	0.433957499	0.18496765	0.142176919	0.793011436	0.523480303
TCGA_E9_A1RF	0.577393881	0.324164345	0.417370175	0.373196986	0.32710496	0.417005352	0.220823185	0.777248949	0.247062813	0.413572897	0.207079446	0.431972345	0.514649263	0.373196986	0.439042435	0.324164345	0.243956946	0.324164345	0.207079446	0.398885104	0.365460949	0.366304464	0.595501131	0.425859887	0.159844742	0.564842958	0.178796127	0.366304464	0.366304464	0.398885104	0.484241723	0.439042435	0.544753176	0.398762559	0.497977498	0.32710496	0.202874187	0.257662713	0.565191358	0.238969262	0.564842958	0.549018138	0.504635011	0.594662836	0.413572897	0.315560042	0.242557844	0.573379924	0.431972345
TCGA_E9_A1RG	0.471526589	0.230849582	0.331017725	0.286652314	0.229411765	0.499818921	0.279692854	0.152688449	0.308156295	0.346826857	0.383839904	0.34157318	0.397619341	0.286652314	0.531892406	0.230849582	0.308993889	0.225858867	0.383839904	0.315887272	0.463688712	0.294396506	0.323639026	0.703266996	0.204340155	0.444557019	0.308955424	0.294396506	0.294396506	0.315887272	0.384053781	0.531892406	0.346945879	0.305443606	0.312655087	0.229411765	0.47537961	0.457424648	0.553066214	0.296116699	0.444557019	0.344700944	0.274166145	0.524835662	0.346826857	0.253613546	0.194942156	0.667026684	0.34157318
TCGA_E9_A1RH	0.57169776	0.427402507	0.44029781	0.468945102	0.429700115	0.333065068	0.264294266	0.445373467	0.477338243	0.454414258	0.215279868	0.455974433	0.318450109	0.468945102	0.325688316	0.427402507	0.291982122	0.427402507	0.215279868	0.490709198	0.245541455	0.285021839	0.729202715	0.443402738	0.327558222	0.559270517	0.483423319	0.285021839	0.285021839	0.490709198	0.510842851	0.325688316	0.280642729	0.536129875	0.32890309	0.429700115	0.57532538	0.256217319	0.34619031	0.281168597	0.559270517	0.362614301	0.288413962	0.540246398	0.454414258	0.245537558	0.188734481	0.555527319	0.455974433
TCGA_E9_A1RI	0.374577466	0.385271588	0.477492913	0.429870829	0.387831603	0.464085952	0.314700904	0.380541978	0.587606889	0.459429231	0.267190791	0.494912601	0.426745475	0.429870829	0.42979443	0.385271588	0.347669434	0.385271588	0.258915137	0.453236296	0.355677308	0.387823586	0.39391721	0.510123088	0.407868737	0.354722504	0.248003213	0.387823586	0.387823586	0.453236296	0.553997398	0.42979443	0.365682464	0.450644264	0.441007512	0.387831603	0.553091106	0.325596225	0.502819221	0.330100589	0.354722504	0.486208964	0.375808519	0.564755561	0.459429231	0.334098105	0.25680728	0.658703939	0.494912601
TCGA_E9_A226	0.334934768	0.298166202	0.586087661	0.349085038	0.301268743	0.454388153	0.278825909	0.195180516	0.199147307	0.328534834	0.238940716	0.6085964	0.285153717	0.349085038	0.469111663	0.298166202	0.308036121	0.298166202	0.238940716	0.37576133	0.397271762	0.461009907	0.489484893	0.501035316	0.124947071	0.327648317	0.739458302	0.461009907	0.461009907	0.37576133	0.679991326	0.469111663	0.254771158	0.235227337	0.294435569	0.301268743	0.611550976	0.293670025	0.237014121	0.295275117	0.327648317	0.324614001	0.258189514	0.388359236	0.328534834	0.397145873	0.30526947	0.601651842	0.6085964
TCGA_E9_A228	0.627278089	0.373201021	0.488707517	0.418675996	0.399077278	0.481308599	0.401436651	0.269316525	0.282502846	0.317855468	0.254814926	0.534437777	0.64913188	0.418675996	0.51223379	0.373201021	0.443491745	0.396587744	0.254814926	0.442500258	0.442891485	0.094385853	0.550645548	0.50304843	0.071453776	0.629123044	0.273437151	0.094385853	0.094385853	0.467843502	0.603657655	0.51223379	0.466558385	0.493443833	0.705734389	0.399077278	0.645932755	0.311609914	0.516590988	0.414298882	0.629123044	0.778069255	0.550180333	0.375473423	0.317855468	0.081310513	0.0625	0.47566709	0.534437777
TCGA_E9_A229	0.638900476	0.401926648	0.530388461	0.445317546	0.40438293	0.473703271	0.401725633	0.273561444	0.449625736	0.324349677	0.253799278	0.550286981	0.289849362	0.445317546	0.507213444	0.401926648	0.443811001	0.401926648	0.253799278	0.468049964	0.437580366	0.441035475	0.516504725	0.502300702	0.307374735	0.625014072	0.276828343	0.441035475	0.441035475	0.468049964	0.615367934	0.507213444	0.255380242	0.455071806	0.299296373	0.40438293	0.379392625	0.310462101	0.515094057	0.414579409	0.625014072	0.329973018	0.262451936	0.38330939	0.324349677	0.379938512	0.292042889	0.646886912	0.550286981
TCGA_E9_A243	0.523482113	0.416840761	0.428397869	0.459149623	0.419204152	0.348235483	0.33100772	0.312751908	0.355490419	0.362593354	0.18894824	0.443516828	0.223880474	0.459149623	0.413993553	0.416840761	0.365684575	0.416840761	0.18894824	0.481315165	0.51311008	0.348780228	0.484426993	0.396813528	0.238814397	0.512101767	0.300477444	0.348780228	0.348780228	0.481315165	0.497036287	0.413993553	0.286124485	0.365385707	0.229885448	0.419204152	0.520173536	0.237172129	0.424479816	0.345930349	0.512101767	0.253447759	0.294047513	0.42945453	0.362593354	0.300463452	0.230953725	0.531194409	0.443516828
TCGA_E9_A244	0.654550424	0.506093315	0.240428647	0.541926803	0.67710496	0.14381715	0.319489741	0.196252465	0.357864393	0.365660064	0.151707794	0.246738847	0.360316874	0.541926803	0.633197696	0.506093315	0.352959956	0.506093315	0.151707794	0.560699907	0.57086152	0.369234047	0.217090377	0.242724031	0.240543402	0.49459642	0.485163536	0.369234047	0.369234047	0.560699907	0.278950412	0.633197696	0.3608678	0.598626327	0.422923961	0.67710496	0.822885033	0.394688178	0.410059378	0.365406965	0.49459642	0.466271923	0.370860532	0.433154847	0.365660064	0.318083788	0.244497743	0.541168996	0.246738847
TCGA_E9_A245	0.589879317	0.355443361	0.468272016	0.402206674	0.358189158	0.440263973	0.368451472	0.244190035	0.410140258	0.293682577	0.226376768	0.485259588	0.261938185	0.402206674	0.467050679	0.355443361	0.40705099	0.355443361	0.226376768	0.426705894	0.395091407	0.410993928	0.470650872	0.460370413	0.278616796	0.576494428	0.238632814	0.410993928	0.410993928	0.426705894	0.543299118	0.467050679	0.23072684	0.433728785	0.270403481	0.358189158	0.599023861	0.279471156	0.475525173	0.382278684	0.576494428	0.298118723	0.23711586	0.346306212	0.293682577	0.354058643	0.272150113	0.588691233	0.485259588
TCGA_E9_A247	0.134189669	0.48189415	0.458365783	0.519483315	0.483852364	0.296929701	0.223547868	0.233684933	0.400692813	0.377782588	0.385570268	0.474889121	0.338480483	0.519483315	0.586164984	0.48189415	0.246967071	0.48189415	0.385570268	0.539176216	0.521104713	0.236390753	0.451750299	0.702691821	0.271736062	0.131261961	0.086966222	0.236390753	0.236390753	0.539176216	0.531805696	0.586164984	0.29833517	0.245898848	0.349637989	0.483852364	0.17483731	0.443310802	0.590589292	0.078707971	0.131261961	0.385474442	0.306596322	0.447781986	0.377782588	0.203643372	0.156532167	0.74498094	0.474889121
TCGA_E9_A248	0.498050949	0.348073352	0.476994486	0.395371367	0.368627451	0.436199751	0.295793254	0.773089786	0.425449965	0.304109391	0.225323503	0.494390817	0.271427985	0.395371367	0.360830735	0.348073352	0.326780991	0.348073352	0.225323503	0.420150717	0.282719293	0.405614147	0.47158259	0.458759922	0.289767114	0.487222785	0.317968855	0.405614147	0.405614147	0.433261072	0.553419112	0.360830735	0.239108997	0.35528183	0.280227064	0.368627451	0.599511931	0.278280832	0.500823312	0.311746083	0.487222785	0.308949183	0.245730126	0.358887293	0.304109391	0.349424127	0.268587754	0.364104193	0.494390817
TCGA_E9_A249	0.274693977	0.377147168	0.458365783	0.422335845	0.379757785	0.514788137	0.277422285	0.328016465	0.419248565	0.300465418	0.22923563	0.474889121	0.268111481	0.422335845	0.357924219	0.377147168	0.306485451	0.377147168	0.22923563	0.446010117	0.279644435	0.297965271	0.339345135	0.464741746	0.285250529	0.248789823	0.26014011	0.297965271	0.297965271	0.446010117	0.531805696	0.357924219	0.236179593	0.455412386	0.276793909	0.379757785	0.673644252	0.294435234	0.470535402	0.293912556	0.248789823	0.305164143	0.242719604	0.354490444	0.300465418	0.256687927	0.197305305	0.467407878	0.474889121
TCGA_E9_A24A	0.334359402	0.357126277	0.46908196	0.403767492	0.359861592	0.439579896	0.370061512	0.250964754	0.414791308	0.297146156	0.22513542	0.486107488	0.265090506	0.403767492	0.464144163	0.357126277	0.4088297	0.357126277	0.22513542	0.428202746	0.392016548	0.415468201	0.467722614	0.458472334	0.282004234	0.327085444	0.240149926	0.415468201	0.415468201	0.428202746	0.544238832	0.464144163	0.233511225	0.435545212	0.273666678	0.359861592	0.600596529	0.278068274	0.476223741	0.383841622	0.327085444	0.301716384	0.239977347	0.350485395	0.297146156	0.357913091	0.275112867	0.603240152	0.486107488
TCGA_E9_A295	0.405704751	0.385097493	0.428460173	0.429709365	0.387658593	0.515391735	0.241423441	0.306448847	0.496087789	0.349929646	0.286488113	0.443582051	0.326363748	0.429709365	0.449241664	0.385097493	0.258597099	0.385097493	0.286488113	0.453081449	0.376250908	0.233514435	0.44416345	0.564477166	0.341213832	0.396881684	0.223640177	0.233514435	0.233514435	0.453081449	0.497108573	0.449241664	0.275015952	0.406198558	0.322308712	0.387658593	0.224295011	0.357352379	0.70066364	0.258966858	0.396881684	0.355344026	0.282631375	0.429236864	0.349929646	0.201165512	0.15462754	0.574841169	0.443582051
TCGA_E9_A2JS	0.37382949	0.328516713	0.456995109	0.377233584	0.331430219	0.279908253	0.328861	0.213875311	0.629611686	0.536566006	0.31338399	0.473454213	0.524828634	0.377233584	0.712941923	0.328516713	0.363312962	0.328516713	0.31338399	0.402756271	0.655224465	0.211515926	0.786569945	0.59340849	0.438461538	0.365698525	0.22381866	0.211515926	0.211515926	0.402756271	0.530215411	0.712941923	0.462932885	0.583356985	0.542540535	0.331430219	0.587147505	0.377800451	0.590738985	0.343846431	0.365698525	0.598148703	0.475751885	0.773322885	0.536566006	0.182214473	0.140060666	0.751524778	0.473454213
TCGA_E9_A2JT	0.573654004	0.364496286	0.477742126	0.410602799	0.394694348	0.446581626	0.375882426	0.256710402	0.4010804	0.286935816	0.23390009	0.495173493	0.255797726	0.410602799	0.472652328	0.364496286	0.415260421	0.364496286	0.23390009	0.434757923	0.401017499	0.404868435	0.481365633	0.471873922	0.272018349	0.561184285	0.25072509	0.404868435	0.404868435	0.434757923	0.55428654	0.472652328	0.225303092	0.444400295	0.264047044	0.394694348	0.609002169	0.287973473	0.483558705	0.389492245	0.561184285	0.291110778	0.231541924	0.338165513	0.286935816	0.348781719	0.268093962	0.606226175	0.495173493
TCGA_E9_A3HO	0.240862473	0.441620241	0.560792499	0.482131324	0.429008074	0.505412257	0.304503984	0.293028042	0.480438943	0.359093697	0.281372254	0.582115836	0.321471083	0.482131324	0.147492469	0.441620241	0.336404269	0.441620241	0.281372254	0.29837669	0.057024655	0.327420901	0.098229735	0.544461061	0.329816514	0.235618597	0.312525099	0.327420901	0.327420901	0.501651698	0.650643342	0.147492469	0.283311097	0.520122609	0.332030321	0.429008074	0.265997831	0.341623092	0.17668779	0.32020198	0.235618597	0.36606206	0.291156219	0.425231814	0.359093697	0.282063048	0.216810102	0.600698856	0.582115836
TCGA_E9_A3QA	0.627795918	0.46303389	0.371514906	0.501991389	0.448673587	0.464890749	0.309746935	0.295986622	0.335045178	0.394703612	0.266476076	0.382598487	0.22154907	0.501991389	0.495798763	0.46303389	0.342196479	0.46303389	0.266476076	0.522401156	0.425504556	0.458027059	0.507653401	0.375417002	0.223923783	0.486209614	0.249966534	0.458027059	0.458027059	0.522401156	0.431039468	0.495798763	0.187742909	0.349208151	0.228593766	0.448673587	0.513503254	0.324788505	0.40262462	0.325291548	0.486209614	0.252023685	0.192941667	0.468199034	0.394703612	0.39457624	0.3032943	0.494599746	0.382598487
TCGA_E9_A54X	0.542871938	0.306522748	0.455562132	0.356835307	0.309573241	0.57068126	0.536721298	0.234971272	0.332138272	0.293357867	0.20659043	0.471954083	0.231564257	0.356835307	0.412143952	0.306522748	0.59294901	0.306522748	0.20659043	0.383193971	0.337004528	0.391126025	0.440370025	0.423616703	0.221806634	0.531070584	0.19829548	0.391126025	0.391126025	0.383193971	0.528552841	0.412143952	0.213933523	0.403473917	0.250722322	0.309573241	0.548590022	0.238022361	0.428920713	0.545625776	0.531070584	0.276420327	0.219857522	0.312263288	0.293357867	0.336943055	0.258994074	0.533290978	0.471954083
TCGA_E9_A54Y	0.146444959	0.212453575	0.455935952	0.269590958	0.296828143	0.441551648	0.35420881	0.234714004	0.578207892	0.547714399	0.312932591	0.472345421	0.5146821	0.269590958	0.371928341	0.212453575	0.391316246	0.229630919	0.312932591	0.299525137	0.294459663	0.211675722	0.272993478	0.442022317	0.401023289	0.126364967	0.271830797	0.211675722	0.211675722	0.299525137	0.528986555	0.371928341	0.440077731	0.461372538	0.515755124	0.296828143	0.600759219	0.421736173	0.511152138	0.368452691	0.126364967	0.568617898	0.452263853	0.675547429	0.547714399	0.182352131	0.140166479	0.484243964	0.472345421
TCGA_E9_A5UO	0.613872067	0.417188951	0.501791221	0.459472551	0.411418685	0.494708462	0.983610618	0.250750364	0.720307163	0.518526536	0.501692748	0.520349596	0.480433444	0.459472551	0.536701369	0.417188951	0.730137736	0.417188951	0.463135721	0.481624858	0.468776206	0.429583466	0.547916944	0	0.504516584	0.628560171	0.293918165	0.429583466	0.429583466	0.481624858	0.58218881	0.536701369	0.421921225	0.491059772	0.49658384	0.411418685	0.110845987	0.453471071	0.555610997	0.666332705	0.628560171	0.547481637	0.413991475	0.620173262	0.518526536	0.370072959	0.28445965	0.69364676	0.520349596
TCGA_E9_A5UP	0.149494397	0.438834726	0.302046665	0.479547901	0.44106113	0.500623717	0.272592164	0.291527313	0.854557787	0.627953963	0.135683118	0.311244456	0.566170012	0.479547901	0.544046927	0.438834726	0.30114932	0.438834726	0.135683118	0.500877465	0.476547213	0.003462235	0.323705577	0.323996319	0.602293578	0.136834403	0.306010441	0.003462235	0.003462235	0.500877465	0.350440943	0.544046927	0.499448924	0.514673327	0.585336007	0.44106113	0.468600868	0.176975726	0.53530263	0.289223741	0.136834403	0.645330535	0.513279084	0.749640852	0.627953963	0.002982609	0.002292607	0.694472681	0.311244456
TCGA_EW_A1PC	0.46899498	0.403203343	0.471636398	0.446501615	0.37733564	0.475916462	0.075382901	0.166923934	0.659988857	0.479597359	0.158554017	0.488781633	0.430882896	0.446501615	0.137874544	0.403203343	0.083280124	0.403203343	0.158554017	0.320222979	0.035780176	0.295195483	0.548183149	0.527953526	0.460585745	0.458797703	0.656195618	0.295195483	0.295195483	0.320222979	0.547202544	0.137874544	0.379952433	0.43923483	0.445290459	0.37733564	0.473318872	0.202822769	0.978394292	0.127078908	0.458797703	0.490930895	0.390473636	0.570632537	0.479597359	0.25430184	0.195471219	0.167217281	0.488781633
TCGA_EW_A1PH	0.605759411	0.651520427	0.37419395	0.676803014	0.729527105	0.20763752	0.264665813	0.933410514	0.277633778	0.379153588	0.226113452	0.386772763	0.212486147	0.676803014	0.301484965	0.651520427	0.292392593	0.651520427	0.226113452	0.690048519	0.524235478	0.308671567	0.473911886	0.45996779	0.182110092	0.592592593	0.433938691	0.308671567	0.308671567	0.690048519	0.434147752	0.301484965	0.299437322	0.586876313	0.350929671	0.729527105	0.584707158	0.279173575	0.291103238	0	0.592592593	0.386898516	0.307728993	0.449436246	0.379153588	0.265911072	0.204394752	0.602160102	0.386772763
TCGA_EW_A2FR	0.623192992	0.379700557	0.43194916	0.424703983	0.312745098	0.460303408	0.343970606	0.277206072	0.372931857	0.270483819	0.253724045	0.442277589	0.243352625	0.424703983	0.429213127	0.379700557	0.380005473	0.379700557	0.253724045	0.448281202	0.355062336	0.391765207	0.578397444	0.5032785	0.25151729	0.609647642	0.266431663	0.391765207	0.391765207	0.448281202	0.501156571	0.429213127	0.223388828	0.63626043	0.251164214	0.312745098	0.488340564	0.310377078	0.448530512	0.358514006	0.609647642	0.27690751	0.220245015	0.335292325	0.270483819	0.337493691	0.259417325	0.553113088	0.442277589
TCGA_EW_A2FS	0.490513658	0.424791086	0.422042927	0.466523143	0.42710496	0.428232264	0.331172852	0.202126747	0.477580485	0.576361078	0.264143846	0.435037829	0.493403932	0.466523143	0.536912752	0.424791086	0.365867007	0.424791086	0.264143846	0.488386497	0.468999832	0.398742942	0.512311993	0.518118026	0.327734651	0.47984915	0.342733479	0.398742942	0.398742942	0.488386497	0.489663149	0.536912752	0.466065317	0.436396662	0.533770692	0.42710496	0.405802603	0.322152787	0.685893917	0.34609065	0.47984915	0.588479988	0.473158663	0.597840756	0.576361078	0.343504795	0.26403781	0.703939009	0.435037829
TCGA_EW_A2FV	0.557141008	0.421193129	0.438864833	0.463186222	0.423529412	0.395758722	0.324072163	0.326944516	0.258157506	0.276076054	0.276707794	0.454474302	0.816319829	0.463186222	0.513554933	0.421193129	0.366095047	0.421193129	0.276707794	0.485186332	0.444289149	0.380792585	0.57460402	0.537328885	0.167925194	0.525948441	0.249564946	0.380792585	0.380792585	0.485186332	0.50918028	0.513554933	0.720386913	0.488562184	0.545157891	0.423529412	0.538503254	0.326063852	0.682051794	0.339197692	0.525948441	0.601034328	0.761960118	0.700404858	0.276076054	0.328041114	0.252151524	0.661817027	0.454474302
TCGA_EW_A2FW	0.623538211	0.407671773	0.496059313	0.450645856	0.396309112	0.480302604	0.39297362	0.262413172	0.433298612	0.3147166	0.251090882	0.514349074	0.288010508	0.450645856	0.516461449	0.407671773	0.434142114	0.407671773	0.251090882	0.473159905	0.447364007	0.018962395	0.193597764	0.498159439	0.295483416	0.609985365	0.29320423	0.018962395	0.018962395	0.473159905	0.575538528	0.516461449	0.253756018	0.467446217	0.297392841	0.396309112	0.20867679	0.320197254	0.525871962	0.418266341	0.609985365	0.327874382	0.260782736	0.380871534	0.3147166	0.016335521	0.012556433	0.681893266	0.514349074
TCGA_EW_A3E8	0.399951094	0.396297586	0.504657176	0.440096878	0.398788927	0.467788017	0.339016637	0.267858674	0.439063976	0.315546416	0.229950346	0.523349857	0.281837212	0.440096878	0.506103683	0.396297586	0.374532518	0.396297586	0.229950346	0.463043254	0.436406329	0.440715884	0.471981898	0.46583458	0.299682428	0.391252955	0.278791665	0.440715884	0.440715884	0.463043254	0.585513951	0.506103683	0.248303266	0.443832662	0.291002413	0.398788927	0.598427332	0.283509756	0.510253979	0.353704965	0.391252955	0.320828961	0.255178992	0.372687301	0.315546416	0.379663195	0.291831264	0.645552732	0.523349857
TCGA_EW_A3U0	0.425957624	0.178156917	0.280738918	0.237782562	0.507151096	0.447104744	0.247368204	0.288611611	0.414161479	0.385323087	0.118040927	0.557004957	0.263382999	0.237782562	0.311208582	0.178156917	0.273282861	0.178156917	0.118040927	0.269020337	0.230223067	0.412165761	0.402901637	0.282986311	0.281545519	0.407857706	0.357949221	0.412165761	0.412165761	0.437803241	0.325719242	0.311208582	0.229392656	0.446670829	0.271117305	0.507151096	0.700813449	0.216554011	0.400778404	0.264737707	0.407857706	0.298905711	0.381829563	0.503765618	0.385323087	0.363602992	0.279486456	0.410101652	0.557004957
TCGA_EW_A423	0.357949397	0.459726091	0.214759665	0.498923574	0.461822376	0.544686331	0.196053338	0.347054284	0.499333834	0.37807122	0.209637376	0.219866945	0.333653491	0.498923574	0.442741637	0.459726091	0.216592174	0.459726091	0.209637376	0.519459069	0.369374406	0.547512517	0.215825902	0.435292764	0.343577982	0.350163233	0.234259962	0.547512517	0.547512517	0.519459069	0.249168715	0.442741637	0.303932943	0.606175853	0.344641218	0.461822376	0.378145336	0.260553501	0.261563794	0.214924057	0.350163233	0.379965522	0.302214671	0.470158025	0.37807122	0.471665214	0.362549379	0.572617535	0.219866945
TCGA_EW_A424	0.314969578	0.405060353	0.479548924	0.448223897	0.407497116	0.466097944	0.168600091	0.295900866	0.467164071	0.340007937	0.259065603	0.497064962	0.293855437	0.448223897	0.495375997	0.405060353	0.186262884	0.405060353	0.259065603	0.470837205	0.425057304	0.168744008	0.519699188	0.510353158	0.3201482	0.308116627	0.259381554	0.168744008	0.168744008	0.470837205	0.556382825	0.495375997	0.258918731	0.166770733	0.303443353	0.407497116	0.321203905	0.301237087	0.22613642	0.188273955	0.308116627	0.334545046	0.266088408	0.402202777	0.340007937	0.145367779	0.111738149	0.642947903	0.497064962
TCGA_GI_A2C8	0.44667079	0.205315692	0.616927822	0.262970936	0.188523645	0.447346183	0.356933493	0.255166795	0.288922264	0.205830357	0.455838098	0.640881816	0.178073308	0.262970936	0.812820377	0.205315692	0.394326371	0.297992108	0.229423714	0.293176422	0.401520657	0.273090444	0.291161986	0.317036696	0.190331687	0.436958235	0.338271385	0.273090444	0.273090444	0.293176422	0.715772734	0.697933731	0.704797262	0.36104331	0.183588837	0.188523645	0.597559653	0.131360796	0.459108827	0.396345129	0.436958235	0.202405936	0.732123163	0.240302991	0.205830357	0.235259028	0.180833804	0.430368488	0.640881816
TCGA_GI_A2C9	0.70109751	0.546773445	0.255599514	0.579655544	0.719607843	0.264576878	0	0.225795386	0.3157627	0.412670924	0.350473969	0.240999217	0.294282313	0.579655544	0.462717328	0.744138812	0	0.744138812	0.350473969	0.59688242	0.750321463	0.522744221	0.582390523	0.21465547	0.209880028	0.79061128	0.493418411	0.522744221	0.522744221	0.59688242	0.320514674	0.462717328	0.280700737	0.385820514	0.303885244	0.719607843	0.672505423	0.419716873	0.42961928	0.02460626	0.79061128	0.335032229	0.282869832	0.457664011	0.412670924	0.450328087	0.34614842	0.413024142	0.240999217
TCGA_GM_A2DC	0.279584586	0.347493036	0.453007694	0.394833154	0.351672434	0.429841857	0.345745779	0.382728754	0.590901383	0.439477577	0.224721637	0.469279937	0.378968107	0.394833154	0.45896528	0.347493036	0.381966615	0.33060585	0.224721637	0.419634562	0.386537709	0.385266858	0.447956875	0.476705395	0.410268172	0.238601824	0.234527687	0.385266858	0.385266858	0.419634562	0.535492265	0.45896528	0.334097105	0.727535903	0.391549679	0.351672434	0.59170282	0.277600646	0.485953795	0.36544704	0.238601824	0.431681907	0.343348535	0.489530277	0.439477577	0.331895563	0.255114278	0.589707751	0.469279937
TCGA_GM_A2DD	0.549258497	0.32729805	0.599295972	0.376103337	0.34550173	0.364492375	0.339677166	0.269402281	0.448414525	0.249341559	0.208885044	0.456039656	0.221581907	0.376103337	0.434233472	0.32729805	0.375262246	0.32729805	0.208885044	0.401672344	0.367026332	0.440928944	0.733728204	0.436270563	0.348076923	0.537318473	0.307929142	0.440928944	0.440928944	0.401672344	0.506071997	0.434233472	0.195080921	0.424249305	0.228627758	0.34550173	0.561225597	0.254856949	0.468988573	0.354346171	0.537318473	0.25206116	0.200482876	0.29280397	0.249341559	0.37984674	0.251798815	0.647585769	0.456039656
TCGA_GM_A2DF	0.553688813	0.519788765	0.349646428	0.554628633	0.520645905	0.366142208	0.29331627	0.162507504	0.314842179	0.331385071	0.215204634	0.361074876	0.250018471	0.554628633	0.576916979	0.519788765	0.324044513	0.519788765	0.215204634	0.572881181	0.511321071	0.458612975	0.533475309	0.438513747	0.209209598	0.541652595	0.309401633	0.458612975	0.458612975	0.512181274	0.405667197	0.576916979	0.260716979	0.597036953	0.258064516	0.520645905	0.605151844	0.372018875	0.459757497	0.309341562	0.541652595	0.284515065	0.267936451	0.391798354	0.331385071	0.395080989	0.30368228	0.482210928	0.361074876
TCGA_GM_A2DH	0.581536514	0.436571495	0.48746145	0.47744887	0.438811995	0.427789626	0.156504149	0.216447989	0.481165669	0.334632175	0.133275655	0.505348291	0.352928621	0.47744887	0.546689214	0.436571495	0.172899754	0.436571495	0.133275655	0.498864458	0.479342539	0.491584106	0.490749368	0.536868745	0.330345801	0.559889677	0.494667797	0.491584106	0.491584106	0.498864458	0.565563105	0.546689214	0.311096931	0.411591077	0.36459431	0.438811995	0.628362256	0.174254984	0.462451973	0.17653188	0.559889677	0.401963724	0.319711467	0.395716338	0.334632175	0.423484605	0.325514955	0.542820839	0.505348291
TCGA_GM_A2DK	0.59419456	0.352541783	0.463848478	0.399515608	0.380276817	0.450726329	0.200264212	0.237929852	0.515757855	0.376591983	0.337496238	0.48062875	0.349513607	0.399515608	0.482904402	0.352541783	0.221244185	0.377669452	0.337496238	0.424125116	0.411863364	0.410141685	0.48475975	0.630277235	0.355539873	0.581278847	0.254339387	0.410141685	0.410141685	0.424125116	0.538166835	0.482904402	0.308080515	0.444627349	0.361059179	0.380276817	0.612472885	0.418143944	0.302879098	0.219011742	0.581278847	0.398066257	0.316611523	0.462409125	0.376591983	0.353324462	0.271585779	0.617662008	0.48062875
TCGA_GM_A2DO	0.508119849	0.362116992	0.472259431	0.408396125	0.364821223	0.451531126	0.373942121	0.247448761	0.412901819	0.33207057	0.231191694	0.489433864	0.296876411	0.408396125	0.473075094	0.362116992	0.413116848	0.362116992	0.231191694	0.432641685	0.476155867	0.416054117	0.474311194	0.467732658	0.280628088	0.497073061	0.245549061	0.416054117	0.416054117	0.432641685	0.547925401	0.473075094	0.261587099	0.428109213	0.306570584	0.364821223	0.523427332	0.284912639	0.480914126	0.387608704	0.497073061	0.337992805	0.268830666	0.392625484	0.33207057	0.358417841	0.275500847	0.601397713	0.489433864
TCGA_GM_A3XG	0.567382518	0.356545961	0.469767297	0.403229279	0.35928489	0.439942055	0.367832226	0.244833205	0.41101233	0.294331998	0.225737286	0.486824941	0.262529245	0.403229279	0.46641653	0.356545961	0.40636687	0.356545961	0.225737286	0.42768659	0.394420529	0.410834132	0.470517769	0.459392615	0.279251941	0.55504897	0.241533176	0.410834132	0.410834132	0.42768659	0.545033974	0.46641653	0.231248912	0.433842311	0.27101533	0.35928489	0.598861171	0.278748459	0.475674867	0.381677554	0.55504897	0.298793284	0.237652389	0.347089809	0.294331998	0.353920984	0.2720443	0.597839898	0.486824941
TCGA_GM_A3XL	0.535392184	0.466631848	0.569951092	0.50532831	0.477623991	0.232747173	0.224414812	0.26584341	0.242460212	0.348161778	0.237022269	0.591703626	0.290407585	0.50532831	0.506209375	0.466631848	0.247924838	0.466631848	0.237022269	0.525601321	0.436518142	0.399328859	0.470451218	0.571954446	0.15649259	0.514634695	0.369550667	0.399328859	0.399328859	0.525601321	0.661269336	0.506209375	0.286646557	0.474257819	0.295251368	0.477623991	0.406507592	0.291501934	0.293648022	0.242455817	0.62962963	0.325513416	0.294584041	0.475991468	0.348161778	0.344009544	0.26442579	0.350317662	0.591703626
TCGA_HN_A2NL	0.382114757	0.165331941	0.215133485	0.225888052	0.169261822	0.295561547	0.225034059	0.074221765	0.226714469	0.538730743	0.331515197	0.603052439	0.144235111	0.225888052	0.277651535	0.165331941	0.248608957	0.165331941	0.331515197	0.257613296	0.194722424	0.562906147	0.897111673	0.253134706	0.1450247	0.344027918	0.372696444	0.562906147	0.562906147	0.257613296	0.249602429	0.277651535	0.429288242	0.623886019	0.508752847	0.169261822	0.695986985	0.398291034	0.306222244	0.243056947	0.344027918	0.560897916	0.441175594	0.64198337	0.538730743	0.484926352	0.372742664	0.370012706	0.220258283
TCGA_JL_A3YW	0.588095683	0.483809192	0.469331173	0.521259419	0.480911188	0.362279184	0.368616604	0.303961924	0.421234951	0.247645849	0.232169726	0.483889903	0.22115503	0.521259419	0.393700787	0.483809192	0.406914166	0.483809192	0.232169726	0.540879529	0.317493151	0.513476084	0.706508718	0.469228115	0.286697248	0.57975909	0.159698362	0.513476084	0.513476084	0.540879529	0.544527975	0.393700787	0.194703869	0.465913606	0.228185866	0.480911188	0.671366594	0.28601794	0.440496981	0.382438985	0.57975909	0.251573977	0.200095383	0.292238039	0.247645849	0.442343872	0.340011287	0.484180432	0.483889903
TCGA_JL_A3YX	0.2632442	0.331882544	0.474253139	0.304305705	0.416262976	0.481670758	0.294472196	0.269059257	0.464983891	0.334523938	0.258952754	0.491521002	0.299109305	0.304305705	0.362046187	0.413881151	0.325321536	0.413881151	0.258952754	0.332817178	0.284005143	0.324544583	0.548649008	0.515414701	0.318560339	0.257514353	0.154522333	0.324544583	0.324544583	0.332817178	0.550238543	0.362046187	0.263559371	0.345915877	0.308882015	0.416262976	0.648535792	0.316286188	0.384511751	0.166593195	0.257514353	0.340541148	0.270857552	0.395585739	0.334523938	0.279585188	0.214905474	0.472363405	0.491521002
TCGA_LL_A440	0.55357374	0.326137419	0.462228591	0.375026911	0.329065744	0.451370166	0.382033604	0.237158048	0.406555074	0.303892918	0.208283178	0.478932951	0.271230965	0.375026911	0.485493843	0.326137419	0.422056007	0.326137419	0.208283178	0.400640033	0.414602784	0.406413125	0.440569679	0.42626251	0.276005646	0.54154002	0.239034403	0.406413125	0.406413125	0.400640033	0.536287408	0.485493843	0.238934973	0.42958506	0.280023114	0.329065744	0.551301518	0.357012286	0.452422534	0.378832205	0.54154002	0.308724329	0.245551283	0.358626094	0.303892918	0.350112421	0.269116817	0.592249047	0.478932951
TCGA_LL_A441	0.649487205	0.445392293	0.310831438	0.485629709	0.543310265	0.344211501	0.268670272	0.267687162	0.421041157	0.381065772	0.284644899	0.320440908	0.253039445	0.485629709	0.524335465	0.445392293	0.296816565	0.541724698	0.284644899	0.506710024	0.388158998	0.458399915	0.535471849	0.513746693	0.286556104	0.660475065	0.310427915	0.458399915	0.458399915	0.506710024	0.360633222	0.524335465	0.260310923	0.363682806	0.261191747	0.543310265	0.661388286	0.324831016	0.380020957	0.285416583	0.660475065	0.287962824	0.260693314	0.449305646	0.381065772	0.394897444	0.303541196	0.487674714	0.320440908
TCGA_LL_A442	0.207548798	0.360492108	0.471574094	0.406889128	0.363206459	0.441712607	0.371630269	0.250407341	0.415808726	0.297903814	0.229611797	0.48871641	0.265780076	0.406889128	0.470010041	0.360492108	0.410562802	0.360492108	0.229611797	0.431196449	0.398222173	0.414189837	0.472847065	0.465316922	0.282745236	0.580659687	0.242916425	0.414189837	0.414189837	0.431196449	0.547130259	0.470010041	0.234120309	0.439007777	0.274380502	0.363206459	0.602169197	0.283127152	0.479217604	0.385364485	0.580659687	0.302503373	0.240603297	0.351399591	0.297903814	0.35681182	0.274266366	0.602160102	0.48871641
TCGA_LL_A50Y	0.146387423	0.359273445	0.46964269	0.405758881	0.361995386	0.437044787	0.371258721	0.245304862	0.412029747	0.295089656	0.220847126	0.486694495	0.263218815	0.405758881	0.464778312	0.359273445	0.410152331	0.359273445	0.220847126	0.430112522	0.392687427	0.413177799	0.466391588	0.451915334	0.279992943	0.143194867	0.236134041	0.413177799	0.413177799	0.430112522	0.544889403	0.464778312	0.231857996	0.438837487	0.271729155	0.361995386	0.598806941	0.273221953	0.474028242	0.385003807	0.143194867	0.299580273	0.238278339	0.348004005	0.295089656	0.355939981	0.273596219	0.595870394	0.486694495
TCGA_LL_A5YL	0.364508566	0.371982358	0.490140494	0.417545748	0.374625144	0.455555108	0.384510589	0.250064317	0.42375427	0.30382076	0.23833885	0.508152883	0.271165292	0.417545748	0.489034508	0.371982358	0.424792484	0.371982358	0.23833885	0.441416331	0.418348521	0.202833706	0.491814189	0.478660992	0.28853211	0.356579984	0.260452456	0.202833706	0.202833706	0.441416331	0.568671389	0.489034508	0.238876965	0.455980019	0.279955131	0.374625144	0.379826464	0.29298984	0.494785689	0.397867992	0.356579984	0.308649378	0.245491669	0.358539027	0.30382076	0.174735007	0.134311512	0.625031766	0.508152883
TCGA_LL_A5YM	0.640971793	0.680246054	0.117815644	0.703444564	0.680968858	0.417045592	0.447467283	0.292041849	0.690802064	0.508965617	0.2844192	0.118379859	0.476066166	0.703444564	0.409078899	0.680246054	0.494344614	0.680246054	0.2844192	0.715598224	0.336836809	0.11606477	0.581392253	0.558725411	0.483027523	0.677473826	0.333452323	0.11606477	0.11606477	0.715598224	0.136692208	0.409078899	0.401096351	0.356644151	0.470070363	0.680968858	0.328308026	0.363856651	0.580809341	0.458982888	0.677473826	0.518250637	0.412203046	0.598363154	0.508965617	0.099986234	0.076855248	0.532401525	0.118379859
TCGA_LL_A5YN	0.476071978	0.353064067	0.467524376	0.4	0.355824683	0.355840811	0.286133014	0.231755424	0.347884014	0.361871775	0.223931688	0.484476911	0.430456019	0.4	0.46890028	0.353064067	0.316108729	0.353064067	0.223931688	0.328223392	0.397048136	0.408011079	0.46040197	0.456631773	0.233274524	0.46572104	0.236580251	0.408011079	0.408011079	0.328223392	0.54243169	0.46890028	0.285544405	0.428620083	0.398687923	0.355824683	0.480911063	0.276707903	0.467242154	0.302368453	0.46572104	0.439551791	0.349608036	0.428583867	0.361871775	0.35148901	0.270174944	0.486404066	0.484476911
TCGA_LL_A5YO	0.531192014	0.32654364	0.44141927	0.37540366	0.329469435	0.390970182	0.334062668	0.300231541	0.36290303	0.25850561	0.220282877	0.457148448	0.229922423	0.37540366	0.45785552	0.32654364	0.369059564	0.32654364	0.220282877	0.401001342	0.385363672	0.44998402	0.425994942	0.407569309	0.244213126	0.570753124	0.277453036	0.44998402	0.44998402	0.401001342	0.512143993	0.45785552	0.202447938	0.58869274	0.237261634	0.329469435	0.547125813	0.272584279	0.467890824	0.348895924	0.570753124	0.261579973	0.208053891	0.30386139	0.25850561	0.38764741	0.297968397	0.531575604	0.457148448
TCGA_LL_A5YP	0.693445146	0.410747447	0.283916389	0.453498385	0.359400231	0.302080399	0.228295422	0.453991939	0.381119643	0.541292348	0.099345471	0.292264545	0.228641793	0.453498385	0.550441262	0.410747447	0.252211986	0.410747447	0.099345471	0.47589553	0.595292671	0.535740918	0.679089578	0.266133671	0.205910374	0.536924462	0.363303735	0.535740918	0.535740918	0.47589553	0.329405812	0.550441262	0.378183189	0.498098428	0.23593596	0.359400231	0.44154013	0.243272542	0.308517539	0.246222899	0.536924462	0.260118423	0.35688098	0.645074224	0.541292348	0.461524343	0.354754515	0.318678526	0.292264545
TCGA_LQ_A4E4	0.225327599	0.421889508	0.569016542	0.463832078	0.424221453	0.472777755	0.372125666	0.311251179	0.106320099	0.356532092	0.26143545	0.59072528	0.463259861	0.463832078	0.501981715	0.421889508	0.432956308	0.421889508	0.26143545	0.485805719	0.43204562	0.498455311	0.557500333	0.515127114	0.05733945	0.204548013	0.282517514	0.498455311	0.498455311	0.485805719	0.660185051	0.501981715	0.265357619	0.536811035	0.478806214	0.424221453	0.237744035	0.319091953	0.527269098	0.385845389	0.204548013	0.527881877	0.419863483	0.42214096	0.356532092	0.429403937	0.330064898	0.655972046	0.59072528
TCGA_MS_A51U	0.449144863	0.409935005	0.523223576	0.452744887	0.412341407	0.481912197	0.347397102	0.367121173	0.446621933	0.313886784	0.207869395	0.542786329	0.290735952	0.452744887	0.448818898	0.409935005	0.383790933	0.409935005	0.207869395	0.475172912	0.375803656	0.376318313	0.444296553	0.432071782	0.305187015	0.439378588	0.223863281	0.376318313	0.376318313	0.475172912	0.607055082	0.448818898	0.256163351	0.406652665	0.300214147	0.412341407	0.575759219	0.258555456	0.503617584	0.36184026	0.439378588	0.33098486	0.263256729	0.380175003	0.313886784	0.324186665	0.24918877	0.570965693	0.542786329
TCGA_OL_A5RU	0.578314466	0.345229805	0.44995483	0.392734123	0.348039216	0.432779365	0.361639764	0.231498156	0.398028149	0.284662842	0.219229612	0.466084007	0.253729015	0.392734123	0.458014057	0.345229805	0.399525677	0.345229805	0.219229612	0.417621555	0.385531392	0.39954192	0.459869559	0.44944208	0.269795342	0.565743555	0.233278301	0.39954192	0.39954192	0.417621555	0.52204713	0.458014057	0.22347584	0.426065732	0.261905571	0.348039216	0.587635575	0.271393955	0.469737039	0.375666253	0.565743555	0.288749813	0.229664073	0.335422925	0.284662842	0.34419309	0.264566874	0.587738247	0.466084007
TCGA_OL_A5RV	0.407718531	0.345984215	0.444285225	0.3934338	0.348788927	0.428151785	0.405688808	0.22866821	0.389840362	0.281379659	0.255454409	0.460148709	0.250740878	0.3934338	0.446546531	0.345984215	0.448189364	0.345984215	0.255454409	0.418292557	0.373399676	0.388942154	0.449421004	0.504831474	0.26383204	0.398851739	0.22239079	0.388942154	0.388942154	0.418292557	0.515469134	0.446546531	0.220836475	0.418800023	0.258812332	0.348788927	0.58318872	0.312332611	0.458310464	0.418426642	0.398851739	0.285339529	0.226951623	0.331461408	0.281379659	0.335061717	0.257547968	0.574523507	0.460148709
TCGA_OL_A5RW	0.26709915	0.483170845	0.234509828	0.520667384	0.479584775	0.428755382	0.447343434	0.320898722	0.137423997	0.400945268	0	0.240542656	0.241874974	0.520667384	0.128203773	0.483170845	0.49420779	0.483170845	0	0.540311758	0.036618773	0.532278683	0.641953946	0.11422984	0.079992943	0.252729934	0.617955468	0.532278683	0.532278683	0.540311758	0.272083273	0.128203773	0.048820987	0.922177442	0.24963459	0.479584775	0.303199566	0.014326404	0.591687042	0.474211518	0.252729934	0.275221106	0.218903693	0.622741718	0.400945268	0.458541734	0.352461907	0.749682338	0.240542656
TCGA_OL_A5RX	0.343277571	0.332172702	0.442416124	0.380624327	0.335063437	0.431008813	0.35742889	0.225195095	0.394588309	0.282101238	0.214301836	0.458192017	0.251397611	0.380624327	0.449822967	0.332172702	0.394873666	0.332172702	0.214301836	0.406008052	0.37686588	0.396825397	0.441501398	0.441907282	0.267290049	0.335809974	0.22096292	0.396825397	0.396825397	0.406008052	0.513300564	0.449822967	0.221416555	0.418856786	0.259492165	0.335063437	0.582429501	0.265824937	0.466294097	0.371578568	0.335809974	0.286089042	0.227547766	0.332332071	0.282101238	0.341852889	0.262768059	0.577890724	0.458192017
TCGA_OL_A5RY	0.600811266	0.366759517	0.469954207	0.41270183	0.369434833	0.422799887	0.357924287	0.195137638	0.414597515	0.331781939	0.214753235	0.48702061	0.277863974	0.41270183	0.475453152	0.366759517	0.395420961	0.366759517	0.214753235	0.43677093	0.403980545	0.412751678	0.483095967	0.442597492	0.281863091	0.587751886	0.247735487	0.412751678	0.412751678	0.43677093	0.545250831	0.475453152	0.244793782	0.446557303	0.286889425	0.369434833	0.538503254	0.266335076	0.48256075	0.372059472	0.587751886	0.316294409	0.251572327	0.392277219	0.331781939	0.35557289	0.273314052	0.608703939	0.48702061
TCGA_OL_A5RZ	0.824053164	0.406220984	0.386093891	0.449300323	0.408650519	0.322481993	0.395202906	0.285910299	0.027591386	0	0.264407162	0.399230368	0.711390223	0.449300323	0.517465518	0.406220984	0.436604944	0.406220984	0.264407162	0.471869516	0.448426231	0.348513902	0.542193531	0.512941447	0	0.806146572	0.282138236	0.348513902	0.348513902	0.471869516	0.447954315	0.517465518	0.514908057	0.463302492	0.537849689	0.408650519	0.160683297	0.322450368	0.353674966	0.408247505	0.806146572	0.592977065	0.472115413	0.758956946	0	0.634332125	0.843855813	0.667662008	0.399230368
TCGA_OL_A5S0	0.465082493	0.558960074	0.336375814	0.590958019	0.802422145	0.259064022	0.114023862	0.492110454	0.734890143	0.215210881	0.137300632	0.347182364	0.188482535	0.590958019	0.343655869	0.771529712	0.125969169	0.802460539	0.137300632	0.607721689	0.64678258	0.480345158	0.547451085	0.324168872	0.515137615	0.454970168	0.410825041	0.480345158	0.480345158	0.607721689	0.390270348	0.343655869	0.165844887	0.623886019	0.194364186	0.802422145	0.470227766	0.178803724	0.368394791	0.135294353	0.454970168	0.214285714	0.170437271	0.25162161	0.215210881	0.413802597	0.318072799	0.450635324	0.347182364
[truncated: 451 more columns]
