# Supplementary material for: Classifying breast cancer using multi-view graph neural network based on multi-omics data
Source: Front Genet. 2024 Feb 20;15:1363896. doi: 10.3389/fgene.2024.1363896 (PMC10912483; doi:10.3389/fgene.2024.1363896)
Supplement: Supplementary file 5 [file DataSheet2.CSV]

patient_id	MARS2	SERPINE3	SAP30	KIF5C	SQRDL	SSTR4	NGEF	PRPF38B	PRAF2	NR2F2	CALML3	MYC	LVRN	PAX4	C15orf39	PTTG1	COX6B1	ASPG	ZNF488	TMCC2	FLRT2	LOC100129066	IER5	NIPAL4	OGFR	PARP15	LSM4	PRDM11	MANF	DTD1	EIF4EBP2.1	ABCB7	BRD2	GRIN2B	TBC1D8	CYP4F22	FAM103A1	USP19	CYP2U1	AASS	MREG	ZNF862	IL13RA1	RNF44	TTC12	BET1	C17orf55.1	SDSL	MAD2L1
TCGA_A1_A0SB	0.212441923	0.013600189	0.004291396	0.013702331	0.963494234	0.176363195	0.003334876	0.920911044	0.982112661	0.028347292	0.01278843	0.068305517	0.034767608	0.16949511	0.027921434	0.167637292	0.014617727	0.085297207	0.009356013	0.247886707	0.379938991	0.429503495	0.015870091	0.116049901	0.057915348	0.240716054	0.003753024	0.007394317	0.140749901	0.62255504	0.356378355	0.147795418	0.127771461	0.004558439	0.0363446	0.00764482	0.282848863	0.092770975	0.01042367	0.026810963	0.127269824	0.094395359	0.00582669	0.090066016	0.089525636	0.048942685	0.000715793	0.117104802	0.178565553
TCGA_A1_A0SE	0.526440867	0.052391765	0.553987007	0.323092088	0.74290696	0.173119641	0.025994359	0.502347492	0.727846865	0.020456523	0.008141647	0.110992405	0.165737545	0.183051201	0.093043404	0.125786522	0.309278874	0.160809681	0.020176419	0.415297491	0.386811087	0.146623094	0.073200309	0.177899	0.081487658	0.303100205	0.050341226	0.010072255	0.178883713	0.666836896	0.369244409	0.069617255	0.073084058	0.010502166	0.085927568	0.008117501	0.170842215	0.090994253	0.315643989	0.018363089	0.103766537	0.199264355	0.011462528	0.092970559	0.314326882	0.189002893	0.009242798	0.097812854	0.178993218
TCGA_A1_A0SF	0.397669695	0.007962133	0.661887751	0.441495757	0.570670511	0.087362673	0.139241825	0.276839545	0.379765403	0.029941187	0.007340756	0.064369622	0.038737798	0.178661109	0.016571864	0.132931064	0.293391133	0.060461587	0.007788485	0.247950866	0.28582559	0.177420824	0.017386815	0.196010957	0.02991426	0.071551578	0.067489915	0.007517363	0.136256903	0.362459002	0.239787792	0.097560634	0.201696534	0.042265735	0.075150065	0.003882595	0.074323045	0.135081871	0.54221689	0.01798811	0.062927585	0.042884061	0.016791298	0.090936604	0.439856447	0.225616235	0.010827261	0.133493169	0.113628585
TCGA_A1_A0SG	0.637980299	0.012790718	0.05810491	0.472445375	0.766759506	0.202994895	0.016277751	0.293030349	0.837713385	0.023404535	0.010218896	0.065903947	0.04159216	0.236037558	0.032009924	0.14177349	0.064143018	0.099054391	0.008987566	0.098247231	0.157174975	0.202485354	0.030909865	0.296558142	0.098144635	0.117278584	0.043138171	0.009890523	0.24964946	0.353166153	0.274215566	0.195968521	0.171168455	0.021427173	0.085597065	0.003265224	0.191685729	0.230290035	0.553224601	0.292756901	0.076185829	0.040058242	0.027957788	0.138921725	0.052658036	0.304444998	0.014911816	0.121088438	0.130076218
TCGA_A1_A0SH	0.539696744	0.005597508	0.022342113	0.156445314	0.65092424	0.196214279	0.012098778	0.482805984	0.82881144	0.020724757	0.020618092	0.07509714	0.038615085	0.169742702	0.095536602	0.228165511	0.178531878	0.070234394	0.016405868	0.382045782	0.257615847	0.179483492	0.069756644	0.124542338	0.091245201	0.240482176	0.016861824	0.518623103	0.125519368	0.570914103	0.309560916	0.092536861	0.115724082	0.014312831	0.083785648	0.005701796	0.137979514	0.140293532	0.016403843	0.027005498	0.140124315	0.114078881	0.010776155	0.067456173	0.436579861	0.249793194	0.022102809	0.125679157	0.131807062
TCGA_A1_A0SI	0.457460453	0.451671538	0.106345861	0.374698569	0.573723142	0.119159561	0.008782575	0.230673308	0.824774464	0.044171678	0.004323209	0.064495022	0.133821094	0.265169384	0.013511287	0.268033802	0.411960956	0.039538917	0.005703043	0.184972542	0.34975666	0.262149521	0.02796479	0.15729924	0.092470624	0.239282814	0.089936836	0.010357372	0.123949914	0.76757	0.599101447	0.118344587	0.097592536	0.020149012	0.060692447	0.003611335	0.2746853	0.276684297	0.014093262	0.061644925	0.087323461	0.141506518	0.013180474	0.097136804	0.416511623	0.163390356	0.016297533	0.105977875	0.142558625
TCGA_A1_A0SJ	0.666481917	0.184362895	0.791498506	0.399739942	0.842573071	0.603325905	0.503446676	0.352426049	0.732521619	0.024709236	0.018641873	0.133356848	0.428012055	0.220560008	0.103957441	0.164214734	0.351869831	0.090690952	0.021220815	0.538620873	0.361291874	0.277494374	0.070440106	0.132010208	0.131674626	0.28264415	0.383717228	0.01686418	0.04508321	0.3647683	0.345650181	0.113806375	0.068126835	0.010848847	0.03119427	0.010376079	0.324249248	0.270430342	0.722504359	0.028939927	0.205557894	0.496337998	0.1030945	0.067531525	0.458092468	0.180927663	0.012666989	0.080201112	0.15948215
TCGA_A1_A0SQ	0.683720015	0.016135767	0.817880444	0.412071537	0.659234813	0.12932648	0.006636466	0.076535176	0.65887356	0.032168554	0.002779593	0.056580894	0.060519405	0.247319884	0.107511795	0.220048745	0.374639047	0.052292129	0.008442812	0.289107429	0.15347519	0.178490108	0.043904303	0.116002248	0.109266347	0.268723855	0.462821138	0.941613128	0.125420161	0.257717024	0.35753716	0.219291041	0.197754262	0.191131171	0.039048118	0.019999315	0.163572389	0.186780706	0.023214501	0.027546536	0.10610985	0.067943361	0.016265812	0.130702524	0.282553702	0.106943092	0.003920205	0.149088886	0.128138119
TCGA_A2_A04R	0.808052185	0.001451673	0.879003255	0.287295209	0.967786183	0.204285776	0.058209534	0.126953145	0.996180498	0.022226734	0.013732706	0.122832355	0.837856276	0.189472337	0.019283013	0.163676869	0.083464419	0.084369919	0.011253702	0.261034751	0.287886775	0.029328872	0.068649975	0.112855819	0.11391573	0.414140789	0.043945167	0.669566895	0.089221177	0.20273343	0.12978776	0.11601126	0.035206706	0.015909139	0.494698972	0.015051614	0.342496561	0.259396676	0.568182665	0.020556944	0.168615004	0.590877808	0.002047362	0.055899343	0.837143869	0.080199519	0.024997506	0.099690957	0.051531181
TCGA_A2_A0CT	0.837959699	0.091083177	0.9326748	0.546593769	0.967426469	0.557444704	0.643742248	0.263097071	0.089298813	0.006528408	0.014387153	0.082844649	0.019449263	0.176163208	0.061672966	0.023140632	0.757478423	0.032539251	0.031708211	0.805780616	0.306298244	0.093411313	0.15790949	0	0.080738976	0.03615141	0.950428557	0.009236844	0.116384574	0.530207467	0.059357022	0.031484165	0.059628425	0.584527663	0.518050998	0.00487187	0.211869684	0.17815805	0.67037575	0.002059262	0.212475785	0.123212125	0.021210886	0.03404983	0.696921174	0.174199409	0.372819938	0.017331644	0.066060504
TCGA_A2_A0EN	0.132083925	0.021223309	0.714967894	0.427647012	0.586160348	0.429580735	0.211884702	0.421640084	0.633986785	0.041750296	0.019383242	0.094425943	0.058442592	0.15697774	0.065302654	0.136020028	0.267972139	0.159570364	0.018069499	0.576157206	0.655932179	0.304213469	0.080354381	0.137742544	0.110253733	0.30714348	0.160729862	0.013056098	0.104712023	0.735467706	0.25780519	0.122038969	0.161305515	0.041366966	0.091887926	0.006198548	0.424674094	0.209343367	0.096573894	0.012586123	0.195850061	0.203571864	0.055738367	0.075996906	0.258485708	0.386957914	0.012320701	0.06734551	0.227916562
TCGA_A2_A0EU	0.391607816	0.009438019	0.033648475	0.072781547	0.546334962	0.397837893	0.002779823	0.174095561	0.017394678	0.002832489	0.035359864	0.093414987	0.039431057	0.159495202	0.051107502	0	0.34267418	0.036693545	0.019626077	0.265866142	0.167954245	0.126559047	0.06071046	0.053141542	0.047863059	0.250875029	0.087281553	0.005834447	0.066168497	0.242833409	0.252617293	0.091211056	0.071081305	0.059194787	0.019420632	0.003651578	0.164517806	0.223677713	0.392035223	0.012449133	0.092478781	0.134625358	0.003507816	0	0.040089795	0.082616356	0.040068661	0.070531943	0.099654739
TCGA_A2_A0SU	0.545663751	0.012249742	0.559050133	0.532029264	0.707920467	0.423941633	0.00219169	0.735587424	0.423871012	0.02781136	0.022669443	0.096240262	0.035201745	0.209298742	0.03764232	0.101706723	0.024158201	0.072690837	0.015560731	0.328408886	0.206949696	0.137887284	0.050911857	0.205791608	0.101021397	0.140304943	0.049785499	0.021542461	0.159929117	0.514024729	0.268285777	0.17336625	0.081470056	0.010092745	0.03848069	0.008457335	0.058505367	0.140160309	0.027098991	0.011814385	0.07407631	0.32038177	0.0086175	0.059244999	0.48166662	0.219184614	0.010201074	0.075731712	0.116626312
TCGA_A2_A0SV	0.691844356	0.008866669	0.812841252	0.106555997	0.719689562	0.235790449	0.383972168	0.282805128	0.419874891	0.012397477	0.012213945	0.057159113	0	0.087256623	0.12742763	0.350717935	0.090808649	0.074341344	0.014379	0.51413757	0.264669921	0.146171763	0.050709213	0.121728551	0.005163419	0.126621464	0.223381547	0.009993528	0.186145371	0.48871019	0.215445748	0.060001526	0.092323375	0.204172153	0.085906617	0.006673499	0.255829844	0.137848641	0.718844185	0.015389175	0.05450446	0.202627025	0.002323709	0.057156	0.65011634	0.23274304	0.01413563	0.007036429	0.141258365
TCGA_A2_A0SW	0.605811457	0.029224594	0.799329912	0.51510754	0.68512629	0.193971593	0.128014181	0.174757375	0.607528534	0.024207178	0.017109592	0.14681464	0.49306916	0.187779767	0.074881147	0.081034556	0.131055631	0.06295776	0.015377075	0.406365915	0.338176948	0.139076539	0.039824175	0.136266461	0.072473935	0.16670353	0.263280228	0.011954442	0.055097508	0.647971012	0.31542386	0.062647843	0.097644725	0.874665288	0.035408314	0.004388477	0.178297371	0.11881662	0.014327895	0.043145554	0.104342739	0.441665316	0.685828536	0.021318459	0.068970129	0.246417732	0.281540946	0.052803061	0.15477726
TCGA_A2_A0T4	0.44270957	0.00966628	0.680590138	0.459682	0.586874623	0.291083074	0.084840699	0.447745302	0.798278493	0.030707089	0.028103646	0.069358964	0.034736201	0.209653615	0.030305972	0.200753142	0.323313822	0.011697818	0.012909033	0.574458187	0.231449512	0.006796188	0.042336408	0.106519611	0.096132705	0	0.093592937	0.668990258	0.039467198	0.712075903	0.102186787	0.046720138	0.076030757	0.032454912	0.103331409	0.006046337	0.243501739	0.114094411	0.183015017	0.016548575	0.09441131	0.322332533	0.011284556	0.05638466	0.417641314	0.247406851	0.013273837	0.055560605	0.163406646
TCGA_A2_A0T5	0.608827603	0.013238464	0.737066612	0.063437765	0.775663221	0.223405311	0.50771515	0.253855601	0.417209606	0.049098144	0.005884903	0.070284051	0.027040417	0.150852643	0.136437341	0.041906677	0.338196422	0.073356447	0.011233639	0.227249462	0.236645233	0.183443296	0.032687751	0.126536122	0.025544171	0.256568152	0.031698894	0.023942649	0.078349377	0.291149503	0.344809226	0.090939476	0.09480677	0.00774135	0.259375307	0.006683984	0.288659892	0.173690822	0.022509229	0.027090192	0.171300323	0.138188924	0.005964352	0.079580005	0.497059589	0.142584775	0.012459127	0.118270628	0.156541481
TCGA_A2_A0T7	0.610132834	0.020004883	0.695672081	0.226101725	0.749358024	0.351638977	0.004570066	0.474773125	0.675663906	0.034831061	0.021784398	0.141060115	0.026564777	0.178461298	0.059313633	0.171890242	0.074192551	0.071003921	0.018401024	0.568295365	0.328513876	0.26992779	0.599282946	0.111825793	0.134565962	0.369149967	0.073949698	0.010843821	0.145772859	0.601705349	0.150281069	0.119605636	0.045204434	0.014483692	0.105847817	0.011656704	0.345477471	0.164192592	0.491930398	0.009464892	0.119853306	0.275365564	0.009779856	0.079640427	0.405632882	0.130554793	0.011901746	0.224278177	0.172588879
TCGA_A2_A0YC	0.596904501	0.020760016	0.52501965	0.105020012	0.800344284	0.264770957	0.003395946	0.210806813	0.016046946	0.04271272	0.015419926	0.06424812	0.071344965	0.167284976	0.095775232	0.258764554	0.439299639	0.102809448	0.025717255	0.477878183	0.496793561	0.222970045	0.056402554	0.09370488	0.094441244	0.213616101	0.064875504	0.010176355	0.131929558	0.365123436	0.213475075	0.13395878	0.130543626	0.01734733	0.155761789	0.008642256	0.318155455	0.23189377	0.488677993	0.036282638	0.274831553	0.205018567	0.007010758	0.142259924	0.288567656	0.23170431	0.014549608	0.081586349	0.160478737
TCGA_A2_A0YD	0.491399196	0.017810065	0.647075781	0.525094405	0.722194067	0.233552142	0.367779624	0.353998523	0.838427475	0.055744845	0.011333912	0.135738368	0.047555925	0.23998866	0.067533291	0.194047749	0.045066258	0.135357562	0.023848286	0.51764748	0.380143133	0.232989848	0.153512549	0.251163318	0.199419519	0.398671154	0.117997974	0.013370835	0.258047868	0.570842489	0.182126742	0.196203651	0.117896503	0.013487726	0.136334024	0.008840859	0.352375115	0.190767635	0.084220079	0.019281236	0.24301583	0.363927041	0.031940493	0.149936923	0.38066838	0.291464825	0.01844027	0.089380591	0.180450703
TCGA_A2_A0YF	0.5901894	0.004478318	0.472470863	0.451887435	0.704977409	0.728196462	0.003260368	0.176532241	0.018474381	0.012986026	0.018343646	0.16693918	0.017717886	0.193492742	0.040419084	0.089313064	0.116215051	0.028582242	0.016038233	0.318714006	0.202207724	0.132854776	0.077974226	0.127075293	0.182504476	0.240167884	0.033576371	0.008493936	0.082344781	0.151812535	0.175223127	0.183218285	0.117185817	0.00528633	0.36147631	0.008370741	0.285048302	0.255997201	0.638670723	0.031138352	0.171617246	0.411131596	0.431483201	0.133901346	0.832619724	0.172147172	0.037216867	0.105591589	0.149797388
TCGA_A2_A0YH	0.67724256	0.013856194	0.052527298	0.208620886	0.638227427	0.209017907	0.003893593	0.268495529	0.744180741	0.028095542	0.023872448	0.101380642	0.055746434	0.152875767	0.073050803	0.109382485	0.104899812	0.07623747	0.016913325	0.346996117	0.153316457	0.234736921	0.123855592	0.160852891	0.145865549	0.10479419	0.062457127	0.016334682	0.033337579	0.40923859	0.186666175	0.088399782	0.087653683	0.015776771	0.016007462	0.006019911	0.185761752	0.11185486	0.141141998	0.018431822	0.157808828	0.411750701	0.040530465	0.084232912	0.11721293	0.388681435	0.02259393	0.061877965	0.063009179
TCGA_A2_A0YI	0.525830575	0.01109209	0.619608503	0.477186424	0.713487823	0.462715653	0.028260985	0.597680998	0.859409456	0.016583739	0.018998229	0.158974051	0.089189654	0.141479678	0.05652753	0.12153162	0.373910252	0.049120652	0.025359244	0.427973658	0.437237716	0.20251143	0.081564373	0.074632557	0.098996656	0.14020394	0.179459097	0.012477368	0.180610964	0.629797793	0.377026447	0.205900196	0.117858025	0.032716015	0.051190866	0.007569257	0.302969714	0.148829123	0.322819787	0.020410253	0.127972417	0.276327209	0.039148216	0.119381148	0.05767961	0.430459563	0.01128617	0.042827644	0.174871344
TCGA_A2_A0YJ	0.439632394	0.009152258	0.011284749	0.078314722	0.671992374	0.378428977	0	0.262155789	0.917513318	0.033404253	0.423569513	0.146371351	0.024403262	0.136232845	0.063831614	0.180407881	0.023286547	0.098225237	0.007083348	0.438321055	0.199152497	0.16893512	0.161303082	0.172814564	0.054334178	0.147720584	0.017131745	0.008540253	0.068609067	0.884523544	0.139754249	0.067151124	0.085723766	0.009183439	0.029639282	0.005121742	0.129440624	0.129787237	0.66735177	0.023573049	0.184534137	0.282430566	0.001757323	0.085624977	0.304474145	0.190270781	0.012097597	0.063668723	0.097723093
TCGA_A2_A0YL	0.376651265	0.011592697	0.491963291	0.209024582	0.666605246	0.274977987	0.009714268	0.611871267	0.796406687	0.038809927	0.011479975	0.099109139	0.032501747	0.158076048	0.061314482	0.00350114	0.278451465	0.097456682	0.014646234	0.432844746	0.356992028	0.138335541	0.08928173	0.08315649	0.065895221	0.191186176	0.046651883	0.012927583	0.09326447	0.440858678	0.209959313	0.091648926	0.08094102	0.249880104	0.025410451	0.003347036	0.130303439	0.155313677	0.058201204	0.029693654	0.136129577	0.227478421	0.018924852	0.052815082	0.245895812	0.143886758	0.033869272	0.060429098	0.130465856
TCGA_A2_A0YT	0.781160094	0.011516	0.825768635	0.353671004	0.871399007	0.190921216	0.418483038	0.302119473	0.926559366	0.016631241	0.019524904	0.070006275	0.033928366	0.249054525	0.53423184	0.092193528	0.144132708	0.068743861	0.014828656	0.375389863	0.210960336	0.156837975	0.084516153	0.15292834	0.151903041	0.2654717	0.024478918	0.174806237	0.105674671	0.250273022	0.200523057	0.102903498	0.080015496	0.562871243	0.586041375	0.008667385	0.317766239	0.241022752	0.013061825	0.017578997	0.200260945	0.288416739	0.010665412	0.075272182	0.224407237	0.107943442	0.020609386	0.020217975	0.111254964
TCGA_A2_A1FV	0.750255291	0.157896262	0.80024224	0.537471093	0.919802202	0.261245254	0.741680926	0.085117309	0.647161486	0.037544848	0.008680413	0.729573662	0.812897111	0.212259786	0.016181682	0.283128606	0.444925661	0.127734382	0.015205921	0.295968081	0.181040489	0.209556485	0.036063047	0.18021547	0.126216046	0.391186195	0.088442462	0.006235705	0.153740926	0.191459438	0.299030051	0.120873016	0.122276295	0.146141464	0.840943998	0.007803593	0.132707654	0.227821894	0.887318764	0.029808143	0.283925432	0.127891814	0.03984714	0.12644822	0.818968477	0.101183421	0.345629417	0.082934529	0.105989081
TCGA_A2_A1FW	0.824418686	0.027517572	0.463769524	0.577107423	0.966441365	0.504873038	0.018069052	0.041380213	0.08418379	0.035584526	0.030462318	0.017207659	0.043824238	0.132157661	0.004378234	0.198224683	0.134432371	0.105426016	0.010411772	0.302459194	0.177425653	0.21783105	0.023606047	0.160340496	0.111656593	0.381474795	0.115829018	0.008726162	0.11762519	0.799475294	0.280890183	0.083202336	0.101109006	0.013453716	0.282170116	0.006322758	0.176279542	0.114716441	0.885409676	0.056485368	0.215713461	0.402095493	0.008729226	0.13841649	0.375056334	0.035148218	0.007653286	0.099930569	0.175997438
TCGA_A2_A1FZ	0.43299096	0.032927185	0.635947988	0.452390946	0.751389083	0.301335105	0.421167059	0.572575462	0.639340547	0.060739742	0.016965111	0.079951991	0.806027761	0.289802619	0.102584494	0.242996723	0.163656763	0.161002279	0.006565019	0.187585291	0.400715207	0.234697558	0.044991702	0.385606444	0.147314111	0.538031553	0.615906741	0.014589509	0.254349089	0.538815137	0.335528235	0.339265837	0.208418287	0.034760347	0.258643034	0.037548926	0.312947433	0.51585796	0.398472345	0.060656497	0.325313692	0.142970586	0.054578258	0.278475804	0.36576008	0.33345694	0.00931567	0.185384126	0.246867396
TCGA_A2_A1G0	0.560858394	0.007321723	0.014771839	0.43911972	0.529744354	0.110884233	0.005776145	0.4408189	0.78171481	0.028559506	0.010363472	0.047573825	0.047328061	0.211070596	0.035575461	0.15578085	0.062073764	0.153424738	0.006435102	0.270653964	0.159980195	0.383036493	0.027925348	0.120229248	0.085019276	0.192265694	0.026985366	0.008032545	0.141066157	0.329206545	0.502474008	0.177323561	0.141691942	0.036480287	0.050918807	0.005347784	0.150878444	0.165748251	0.03074372	0.069249235	0.137088389	0.050952816	0.010327068	0.073461489	0.246535202	0.191998565	0.013308883	0.086606894	0.122062827
TCGA_A2_A1G4	0.673678333	0.036147263	0.760923975	0.843779515	0.856776609	0.331750134	0.743231707	0.568186136	0.09377467	0.019045964	0.023451229	0.019758875	0.043703555	0.29533517	0.097825193	0.177589767	0.380043342	0.113722465	0.007943768	0.35628623	0.184865391	0.329899768	0.054997077	0.178639515	0.041163283	0.209492404	0.088121929	0.009519156	0.200990959	0.286413005	0.291598178	0.238543281	0.188282232	0.038917902	0.298540516	0.014563232	0.385339076	0.42252806	0.855513828	0.066835701	0.762424036	0.148053881	0.150296902	0.15369247	0.524947332	0.136012509	0.023606493	0.177692782	0.12444773
TCGA_A2_A259	0.578750921	0.026862462	0.153225936	0.148168055	0.74605563	0.298202423	0.02893044	0.764758399	0.48421521	0.028854803	0.032899858	0.082019726	0.093346354	0.201561235	0.098945437	0.153676191	0.285394986	0.109914396	0.011438908	0.270609434	0.399081962	0.349656599	0.017920094	0.076517997	0.247421616	0.448678608	0.07254702	0.031428435	0.198178217	0.531102328	0.478389086	0.132379824	0.341557875	0.075653355	0.067941883	0.016510224	0.295067689	0.298722437	0.220788775	0.052178572	0.224897407	0.155002406	0.115586046	0.214384774	0.021395228	0.405175762	0.024857399	0.087843096	0.300297927
TCGA_A2_A25A	0.35701112	0.021205281	0.611640195	0.269609771	0.612797286	0.235419739	0.389850116	0.489112153	0.458337578	0.046233231	0.015278034	0.055933748	0.465218818	0.243572205	0.079491311	0.184495912	0.195903072	0.131149524	0.022370799	0.357840455	0.305638701	0.222943026	0.034651094	0.21527703	0.276756014	0.314832901	0.24162375	0.009985755	0.201573261	0.613241833	0.356332363	0.083546923	0.21700799	0.021936631	0.244162483	0.021884138	0.266136084	0.307659074	0.024385477	0.048634724	0.154897702	0.297304234	0.028838992	0.165826449	0.196226252	0.240969212	0.020243339	0.203428346	0.288735766
TCGA_A2_A25B	0.677088527	0.027666986	0.488271296	0.336052312	0.846199423	0.140518064	0.274779443	0.339775173	0.74410089	0.042447254	0.030733707	0.031177303	0.048202864	0.253849567	0.196786513	0.165825983	0.446388504	0.109128855	0.004887257	0.231174818	0.373794295	0.343932668	0.077144528	0.339455245	0.142323206	0.245107731	0.238776019	0.433119467	0.095210333	0.328399183	0.518590854	0.120746878	0.150963155	0.254250367	0.119320124	0.010662005	0.343519182	0.357744711	0.55744884	0.075053893	0.143853769	0.243667238	0.011046667	0.215792128	0.181454662	0.142853054	0.01614881	0.24686667	0.305897615
TCGA_A2_A25C	0.459482399	0.014168116	0.145813662	0.156329402	0.704056408	0.099597524	0.009660889	0.532044775	0.874314846	0.049597475	0.007758789	0.077802721	0.193417394	0.138373393	0.094450395	0.338838766	0.156533757	0.136902536	0.00619328	0.131708225	0.225378428	0.303816126	0.023369112	0.209268928	0.278832196	0.340548644	0.072605881	0.020225556	0.233185515	0.329929918	0.550711419	0.230581647	0.266609173	0.052500595	0.046776681	0.010857037	0.352365943	0.240052799	0.660476517	0.055986879	0.261879576	0.064453563	0.013313514	0.29791072	0.120781067	0.187789432	0.011093192	0.194979208	0.245941527
TCGA_A2_A25D	0.6332737	0.014313603	0.706667057	0.558128749	0.715457517	0.21213937	0.091775054	0.479363447	0.046282862	0.028911176	0.017075147	0.039015172	0.055805351	0.193753277	0.158916616	0.186500093	0.168605491	0.113207929	0.006531605	0.263198918	0.279966054	0.2788036	0.018630291	0.288943019	0.173727944	0.255084045	0.10750182	0.039890559	0.183607433	0.592673332	0.628456762	0.130175502	0.150998116	0.069184238	0.854614867	0.011729845	0.438517864	0.291099054	0.471096766	0.065015471	0.213512579	0.066866738	0.396587622	0.109113012	0.461699581	0.302452358	0.156038272	0.193823688	0.277818291
TCGA_A2_A25F	0.286664401	0.112094161	0.271200768	0.39686341	0.243224149	0.171315023	0.296763363	0.661114399	0.372693643	0.043032233	0.07783986	0.053102807	0.091760641	0.230881156	0.2251857	0.202099652	0.255849553	0.074749891	0.006192372	0.13340553	0.204914207	0.229481821	0.2532401	0.250110894	0.105125533	0.420439052	0.318690818	0.388192217	0.208133659	0.861649477	0.538476538	0.128099092	0.238003223	0.282235463	0.17255002	0.012098062	0.336889575	0.263218192	0.031811293	0.137955156	0.174474761	0.098064709	0.095182323	0.152325645	0.055541363	0.551656636	0.026430853	0.26908238	0.279918877
TCGA_A7_A0D9	0.690635609	0.013634536	0.628493178	0.810022592	0.754441809	0.382132184	0.007233678	0.30522973	0.01324033	0.019831538	0.019198097	0.130855523	0.033221236	0.143395151	0.087128457	0.347044233	0.240203358	0.077294775	0.019086711	0.592180777	0.345636855	0.280206474	0.14292102	0.074012318	0.059611826	0.279296612	0.069896598	0.007115691	0.048775989	0.320470897	0.247812985	0.1784914	0.073685094	0.006263267	0.028629092	0.008126932	0.127390771	0.222957395	0.803701196	0.013283443	0.097195776	0.269220827	0.003490996	0.081778373	0.340614867	0.128251921	0.008972858	0.034141677	0.107142353
TCGA_A7_A13D	0.614096495	0.007004212	0.026618967	0.870135545	0.794449064	0.380613731	0.091986235	0.706624577	0.924221945	0.051728317	0.032079726	0.05512203	0.009474504	0	0.056310132	0.216124242	0.033803378	0.099383309	0.013139967	0.543764333	0.411271648	0.345975853	0.012264771	0.014329573	0.028269075	0.171612701	0.046836621	0.014125114	0.152542484	0.34768479	0.451910702	0.11472287	0.101869752	0.392657687	0.035057187	0.005153475	0.199124847	0.055793473	0.054097901	0.050543218	0.105621795	0.108175965	0.003545349	0.021891712	0.730546267	0.156697746	0.028329959	0.028613349	0.138600427
TCGA_A7_A13E	0.435575348	0.004075092	0.0060384	0.898415391	0.707631533	0.166430914	0.810037547	0.119537576	0.980460715	0.026994153	0.016433114	0.05593548	0.012333948	0.26803783	0.085154651	0.120545808	0.382030789	0.034306993	0.018283597	0.508039896	0.478741662	0.293694694	0.622349584	0.042245287	0.068821003	0.18161708	0.944101399	0.018647728	0.081872765	0.282930732	0.287479319	0.03062233	0.103955322	0.050217525	0.014911411	0.003306675	0.099834943	0.104327092	0.90292676	0.020528147	0.162636914	0.209104907	0.003007809	0.07929967	0.022930497	0.019213496	0.010359469	0.044135018	0.11912014
TCGA_A7_A13F	0.713853244	0.015035189	0.855542542	0.695294851	0.890041501	0.156281844	0.005894352	0.212547261	0.746918813	0.033487645	0.012010705	0.047966255	0.043632144	0.172493818	0.126389976	0.117673984	0.362335149	0.021178688	0.598571575	0.536081265	0.118281965	0.137190011	0.033531599	0.116963384	0.103046931	0.223292716	0.759919686	0.015057853	0.07651967	0.767773421	0.396763609	0.101866771	0.084856766	0.369414532	0.33644122	0.005367228	0.373525348	0.228471436	0.762615237	0.017653743	0.322653964	0.111130018	0.001618348	0.102111007	0.409117598	0.415431076	0.176134027	0.143497258	0.080513881
TCGA_A7_A13G	0.353655769	0.026497814	0.122417287	0.049248104	0.905299812	0.202704929	0.003659888	0.50191411	0.916194748	0.043255522	0.014693266	0.026782436	0.032318016	0.193317657	0.030222337	0.055768754	0.069000086	0.12117929	0.005386115	0.182207875	0.057364645	0.259032542	0.012664004	0.132650066	0.041370639	0.014210222	0.029464024	0.013666007	0.076828139	0.106685479	0.277218289	0.099984368	0.118479714	0.025436163	0.07762371	0.00637085	0.111541435	0.175235959	0.444106314	0.086201393	0.184614372	0.071428533	0.009974071	0.142033492	0.538054932	0.095199945	0.004181221	0.077053835	0.109690103
TCGA_A7_A26E	0.576371158	0.025137002	0.723646376	0.515911805	0.735418813	0.118083573	0.014417263	0.311444632	0.673750983	0.038673724	0.015963386	0.052909403	0.041901816	0.273235871	0.103949392	0.202583799	0.056167394	0.124308493	0.004734988	0.302862617	0.227075998	0.314363754	0.036526784	0.272418388	0.148476316	0.379561555	0.061483435	0.019552852	0.236606833	0.253579696	0.498170073	0.139781461	0.192078978	0.467997469	0.067119474	0.009276516	0.402489081	0.23984277	0.017443157	0.222394676	0.159621574	0.066769259	0.007109261	0.203655672	0.637127154	0.167968536	0.062226814	0.183061899	0.248479294
TCGA_A7_A26J	0.63649869	0.03840428	0.538872972	0.585375075	0.879737022	0.292570684	0.191532906	0.15565506	0.247864083	0.053878991	0.020468041	0.106424032	0.343587283	0.340398424	0.08778301	0.263582298	0.423779578	0.165327455	0.006690308	0.215914951	0.429625401	0.437727295	0.031261015	0.315259658	0.241129291	0.294555602	0.062163401	0.587187178	0.187111766	0.474343356	0.507624822	0.332902568	0.263623036	0.296994939	0.451003421	0.07634425	0.48281142	0.347672722	0.287250034	0.062128582	0.18744282	0.084039253	0.215889297	0.145671699	0.088189077	0.101525737	0.027639491	0.267278476	0.332006869
TCGA_A8_A075	0.59476257	0.016464958	0.05127293	0.199046117	0.736705896	0.192936608	0.004352787	0.27541569	0.681479531	0.031413784	0.037276939	0.0986141	0.046439087	0.147978777	0.062963011	0.183801295	0.074213406	0.041597462	0.015972226	0.439748405	0.224524601	0.231548207	0.035462889	0.070032716	0.035027594	0.224139429	0.027261443	0.009831724	0.081368991	0.303828883	0.265128415	0.122337458	0.080727146	0.007075407	0.016497789	0.008614106	0.281887461	0.184749308	0.058887019	0.039654835	0.146460345	0.451426393	0.00802299	0.09556877	0.240486371	0.229121656	0.037219577	0.019892274	0.143615802
TCGA_A8_A08O	0.655873043	0.017675431	0.011284523	0.053904685	0.825441331	0.427386137	0.00502764	0.377393067	0.568492378	0.020218569	0.013865821	0.09628232	0.047752464	0.165743023	0.15094935	0.155392399	0.021597314	0.080970514	0.030664043	0.533257633	0.621343231	0.136431861	0.100944574	0.148736984	0.127923738	0.174928439	0.044631691	0.011237402	0.117216146	0.192634551	0.448486346	0.103213178	0.085693546	0.00439942	0.040975525	0.005753044	0.042448583	0.125311386	0.760191146	0.018328831	0.10910998	0.177119406	0.004564407	0.172447217	0.40086869	0.128318688	0.019251836	0.110542564	0.167853675
TCGA_A8_A0A6	0.490020854	0.006197849	0.665670633	0.573205175	0.717705161	0.188173048	0.461262905	0.405826924	0.9107695	0.019032708	0.01514141	0.146560224	0.038567923	0.199311709	0.107663137	0.109262845	0.313862325	0.041223566	0.020456683	0.627138396	0.142748337	0.006859198	0.215014882	0.132072364	0.064922826	0.305850274	0.077476239	0.704201882	0.026954806	0.517139844	0.18432983	0.047228629	0.146831125	0.318060476	0.475251374	0.000958814	0.083392088	0.121067162	0.240801922	0.004018969	0.085022096	0.25651165	0.011151014	0.012253796	0.304269624	0.310691024	0.015563052	0.142118561	0.109809049
TCGA_A8_A0AD	0.626847401	0.000365041	0.077859392	0.315477128	0.698254474	0.28548308	0.002089069	0.38585435	0.00558893	0.0201936	0.02023947	0.120549555	0.053138253	0.107611319	0.042520064	0.104257639	0.537390843	0.080444972	0.02803133	0.406865459	0.065311232	0.120649508	0.075671413	0.041020297	0.073029208	0.3347682	0.005823002	0.006258452	0.1165455	0.289249634	0.419745349	0.081291202	0.075214242	0.004179646	0.099073148	0.004547382	0.082884053	0.131522173	0.442676248	0.004985923	0.162706726	0.202046713	0.001791046	0.058531245	0.029305731	0.18975657	0.01044162	0.000555886	0.054437968
TCGA_AC_A23E	0.513996838	0.026925498	0.332904851	0.264862354	0.761174996	0.144611615	0.126399913	0.293876889	0.175637837	0.022930714	0.018983713	0.060395623	0.182525656	0.198211586	0.046525159	0.189984801	0.3261489	0.115490859	0.014307661	0.221690641	0.511190743	0.516719122	0.00996286	0.164455446	0.179348439	0.05967792	0.057805855	0.008760618	0.199650827	0.477727021	0.577520704	0.147696368	0.222452029	0.008773332	0.04232567	0.011018364	0.462782763	0.316204967	0.611963054	0.042563447	0.08052032	0.08679413	0.008839239	0.215828712	0.23690093	0.167007757	0.017240899	0.164591994	0.261637746
TCGA_AN_A0XL	0.638613191	0.011109101	0.030277179	0.117660599	0.763954181	0.244809736	0.116329029	0.353359101	0.390940434	0.011397595	0.013244241	0.112108506	0.06883232	0.122385327	0.073083778	0.074975323	0.343854906	0.024641156	0.01278524	0.330733283	0.169445565	0.098815237	0.088252487	0.044967868	0.049938343	0.258320264	0.160616373	0.672608733	0.062235499	0.502978375	0.248723193	0.042217151	0.037843711	0.023200889	0.049313537	0.009242291	0.166975062	0.17475572	0.588155535	0.383615544	0.125524545	0.130559309	0.007088652	0.121433448	0.106048952	0.278077283	0.038537544	0.086692514	0.116990322
TCGA_AN_A0XN	0.579363851	0.322941521	0.777298556	0.713584734	0.734667293	0.224789598	0.612131524	0.72918819	0.023963134	0.043204179	0.020794236	0.130140707	0.252274111	0.228192331	0.638953601	0.163100229	0.634686722	0.073953478	0.229976777	0.474710532	0.27116319	0.312669825	0.057157337	0.154864484	0.06031853	0.676321716	0.154852882	0.01313017	0.05298925	0.474772557	0.224477708	0.149040415	0.144494282	0.539182054	0.651181284	0.011698995	0.285508484	0.242683459	0.540924326	0.025268477	0.075484727	0.258042228	0.009041594	0.096169821	0.604431863	0.409580412	0.689549084	0.102838965	0.14736051
TCGA_AN_A0XO	0.653362035	0.018711559	0.790221847	0.675843609	0.834643821	0.338173724	0.004842552	0.331505524	0.754161272	0.02482028	0.021696985	0.104831003	0.048875716	0.233359973	0.045702387	0.347667894	0.338273961	0.056929397	0.015913795	0.334847695	0.271670552	0.186097789	0.068818891	0.102188783	0.119780991	0.278386284	0.040883098	0.014350629	0.089026904	0.432337495	0.225409877	0.061916892	0.159671427	0.004466674	0.082646037	0.008131061	0.213644425	0.137433071	0.498613182	0.052523952	0.178527986	0.181047261	0.017971894	0.122072787	0.301497334	0.073460742	0.021819257	0.07595295	0.144653083
TCGA_AN_A0XP	0.628959329	0.009289378	0.645847101	0.443722988	0.817302824	0.219899028	0.115925531	0.326526979	0.015016179	0.057035712	0.027624279	0.076239051	0.304291569	0.207559848	0.048640235	0.29184803	0.121023646	0.156240029	0.019995963	0.566612332	0.114640693	0.209333546	0.070621451	0.219677941	0.128791334	0.402755282	0.0541547	0.012272582	0.176680329	0.357253204	0.217436117	0.209273215	0.084187674	0.004218442	0.536531058	0.02442124	0.284934882	0.234819892	0.291903085	0.02011119	0.182881206	0.435603029	0.016929602	0.086499086	0.361100053	0.102311943	0.020777058	0.108634048	0.077351684
TCGA_AN_A0XR	0.808074138	0.006454346	0.903654963	0.581884421	0.945045668	0.459405987	0.00554348	0.357071073	0.007961251	0.024557129	0.015869392	0.160318952	0.969094713	0.224774897	0.098262181	0.168097775	0.86481678	0.068237421	0.02884807	0.353469035	0.262707588	0.26221615	0.08497354	0.129117614	0.066647345	0.269200789	0.015901488	0.652739248	0.174648665	0.297730549	0.277619214	0.14847175	0.266354732	0.001814555	0.142089797	0.009889159	0.214911235	0.227716767	0.213540876	0.008271441	0.210782955	0.664060462	0.007518459	0.130091293	0.551505913	0.060302105	0.019686284	0.109147161	0.193056201
TCGA_AN_A0XS	0.542936882	0.00861075	0.203586691	0.109584857	0.806083105	0.41320656	0.153561835	0.28407251	0.882282449	0.033701743	0.039666285	0.075532203	0.075504156	0.16496556	0.098612946	0.208016729	0.10333568	0.139963053	0.011904473	0.227846122	0.168690304	0.215144977	0.05435364	0.098585073	0.054085636	0.164652306	0.225789489	0.028612902	0.058301185	0.465624978	0.27017063	0.095276729	0.151712866	0.039179691	0.043893198	0.008758378	0.118430641	0.311926497	0.02075225	0.027448766	0.14736428	0.234591627	0.115054916	0.063101456	0.377855364	0.307462687	0.028472132	0.081041041	0.116257327
TCGA_AN_A0XT	0.16925822	0.015229693	0.012836212	0.160131876	0.539818403	0.333379469	0.004621642	0.394578446	0.740778721	0.03238031	0.016706433	0.081272477	0.043596181	0.172750051	0.023884179	0.224943599	0.060415745	0.070199618	0.010248331	0.320854222	0.202405826	0.216470166	0.047334623	0.200626274	0.126396341	0.247844631	0.057075986	0.013999704	0.184364747	0.214789516	0.193341082	0.079214636	0.080984336	0.01935601	0.099394459	0.009811277	0.154814677	0.230708661	0.03625782	0.175450969	0.187463104	0.335603056	0.01240159	0.069908405	0.097312014	0.121174919	0.064307435	0.064370795	0.163183784
TCGA_AN_A0XV	0.717693474	0.012363915	0.714417606	0.703362586	0.771901702	0.370742412	0.129916391	0.218459388	0.098108822	0.042896561	0.026656735	0.057029101	0.921202532	0.174497716	0.070883931	0.080024687	0.425383865	0.115253121	0.013045518	0.54794934	0.29316471	0.273227403	0.03218439	0.113636729	0.13972383	0.228789918	0.331516703	0.013361966	0.124798675	0.345120724	0.305266227	0.095916456	0.11460003	0.017407687	0.255182694	0.019784977	0.288492958	0.142563865	0.225369522	0.032616004	0.154153161	0.537645712	0.240988506	0.082652555	0.42960435	0.208614659	0.024328763	0.115107029	0.086665046
TCGA_AN_A0XW	0.481079046	0.006085098	0.097693016	0.537827774	0.670391002	0.297555932	0.010113981	0.337653192	0.774825765	0.014502259	0.029543402	0.057215841	0.030011549	0.199319054	0.027440457	0.185872248	0.249734392	0.050352569	0.010163439	0.566253019	0.088532529	0.214075396	0.056748018	0.092043775	0.103182286	0.312562596	0.103447875	0.204947709	0.103513513	0.6490943	0.100725975	0.055353155	0.144375804	0.007190515	0.031533294	0.006962916	0.068078408	0.191357659	0.440730453	0.021336415	0.072667942	0.306339546	0.013005766	0.095218967	0.487868668	0.360315091	0.011367574	0.059972362	0.058041671
TCGA_AO_A03L	0.588941279	0.052522736	0.698199558	0.190566561	0.790255683	0.575628879	0.507692212	0.345100678	0.848919073	0.041823599	0.012860822	0.084840272	0.736031998	0.228260024	0.081158558	0.31948168	0.293044522	0.179501345	0.617207017	0.402509069	0.212594607	0.294593191	0.103281524	0.262883872	0.157369488	0.347198294	0.595544088	0.064903351	0.20502595	0.359125571	0.329590356	0.140615906	0.120207126	0.580296418	0.059680121	0.006381909	0.264995955	0.230060739	0.710393467	0.03241134	0.219025178	0.317396796	0.077041308	0.12827571	0.358874536	0.287004253	0.240266359	0.21428164	0.196275095
TCGA_AO_A03M	0.546700744	0.00810675	0.065350765	0.672354543	0.662249339	0.373038614	0.011983385	0.507489477	0.621862645	0.023290845	0.028733987	0.076624721	0.047161301	0.160282207	0.032504426	0.132566399	0.099368055	0.040192887	0.029292319	0.590181466	0.187381805	0.173116375	0.055319559	0.078872102	0.10481949	0.381749112	0.106668455	0.005248989	0.088481155	0.515824072	0.189719514	0.067743731	0.109482775	0.050685964	0.012473902	0.004052919	0.06162019	0.216953561	0.019290202	0.01360232	0.107220053	0.335586664	0.009537144	0.125434417	0.283393603	0.3529267	0.010756571	0.098497227	0.122288176
TCGA_AO_A03N	0.695295014	0.010090847	0.002259841	0.287286829	0.841536547	0.366155232	0.006356425	0.393698051	0.790906423	0.026227819	0.015611194	0.099126521	0.058942527	0.14650427	0.031613221	0.228386757	0.275789774	0.049891545	0.015879295	0.211031755	0.307569925	0.162903329	0.080537399	0.139013468	0.140050362	0.200081214	0.03021724	0.00763029	0.097748942	0.44758529	0.245275671	0.044634963	0.054719982	0.003891209	0.030187471	0.00537114	0.186032567	0.15901385	0.398996803	0.015974315	0.049338083	0.418014197	0.262577171	0.060829806	0.419039133	0.123334366	0.01488332	0.090763954	0.087146921
TCGA_AO_A0JA	0.556140996	0.009408855	0.436492907	0.352504085	0.68476822	0.285763815	0.015316882	0.570991145	0.494694636	0	0.011998657	0.113665042	0.021142654	0.090584409	0.046914487	0.069688971	0.122876783	0.018947146	0.251673001	0.581146119	0.015142415	0.287057542	0.748424258	0.067338775	0.075664584	0.114410501	0.525576821	0.435451882	0.029462947	0.369611084	0.103276002	0	0.090037567	0.035245198	0.028855545	0.004286175	0.264624717	0	0.337418842	0.003113097	0.140877956	0.447901256	0.00541079	0.050283299	0.386283581	0.138080563	0.024678503	0.043170153	0.035687757
TCGA_AO_A0JB	0.521418849	0.000848118	0.013676781	0.096106712	0.851003762	0.175722021	0.005505597	0.274383835	0.93997808	0.011862085	0.022450669	0.099833347	0.020159163	0.148450375	0.029983663	0.194699739	0.044468095	0.010264715	0.012922328	0.512978545	0.27316757	0.307377792	0.114630613	0.076855004	0.103940242	0.082343342	0.013633806	0.007816195	0.087186746	0.288094706	0.165850345	0.055176744	0.113318902	0.003500073	0.017849732	0.006861834	0.057850892	0.110724001	0.016804092	0.017257125	0.059845003	0.481686058	0.065701192	0.065739642	0.707716305	0.099276973	0.010573662	0.07976022	0.080798234
TCGA_AO_A0JC	0.073091191	0.008455418	0.343709453	0.334344764	0.09099911	0.411714145	0.017555439	0.619557063	0.183649041	0.006828602	0.023417738	0.112807341	0.077561293	0.123369329	0.073312825	0.081813129	0.13561099	0.026319173	0.020106437	0.650725377	0.236800547	0.152061175	0.137156913	0.015599026	0.032680443	0.100483056	0.327341951	0.010375562	0.07275112	0.889614337	0.11778048	0.045934741	0.141104731	0.078054308	0.022677605	0.002060972	0.169111396	0.120616	0.018428062	0.006850928	0.041475851	0.181899438	0.014706229	0.085931636	0.108019929	0.793465816	0.00991148	0.095112063	0.054034561
TCGA_AO_A0JD	0.566002876	0.001148204	0.005119808	0.207893427	0.797123812	0.283223717	0.004887311	0.392291749	0.241933019	0.021974817	0.023619974	0.12202433	0.141577226	0.187093129	0.072954214	0.014097252	0.232654487	0.055669175	0.014897428	0.694199193	0.119470064	0.269119965	0.09136975	0.018032916	0.062233704	0.153465071	0.08730584	0.008502279	0.018988338	0.522757288	0	0.131405207	0.023940647	0.037485345	0.135128096	0.000853006	0.317647211	0.097264522	0.025138888	0.014200424	0	0.21664296	0.005032563	0.045020033	0.129702664	0.288445013	0.111447682	0.0474948	0.060762758
TCGA_AO_A0JF	0.415834706	0	0.075992482	0.223359817	0.577352402	0.43114656	0.005544305	0.566921425	0.786341889	0.022406209	0.025285768	0.155562435	0.023143248	0.125065844	0.027691051	0.006444559	0.094939012	0.015015273	0.019511382	0.828449774	0.163581072	0.141606649	0.087682093	0.062989882	0.03165981	0.060505809	0.182598007	0.003987855	0.05028498	0.673747175	0.080233004	0.012940616	0.082258768	0.010107617	0	0.00253121	0.105118858	0.04871873	0.018270647	0.000925652	0.09178048	0.291106784	0.006281622	0.090808294	0.32883054	0.292185189	0.001323518	0.031443199	0.045044084
TCGA_AO_A0JG	0.509591244	0.02698693	0.670174074	0.435685087	0.73105838	0.214130676	0.039557484	0.310024128	0.212443055	0.035841315	0.015523296	0.069085809	0.015418234	0.1459722	0.421075606	0.185190922	0.30031224	0.108842381	0.010136799	0.596781297	0.473019948	0.138356462	0.031901695	0.11140981	0.068918187	0.262700788	0.535408153	0.667369367	0.046963875	0.398231362	0.268906597	0.143946976	0.182791323	0.013219897	0.103331409	0.009670185	0.280115446	0.221835189	0.35813483	0.026704705	0.102257115	0.425976397	0.013656788	0.081981611	0.535797175	0.245111723	0.058141122	0.097937959	0.162045255
TCGA_AO_A0JI	0.718145228	0.510257822	0.880968834	0.895820569	0.903898905	0.55823318	0.782112171	0.917528649	0.175553089	0.007311985	0.0257043	0.103125504	0.021711113	0.147637433	0.098915379	0.051687841	0.685327071	0.033308306	0.025098773	0.473295256	0.337335485	0.259657286	0.338733586	0.029149964	0.016167144	0.111795243	0.879357244	0.130736387	0.089844888	0.225305955	0.243420436	0.047656884	0.082033658	0.529461373	0.228652963	0.005397042	0.270236001	0.082295705	0.815033588	0.010468661	0.115844358	0.302017083	0.005928786	0.063048622	0.940912857	0.118629729	0.032909237	0.081729612	0.050290142
TCGA_AO_A126	0.545125081	0.012350784	0.742588607	0.119634778	0.912207096	0.422237857	0.012041229	0.447476476	0.934550802	0.026127325	0.026636261	0.072810268	0.034559124	0.257138542	0.037091388	0.167987783	0.161168442	0.101956871	0.024398775	0.439902575	0.243182828	0.089097742	0.123061212	0.240740554	0.115207949	0.313148626	0.211780226	0.353961925	0.146376365	0.373487623	0.284930544	0.106635694	0.089175204	0.008299281	0.163315621	0.006251014	0.182755475	0.244048716	0.541137148	0.011755612	0.211307785	0.401728252	0.0040947	0.070933129	0.318079009	0.186341139	0.003675498	0.082118221	0.116374903
TCGA_AO_A12B	0.83400228	0.013378889	0.265046784	0.267254014	0.929714046	0.228013156	0.045911834	0.111037051	0	0.056623617	0.020942849	0.107075945	0.58850717	0.252911622	0.040366094	0.171632541	0.053232277	0.070677271	0.01394244	0.382931896	0.271744335	0.90574968	0.096329672	0.082662179	0.058679897	0.227982659	0.007527286	0.010563139	0.079004613	0.307061304	0.290447126	0.093509256	0.142777091	0.006049885	0.028063817	0.006338442	0.190672752	0.245466	0.099048974	0.01977076	0.229781601	0.247610673	0.004512214	0.207131341	0.73191869	0.130412654	0.017463831	0.092650724	0.105515965
TCGA_AO_A1KP	0.809169635	0.028511818	0.845777609	0.74986751	0.953894972	0.119504754	0.378603217	0.145787128	0.000720094	0.02674921	0.005557127	0.02898942	0.045740947	0.257736211	0.047412682	0.170690844	0.405965236	0.091689059	0.004975039	0.130730087	0.236267431	0.262146794	0.032172161	0.307004928	0.10445483	0.37717344	0.015891537	0.011087494	0.126397901	0.408715757	0.249266765	0.153126192	0.181976472	0.681793607	0.136627796	0.007113953	0.270052557	0.171257287	0.014940984	0.07998909	0.194503446	0.089193167	0.005356009	0.131870618	0.57395417	0.077038836	0.022472112	0.126014189	0.201375787
TCGA_AO_A1KQ	0.65672956	0.022576184	0.049731906	0.482433269	0.74220989	0.122804874	0.035371578	0.108486215	0.510843606	0.013186239	0.008113535	0.024074786	0.040674885	0.152860922	0.032449602	0.222156047	0.183655596	0.118846713	0.009838783	0.399415921	0.240442958	0.21503958	0.020442592	0.155212058	0.102745844	0.240608942	0.162942287	0.653725005	0.095047036	0.26032082	0.263086563	0.119115256	0.082332374	0.069011316	0.134010535	0.004255776	0.185939902	0.163056917	0.265206933	0.04762216	0.136716484	0.007240729	0.022934067	0.074016576	0.129128589	0.156037611	0.010772223	0.129011148	0.146987812
TCGA_AO_A1KS	0.719439428	0.018557025	0.828585286	0.346954912	0.823149528	0.161452554	0.490041617	0.340585592	0.728559168	0.029091088	0.007096171	0.049621851	0.048245064	0.290152141	0.022861948	0.330781618	0.269965748	0.078887092	0.013974285	0.321324345	0.246073625	0.325664129	0.033898152	0.171280001	0.082524804	0.302887396	0.049040314	0.019196393	0.145862682	0.387520211	0.356477274	0.143045627	0.089521845	0.023515558	0.328994893	0.011573102	0.331702046	0.20252148	0.832196992	0.056919867	0.160241504	0.080733814	0.018051582	0.138889843	0.292859455	0.13308815	0.011346567	0.128885716	0.200331297
TCGA_AO_A1KT	0.644680334	0.08232345	0.779258111	0.53714802	0.507843125	0.079876295	0.007993747	0.112518578	0.711858804	0.036881083	0.016031126	0.00835374	0.096789673	0.317144962	0.039186647	0.061937858	0.050057247	0.112313561	0.006141838	0.185069652	0.16829165	0.225404178	0.01573079	0.141767487	0.11985221	0.192214745	0.28142338	0.338087318	0.105175126	0.389520227	0.43382251	0.10077175	0.144677803	0.426607212	0.388260019	0.008593204	0.284322808	0.182736665	0.761805036	0.035553461	0.121465612	0.045945886	0.521478082	0.076450879	0.294398452	0.115953075	0.275102135	0.27384121	0.121984395
TCGA_AQ_A1H3	0.502463178	0.008148868	0.640062255	0.320292162	0.656983442	0.087428571	0.007458669	0.280734994	0.051799338	0.071015021	0.007232876	0.025340044	0.044681122	0.109918131	0.014227006	0.118846295	0.41556976	0.076948835	0.006183998	0.219748053	0.187674315	0.281432464	0.023490678	0.107491467	0.084639667	0.303594539	0.061580325	0.075111437	0.140394324	0.350561522	0.325265519	0.183408632	0.169043511	0.016328351	0.126316522	0.005076492	0.17902428	0.125326158	0.46989622	0.048190223	0.117611406	0.055260183	0.014958218	0.097243794	0.380247981	0.29217374	0.019943803	0.138548719	0.159624452
TCGA_AR_A0TP	0.359739508	0.019167829	0.009432338	0.890453944	0.835631801	0.271358033	0.004590312	0.7066536	0.996708267	0.043171976	0.016685714	0.089348966	0.009942029	0.149470091	0.077606702	0.059522867	0.265624968	0.085341677	0.009035968	0.474354754	0.454963035	0.197849892	0.025330904	0.138509266	0.141479771	0.115590835	0.052150444	0.007957308	0.058097948	0.977176104	0.137828653	0.087480502	0.040789504	0.0008344	0.017774321	0.005515486	0	0.084065034	0.577386278	0.023894088	0.103940085	0.444836443	0.005890388	0.05603806	0.927035373	0.921243292	0.017719155	0.089847737	0.093423628
TCGA_AR_A0TR	0.772412157	0.016779115	0.698641631	0.526399406	0.731811635	0.205139407	0.005141395	0.301712242	0.962486261	0.018568186	0.025026003	0.073770838	0.237345961	0.115379725	0.040915137	0.137099698	0.052748494	0.122362774	0.018677816	0.373800209	0.143532256	0	0.058528507	0.289741261	0.122746185	0.230458127	0.028734217	0.007638724	0.069172555	0.099018217	0.269068171	0.017871776	0.10650294	0.00913454	0.01650599	0.004592736	0.058684565	0.115460465	0.350977539	0.017721422	0.106299459	0.319443565	0.002204245	0.078790213	0.290822062	0.090007269	0.016885056	0.084539842	0.097539159
TCGA_AR_A0TT	0.591083738	0.018447294	0.697029741	0.541259261	0.548489538	0.440300609	0.49533178	0.537296345	0.713896287	0.048630876	0.048596397	0.11376987	0.056257234	0.175355666	0.581193806	0.199054391	0.148277128	0.07199071	0.046666702	0.429951451	0.207543033	0.254363171	0.072110711	0.2837519	0.090491189	0.156208299	0.449033981	0.52123029	0.079125806	0.898811613	0.265505887	0.095654916	0.076009633	0.021905739	0.044356437	0.00704012	0.601437141	0.213543515	0.430669319	0.025152219	0.148064903	0.453190581	0.039819002	0.065267201	0.163413841	0.514257428	0.019464068	0.086503789	0.146287977
TCGA_AR_A0TV	0.810000492	0.011572441	0.926077901	0.278391661	0.871414573	0.638940256	0.029541953	0.396656331	0.092371299	0.034034654	0.027022289	0.138616841	0.557955887	0.173503775	0.127654508	0.117754991	0.46053737	0.119842303	0.020438023	0.376132599	0.37969924	0.445010013	0.173711804	0.224021282	0.154558019	0.202646556	0.859852443	0.02088837	0.141884811	0.32819743	0.57569841	0.150239027	0.087254538	0.020422395	0.487587726	0.006601612	0.292663422	0.186035208	0.816421111	0.019231329	0.180662638	0.285098363	0.025703998	0.163266444	0.829073005	0.267010955	0.025120104	0.072377514	0.097789739
TCGA_AR_A0TW	0.580213397	0.021520469	0.56323726	0.245636445	0.735274946	0.272761757	0.185239443	0.366182044	0.089368454	0.013564862	0.021038969	0.069484393	0.055461	0.221064079	0.526531791	0.105728972	0.200625425	0.03390473	0.016087443	0.382704117	0.25713777	0.029724481	0.043257435	0.118251502	0.052094903	0.346078337	0.068013737	0.364723325	0.051273954	0.371142474	0.193674873	0.09525986	0.10632265	0.510237221	0.065623416	0.00378108	0.365826054	0.132553738	0.020147267	0.022532723	0.140000978	0.297207573	0.493822336	0.125115191	0.471521861	0.352734755	0.145261742	0.136357349	0.238348629
TCGA_AR_A0TZ	0.764442729	0.052793589	0.913258038	0.506216952	0.936863279	0.329662829	0.5140994	0.725042787	0.035117527	0.020520933	0.02250212	0.108488825	0.031560235	0.208738212	0.238968752	0.187843758	0.584046491	0.121642741	0.052241897	0.409561772	0.274524715	0.155027198	0.042346544	0.126640745	0.192629777	0.284334509	0.636428	0.036651124	0.142758178	0.32552034	0.354869432	0.122252606	0.122997799	0.277593185	0.470681297	0.007383698	0.481978952	0.190900846	0.896719109	0.021526056	0.160952107	0.245083436	0.006740666	0.115972127	0.76386195	0.116887705	0.760544254	0.09208306	0.215948038
TCGA_AR_A0U2	0.714880615	0.012432493	0.009277737	0.597763713	0.859950729	0.339298953	0.580263624	0.154010914	0.016778101	0.022575813	0.023206857	0.118185006	0.020324553	0.179826085	0.167696422	0.12149816	0.056154278	0.051729518	0.016331857	0.367650118	0.138221617	0.093640102	0.720925382	0.155068607	0.116050821	0.281133896	0.037500216	0.026348267	0.036014294	0.554402681	0.218655074	0.100111666	0.13420915	0.005353294	0.020059574	0.009745422	0.208912151	0.175077568	0.146575539	0.018415162	0.139786355	0.301074753	0.022219914	0.353497357	0.719520871	0.193817758	0.009278381	0.039374089	0.098811593
TCGA_AR_A0U3	0.70923657	0.031547786	0.878394879	0.451454131	0.940652269	0.307091196	0.094217866	0.344050029	0.931389842	0.012378418	0.034475049	0.477855374	0.208933939	0.226881577	0.023472122	0.151665356	0.22639647	0.072652821	0.010184679	0.404352591	0.102502513	0.178540476	0.107996015	0.118072741	0.075560661	0.199379456	0.442184784	0.094507744	0.031090053	0.225960219	0.183525813	0.079137275	0.13208498	0.510943875	0.30150421	0.006780419	0.341473888	0.117592588	0.025523141	0.038854614	0.187643591	0.420323801	0.011998856	0.081452856	0.837585643	0.093427834	0.114926321	0.146505329	0.186065241
TCGA_AR_A1AJ	0.311355096	0.020140533	0.13055992	0.395260743	0.23347813	0.264499666	0.034970152	0.646644095	0.761466639	0.010363215	0.042959576	0.035721835	0.034726764	0.104991983	0.251528962	0.048539249	0.110370345	0.055939787	0.00859425	0.475869631	0.451621451	0.23142422	0.31146681	0.070194125	0.03945099	0.33222505	0.21484915	0.039863067	0.081852911	0.774044468	0.737376391	0.028237465	0.102981122	0.099644309	0.027923369	0.008486389	0.278257841	0.124118099	0.057719373	0.056590914	0.171762119	0.242834026	0.135611659	0.059824006	0.130063	0.419813422	0.023521075	0.060706132	0.235873832
TCGA_AR_A1AK	0.580883747	0.007520632	0.745015418	0.040850291	0.727430597	0.227997446	0.009635356	0.550979888	0.859827108	0.032779917	0.016969234	0.057798514	0.042650142	0.302547089	0.110058254	0.095792098	0.391093002	0.04851715	0.012183873	0.548338603	0.206556454	0.139400015	0.029187829	0.190636239	0.108528535	0.196544499	0.09918218	0.013107082	0.05721217	0.575526235	0.259365306	0.081160734	0.09027742	0.307135041	0.432018778	0.004162744	0.107571397	0.177457218	0.666225993	0.016175	0.123793237	0.12862721	0.018565983	0.039724405	0.244655212	0.256789654	0.023782218	0.097185636	0.09914803
TCGA_AR_A1AL	0.329511751	0.059037321	0.641113092	0.134591483	0.685035488	0.263910465	0.020610034	0.423414751	0.87981647	0.0157978	0.023877807	0.028052256	0.175944111	0.107537813	0.156478264	0.058446279	0.275623034	0.076699172	0.011117433	0.26983491	0.202927717	0.236045106	0.025877633	0.081337065	0.088709523	0.266066418	0.035573728	0.38526914	0.067223709	0.541766195	0.323102644	0.106065379	0.062060532	0.017704003	0.051269276	0.023575519	0.154612731	0.135900874	0.045904848	0.043071931	0.09209501	0.320288507	0.017255406	0.047823764	0.240202441	0.184094582	0.015349866	0.010269439	0.104342076
TCGA_AR_A1AN	0.239547617	0.017912543	0.026437611	0.637666925	0.764385088	0.229872666	0.041651125	0.361654477	0.863796106	0.048723875	0.019833997	0.05543823	0.130740245	0.194810058	0.161459344	0.264055773	0.058508221	0.087296608	0.007465702	0.356793318	0.161312955	0.240422331	0.023974345	0.065325624	0.181681904	0.243954812	0.022010206	0.011078568	0.106332718	0.505881369	0.281983637	0.13983108	0.151949333	0.008649227	0.026361328	0.005796142	0.207913273	0.162622464	0.037374886	0.03525082	0.104754452	0.262427691	0.023312296	0.093167204	0.362697949	0.200063742	0.020492537	0.104999349	0.103456613
TCGA_AR_A1AO	0.172354704	0.006359463	0.06585565	0.317039723	0.379207921	0.244933659	0.017340819	0.704800432	0.64124049	0.011318551	0.020389165	0.090084118	0.058013254	0.15090062	0.126458397	0.086474936	0.09624565	0.024164467	0.015773382	0.520940172	0.2145848	0.122588287	0.056876959	0.098973674	0.026910332	0.161996642	0.127519667	0.027523627	0.145181395	0.776833271	0.358998213	0.100513191	0.137282085	0.054048974	0.013471392	0.004580828	0.086221368	0.144957301	0.022959647	0.014980324	0.12775517	0.190195832	0.033402934	0.078632874	0.102824924	0.475028287	0.006183237	0.009431496	0.085110134
TCGA_AR_A1AP	0.669922846	0.010557268	0.796016811	0.818216846	0.511782342	0.206622118	0.007647709	0.477899378	0.27482821	0.045923736	0.013933575	0.071157842	0.025630468	0.280937084	0.184500371	0.119107349	0.69714065	0.054606148	0.009116653	0.305146801	0.29193405	0.30541135	0.024312742	0.134826964	0.09815005	0.292159458	0.569264057	0.783758778	0.108248913	0.656756457	0.35762298	0.089412672	0.112433451	0.021066819	0.852978112	0.007791263	0.382824272	0.216350341	0.777947263	0.032458165	0.182930192	0.239697146	0.021501449	0.111608846	0.707586283	0.179981072	0.017899137	0.203980391	0.204344498
TCGA_AR_A1AS	0.547757279	0.007340829	0.62774973	0.547422233	0.922802846	0.188079169	0.687598984	0.336607805	0.016072704	0.030809585	0.011975892	0.082371297	0.628626851	0.115388854	0.054626279	0.113645293	0.029251918	0.07757841	0.625805765	0.161846954	0.148824663	0.076658232	0.016860924	0.073698058	0.110007288	0.25146507	0.324130699	0.661701888	0.152757883	0.29576536	0.423504363	0.115004988	0.087886041	0.005502636	0.052178074	0.002668522	0.083737277	0.147644653	0.031286424	0.014949145	0.152317449	0.186455417	0.002343115	0.096500856	0.592890676	0.16604291	0.011870632	0.072150008	0.060413057
TCGA_AR_A1AU	0.603796904	0.007643366	0.499376086	0.206755139	0.711580814	0.141918776	0.006436878	0.280106197	0.635472786	0.023718152	0.025293235	0.074321755	0.033604017	0.246179184	0.150067856	0.094405045	0.234103064	0.098941744	0.003992556	0.280078929	0.201847642	0.166390484	0.026281994	0.040250985	0.096131557	0.452654844	0.353817753	0.088925995	0.169768936	0.422441871	0.276974555	0.058633594	0.126197711	0.016494118	0.042485436	0.008514297	0.535599787	0.165053728	0.335440368	0.080809759	0.12591382	0.155099605	0.005971927	0.091381221	0.560363996	0.127215655	0.013788205	0.096496588	0.123624696
TCGA_AR_A1AV	0.757378552	0.014047686	0.902603374	0.565989857	0.923040469	0.187574542	0.004154988	0.120243209	0.022795128	0.026522872	0.034125289	0.032222675	0.012897851	0.180866843	0.197355172	0.062132464	0.667338287	0.042320011	0.018104148	0.372676855	0.28047712	0.344403234	0.082420436	0.134639315	0.031927505	0.125927142	0.045998894	0.654620244	0.026168055	0.105392247	0.879180004	0.123039417	0.074337664	0.015678715	0.44897759	0.010176892	0.570384245	0.108592719	0.500773732	0.073830846	0.119818727	0.263007231	0.003135316	0.059801586	0.090312745	0.070455032	0.029939426	0	0.283823081
TCGA_AR_A1AW	0.530378204	0.30029828	0.562015319	0.49595891	0.436164434	0.194282428	0.425498405	0.65249053	0.461559055	0.032600526	0.020421337	0.4756729	0.072082166	0.171011916	0.114206817	0.089989024	0.439149682	0.080585103	0.010485888	0.481279554	0.233781043	0.127094904	0.018435685	0.094436829	0.090530695	0.209948365	0.341588025	0.024935945	0.052509163	0.681177949	0.309746088	0.072808496	0.11113863	0.07640871	0.212374449	0.003985454	0.248740003	0.139487256	0.300796693	0.01636229	0.143296986	0.120043564	0.067844122	0.042642713	0.318250515	0.592502991	0.029060722	0.086042687	0.113932474
TCGA_AR_A24H	0.758784005	0.01124719	0.872277528	0.886735152	0.936795526	0.268480746	0.468422164	0.055923557	0.921045931	0.056784105	0.007668124	0.061407057	0.062165586	0.186946653	0.105662501	0.125947046	0.542357945	0.141742175	0.0071902	0.205149382	0.339662685	0.408662757	0.08752444	0.233020246	0.198400003	0.509026925	0.074348885	0.015253763	0.133769991	0.27673057	0.298124129	0.205355761	0.193310403	0.35963271	0.334587842	0.012631371	0.465056208	0.189334579	0.969902699	0.068150454	0.19302856	0.060801417	0.010424463	0.144258265	0.39700613	0.192320401	0.011569382	0.156539522	0.307239182
TCGA_AR_A24K	0.755728796	0.05634185	0.832663066	0.176048635	0.941150424	0.069315473	0.139919538	0.047494667	0.014083384	0.076602528	0.011193921	0.042409098	0.055478651	0.289626189	0.124933421	0.156327811	0.116987112	0.124252	0.014568183	0.113057784	0.359119816	0.397939484	0.033119204	0.194239425	0.10241925	0.329185614	0.021817504	0.02996148	0.206693219	0.255281324	0.36978018	0.15151072	0.155128017	0.027600051	0.09766298	0.012624764	0.568245971	0.296057792	0.040682822	0.076736746	0.148148615	0.052191405	0.073002213	0.199069992	0.556472225	0.165669642	0.007095937	0.313880193	0.31049048
TCGA_AR_A24L	0.456077073	0.02890599	0.084407378	0.11725604	0.756245471	0.393337145	0.015439308	0.271192519	0.074002147	0.05734359	0.026161364	0.043107295	0.048288374	0.286835174	0.127178036	0.163510619	0.341205945	0.162333044	0.005557573	0.139500859	0.364284713	0.322032958	0.022382479	0.330031378	0.245264889	0.380393585	0.043652827	0.212775089	0.142534839	0.407876416	0.394390566	0.186716707	0.285333301	0.021115887	0.071295951	0.017107893	0.379147953	0.404674296	0.036148831	0.078764269	0.244848896	0.096898407	0.008090399	0.149812004	0.449667875	0.15287493	0.023879915	0.288854019	0.266903809
TCGA_AR_A24M	0.633425003	0.066424689	0.587865028	0.135716029	0.738776434	0.0594145	0.009183275	0.243546284	0.183184812	0.049298068	0.016596061	0.024536304	0.162771923	0.184370338	0.052077873	0.275214701	0.115972225	0.079948137	0.006224006	0.255097111	0.470133082	0.345489968	0.01726121	0.271886954	0.125447533	0.227840079	0.060118124	0.014714446	0.063013088	0.413084026	0.410635997	0.148800833	0.101322214	0.011250291	0.219675608	0.008869808	0.308730636	0.3587749	0.029776841	0.056458303	0.147087074	0.081210836	0.016028525	0.133539473	0.690584696	0.105541102	0.015830821	0.107158074	0.302824159
TCGA_AR_A24N	0.758553239	0.027194036	0.829810308	0.849152392	0.858824943	0.140490781	0.006915732	0.128265739	0.008187287	0.044193642	0.010946372	0.060107195	0.046645309	0.197607183	0.177201854	0.296452442	0.753932354	0.136842383	0.009192718	0.102470607	0.30493318	0.423047342	0.033301234	0.214315104	0.129429739	0.304019726	0.055421661	0.026303244	0.309869874	0.604265043	0.370664623	0.157365506	0.133554669	0.037351312	0.622813044	0.007386039	0.32405637	0.378307991	0.017542734	0.067057604	0.275083224	0.08386104	0.029412221	0.191771907	0.712448688	0.22521892	0.524141036	0.437545189	0.252248836
TCGA_AR_A24O	0.42354065	0.015592128	0.398564047	0.365632884	0.484875583	0.201600718	0.012890766	0.35777903	0.210381119	0.030797547	0.024472801	0.036042784	0.132555618	0.247705218	0.170225604	0.150026486	0.353926203	0.095745987	0.006183407	0.140254079	0.244192881	0.37287555	0.016604388	0.151414003	0.090710855	0.300418737	0.056348763	0.019854547	0.16585041	0.508270464	0.407078529	0.145961392	0.211410317	0.04065718	0.04794944	0.009625591	0.280915785	0.236046987	0.170059063	0.068513809	0.150240405	0.066981429	0.021870187	0.124947617	0.134506575	0.301126928	0.014484186	0.114096852	0.250444858
TCGA_AR_A24P	0.453858877	0.014877623	0.688481063	0.476048569	0.520246341	0.120178947	0.015976903	0.294838682	0.089714256	0.088211127	0.009413258	0.068747362	0.052003499	0.308499811	0.117180337	0.267232844	0.624685325	0.112957017	0.008093825	0.138179411	0.411350045	0.546523865	0.034336286	0.169928312	0.151386544	0.290641289	0.06112724	0.641123052	0.232155871	0.351062474	0.501784128	0.181294701	0.184750841	0.03950824	0.288151871	0.010875792	0.414013178	0.248903082	0.668386988	0.090652682	0.197617334	0.031482761	0.021779463	0.11322423	0.318218208	0.427988896	0.026880916	0.162665112	0.350391015
TCGA_AR_A24Q	0.548451573	0.01396821	0.066479829	0.707174226	0.719894396	0.301589403	0.066976234	0.220280124	0.820926779	0.047658496	0.037100022	0.04004853	0.049798507	0.21182353	0.097109869	0.144215673	0.08906344	0.106743517	0.010422475	0.124394426	0.367564763	0.523439461	0.039070326	0.209902723	0.154720049	0.484797551	0.077673873	0.010480247	0.104181134	0.830045232	0.569876932	0.128144994	0.185787962	0.192372155	0.044737613	0.013294921	0.326727574	0.33014633	0.626317806	0.065443867	0.141916531	0.148503023	0.013168159	0.207474714	0.017941233	0.260173644	0.024507103	0.189233222	0.279140034
TCGA_AR_A24R	0.608942351	0.023847798	0.758551468	0.537808794	0.791563993	0.067027906	0.010007695	0.353113477	0.113234508	0.034127934	0.021773626	0.05927379	0.205856134	0.278407771	0.294333461	0.232484068	0.348761934	0.094207932	0.123490367	0.153102556	0.334580117	0.227703913	0.029388024	0.305232417	0.233720078	0.279623822	0.61590164	0.69406815	0.254901654	0.589855868	0.437980571	0.104827016	0.239644427	0.129363236	0.491651226	0.011486817	0.319759487	0.392968144	0.590871144	0.060011866	0.314309131	0.099108912	0.121203899	0.215356981	0.390759624	0.240419549	0.032856369	0.196429611	0.276399554
TCGA_AR_A24S	0.599589701	0.028385943	0.029498552	0.265379686	0.728097966	0.181081271	0.016875855	0.198359075	0.804160467	0.048976135	0.01585021	0.038061624	0.035025768	0.195453636	0.053416338	0.190337506	0.159630763	0.110183759	0.008956559	0.189021129	0.466654189	0.326183874	0.01629028	0.181998581	0.232717315	0.129182674	0.123139768	0.012541907	0.166707835	0.414824208	0.436795808	0.16947461	0.171019355	0.026178287	0.063988987	0.0102053	0.224959973	0.205608947	0.012468937	0.098257706	0.326078208	0.090636338	0.017498936	0.109937008	0.025021431	0.265360407	0.022740916	0.150962651	0.240976001
TCGA_AR_A24T	0.513868217	0.033387048	0.64080184	0.478806668	0.723613249	0.235639233	0.416637569	0.5240123	0.815015547	0.071265768	0.013755889	0.056117988	0.043193828	0.25375584	0.354514145	0.202578967	0.340639169	0.125810719	0.007151205	0.191107511	0.39267746	0.295618055	0.028017712	0.21065829	0.185501038	0.363632582	0.058967856	0.038040386	0.20065142	0.658253854	0.525527698	0.211279331	0.218875055	0.141927274	0.592055358	0.019242996	0.61671324	0.180602594	0.018068335	0.081739378	0.181208857	0.091217178	0.015537755	0.152943762	0.452353106	0.297121056	0.031849993	0.155230358	0.243807889
TCGA_AR_A24V	0.644903209	0.016143093	0.776110649	0.296658375	0.798376856	0.232399676	0.083145854	0.247224461	0.054088705	0.041094677	0.015813575	0.074936232	0.417764674	0.370997621	0.063103314	0.123990113	0.627904899	0.106586462	0.007309527	0.196985174	0.259921055	0.248673398	0.035263655	0.105928877	0.127497864	0.30901411	0.126614854	0.070248399	0.11299344	0.383922926	0.725889951	0.114915431	0.216351007	0.042885864	0.223448794	0.009417352	0.479367603	0.340130278	0.309384628	0.195128984	0.294041458	0.026881121	0.307050602	0.129013473	0.181352543	0.18047154	0.05038659	0.218623546	0.250685489
TCGA_AR_A24X	0.506044305	0.062405609	0.768406175	0.517277395	0.795749044	0.17152101	0.162009893	0.175743517	0.073870059	0.061670057	0.011144204	0.054223771	0.058464916	0.281079943	0.086183982	0.220464886	0.408907004	0.193442746	0.004223052	0.10061703	0.290791702	0.27546512	0.025179822	0.40931616	0.151678128	0.272731231	0.083311917	0.020708204	0.21938577	0.321501014	0.517291905	0.365175039	0.203656487	0.068151654	0.165269471	0.012338272	0.338570759	0.28556809	0.689750192	0.074766436	0.328203436	0.097841972	0.032184713	0.164325625	0.624055769	0.256462083	0.013196236	0.230105397	0.318719307
TCGA_AR_A24Z	0.798069148	0.022023544	0.272030356	0.13196994	0.988001168	0.11065442	0.01094852	0.046411041	0.011299543	0.036382673	0.031545581	0.050862334	0.342083781	0.299671433	0.118472221	0.25274441	0.320004179	0.137840222	0.00438946	0.117221656	0.403641443	0.374274953	0.039967322	0.19177282	0.212525183	0.40175499	0.065111492	0.012713006	0.35711555	0.07600754	0.657796762	0.19942573	0.097308443	0.019759064	0.050525419	0.01067152	0.391947089	0.299798393	0.774470466	0.073973862	0.341969779	0.079516296	0.018675414	0.159883291	0.540794418	0.126677493	0.018315118	0.219816657	0.264199086
TCGA_AR_A251	0.016725637	0.026555444	0.018357001	0.175820187	0.803961299	0.145691442	0.011366921	0.383007819	0.870722813	0.037218259	0.413690368	0.086147153	0.049357465	0.232887955	0.047448071	0.134329436	0.055341335	0.128458967	0.005571093	0.135830905	0.551526189	0.53700229	0.021648883	0.197249843	0.145615995	0.350857488	0.038815534	0.012048222	0.209168958	0.611133252	0.505394909	0.230433591	0.205540373	0.025193953	0.050678667	0.007805653	0.273861637	0.240301313	0.020117779	0.076785422	0.204522099	0.083587134	0.01358835	0.182058149	0.026558352	0.17478759	0.011165794	0.148742704	0.277921594
TCGA_AR_A252	0.341286112	0.039665237	0.500699105	0.246648665	0.447990954	0.18595323	0.075229644	0.426885322	0.378140479	0.037044191	0.013856789	0.054038865	0.115184852	0.146279553	0.109673118	0.162864188	0.244447923	0.125604	0.007413315	0.166759498	0.252848294	0.245058834	0.030630183	0.244500021	0.208610617	0.438199102	0.227190039	0.044230867	0.174398003	0.642080146	0.422142904	0.151573336	0.213328848	0.173220192	0.195902262	0.009996204	0.229819242	0.34478316	0.081192679	0.0698392	0.117088406	0.09569283	0.059199206	0.169780581	0.181451249	0.511446791	0.060170475	0.1241738	0.241017633
TCGA_B6_A0RI	0.664991627	0.009192481	0.076255918	0.189552842	0.824826674	0.313060412	0.001852518	0.251493044	0.028955323	0.019632292	0.010059071	0.196828672	0.02376366	0.161292066	0.072826796	0.083101929	0.068896196	0.036072316	0.015608704	0.349249475	0.57655405	0.291322728	0.093887023	0.023902058	0.052611765	0.383913314	0	0.005751894	0.093993362	0.37677551	0.118467807	0.130619793	0.103058882	0.002095101	0.013678963	0.000649306	0.21840563	0.098539418	0.095047665	0.016342604	0.068124782	0.297819498	0.004547518	0.064247636	0.454432326	0.173975751	0.005359115	0.048569066	0.121781358
TCGA_B6_A0RL	0.80364878	0.637805317	0.916436858	0.962370771	0.936659093	0.287294753	0.344303247	0.2190907	0.965639055	0.022571219	0.014770537	0.074283039	0.017947702	0.227635517	0.45712434	0.055811354	0.701109063	0.101653474	0.013698831	0.381719762	0.223437233	0.274032402	0.05377311	0.054326503	0.042500703	0.217177375	0.028369447	0.668856661	0.054209461	0.11410976	0.259629603	0.138887203	0.098278311	0.618154343	0.724480729	0.539913401	0.301799814	0.134633383	0.934071077	0.035025397	0.166021167	0.177952829	0.012094128	0.068542558	0.893273275	0.204921704	0.020679322	0.081029188	0.163626984
TCGA_B6_A0RM	0.864258718	0.020182338	0.780500702	0.103336646	0.892488693	0.381826517	0.005834035	0.24240901	0.008415491	0.019306035	0.018696231	0.11768668	0.018446902	0.133879488	0.109826294	0.082952855	0.031018709	0.13286071	0.018629751	0.387376268	0.631877679	0.16579489	0.088199024	0.115595322	0.100385537	0.149821553	0.050937249	0.005195055	0.159876913	0.192856651	0.186578044	0.143036176	0.100839805	0.005264948	0.675009181	0.004717909	0.366929075	0.079197369	0.775356833	0.025875027	0.21362695	0.298582246	0.006223905	0.083176168	0.491484926	0.089268812	0.017089196	0.099277509	0.124146833
TCGA_B6_A0RP	0.470780632	0.006887963	0.127911646	0.118934974	0.824356132	0.355414163	0.480306494	0.204061886	0.805082428	0.038234221	0.022610063	0.109843844	0.110342292	0.195049292	0.092350436	0.178844712	0.095276313	0.146580512	0.01589654	0.41068629	0.278706964	0.17203212	0.047787652	0.24995443	0.250223195	0.23248541	0.06183976	0.021114568	0.223996007	0.329729965	0.357903844	0.16035587	0.108815336	0.01529694	0.031956468	0.00887477	0.294396808	0.269997022	0.022683343	0.006889996	0.158283004	0.497480956	0.03081835	0.074483091	0.785059316	0.330936618	0.015380185	0.119443397	0.147984904
TCGA_B6_A0RV	0.54031501	0.001212823	0.665073923	0.439569922	0.689006948	0.280790057	0.596324692	0.64337381	0.55055609	0.023168893	0.023454345	0.515321596	0.019544079	0.153095299	0.108000848	0.061692388	0.285115918	0.046140416	0.013102826	0.431634146	0.196014371	0.202818795	0.054622967	0.131371537	0.078384856	0.238838226	0.095797701	0.009708066	0.127240491	0.440944924	0.381057609	0.086305155	0.09355767	0.014724671	0.037231549	0.009080478	0.219125149	0.060004356	0.337043417	0.023262704	0.038232946	0.266324667	0.015666355	0.08211358	0.09101367	0.207831315	0.021282282	0.04371369	0.126028702
TCGA_B6_A0WT	0.593457464	0.009757911	0.613023318	0.125442614	0.703789331	0.219300039	0.077952155	0.074174836	0.129240808	0.038744788	0.018998378	0.080077417	0.130887539	0.179163638	0.05131423	0.056561177	0.063208455	0.063299389	0.011117133	0.36708443	0.23476785	0.165936823	0.044519851	0.158355505	0.020891137	0.211385591	0.047141689	0.029469887	0.058733829	0.329983649	0.299585759	0.156631141	0.090309225	0.009196821	0.039574669	0.00345706	0.161332697	0.251437201	0.3999338	0.024691705	0.079969379	0.264123446	0.067543146	0.089238295	0.341344631	0.213245597	0.014616174	0.1303978	0.129142131
TCGA_B6_A0WV	0.67489719	0.0078499	0.516960091	0.115549404	0.859226091	0.333256345	0.253917614	0.229740042	0.933567615	0.01615236	0.037507606	0.085939651	0.045241377	0.186909076	0	0.056881797	0.133168167	0.027066278	0.016265643	0.61000929	0.243697426	0.165035401	0.074385177	0.188214381	0.106610482	0.280208112	0.105729891	0.855695737	0.195710076	0.245626022	0.242283688	0.465952589	0.064848261	0.007321662	0.029644953	0.007348178	0.165485236	0.110501434	0.274002967	0.025805768	0.166731333	0.352895912	0.010988822	0.026632547	0.408842027	0.110380872	0.012292594	0.0849726	0.072208533
TCGA_B6_A0WW	0.655459303	0.063780836	0.771378511	0.47159756	0.859841901	0.170647328	0.353317001	0.418131896	0.910188255	0.036705911	0.013788314	0.067948386	0.037113166	0.314886449	0.115545175	0.179981296	0.152127829	0.034979842	0.012545745	0.545411356	0.193429644	0.254405359	0.054420075	0.135387554	0.081020619	0.092257041	0.361401234	0.020211368	0.056137534	0.305656506	0.134877605	0.119760391	0.098429465	0.00782674	0.136053053	0.005318124	0.18299196	0.140793689	0.657062061	0.017638784	0.081009136	0.191610281	0.017911998	0.058216836	0.640713994	0.149961843	0.018224033	0.129176196	0.099045988
TCGA_B6_A0WY	0.519241001	0.024377109	0.584688461	0.135689274	0.703269399	0.323516525	0.007103054	0.644073379	0.649535735	0.048019904	0.034784594	0.079896125	0.029600325	0.234611381	0.070688695	0.072377973	0.064959404	0.170371306	0.013156327	0.424692056	0.223076296	0.238320401	0.036062174	0.034058601	0.13150326	0.261828011	0.348829204	0.020137692	0.050995574	0.529651837	0.312919006	0.053312141	0.106435808	0.010833489	0.038882381	0.030923223	0.182527742	0.091187134	0.225135718	0.039497202	0.183768601	0.222881663	0.022735443	0.131333289	0.213575228	0.196443288	0.007396843	0.281788562	0.096305906
TCGA_B6_A0WZ	0.570359759	0.004621412	0.525000296	0.1174292	0.727430233	0.252186934	0.17391174	0.348740164	0.696302492	0.020301125	0.028826626	0.092409599	0.121496269	0.158393227	0.043846428	0.137860359	0.093873265	0.04116693	0.019521839	0.4282254	0.357338664	0.196517019	0.048148082	0.124198226	0.090231412	0.212956815	0.239765593	0.011196621	0.087455628	0.514425463	0.18548329	0.107496655	0.123881786	0.00825152	0.051140837	0.007452911	0.185072632	0.173098076	0.022519732	0.031853619	0.220699899	0.357534151	0.009518216	0.093908513	0.384687598	0.244853882	0.018954185	0.096225231	0.086276381
TCGA_B6_A0X4	0.685532419	0.009727211	0.618758897	0.548549061	0.962163341	0.318834295	0.221882764	0.25425193	0.066044554	0.031881243	0.016804572	0.493585852	0.036507941	0.150034337	0.05906809	0.126656694	0.050313547	0.106507922	0.017268704	0.654525005	0.292143376	0.160033481	0.140940354	0.13972154	0.060198113	0.441414073	0.009994498	0.007699948	0.156895863	0.133622172	0.288408405	0.100699233	0.096639489	0.011569405	0.043309741	0.00768344	0.22933364	0.239640658	0.017656101	0.01183075	0.169219105	0.198787008	0.009166301	0.132421002	0.256839798	0.149743049	0.01383406	0.096664512	0.105317757
TCGA_B6_A0X5	0.872713786	0.00800171	0.204868284	0	0.949233657	0.913886135	0.066017944	0.188042393	0.846919361	0.036420097	0.019031455	0.103116996	0.026606531	0.164426455	0.038492567	0.176211066	0.380511584	0.066169343	0.016986283	0.539810253	0.128385739	0.123566154	0.156582851	0.155351764	0.03498451	0.248088458	0.210079655	0.008994876	0.145769499	0.092450969	0.186542406	0.08098215	0.247736347	0.006689093	0.004814102	0.004736068	0.17823825	0.273270561	0.269601383	0.322767075	0.077067192	0.158860078	0.055605571	0.051235523	0.103495072	0.063472455	0.036403364	0.115737948	0.052268826
TCGA_B6_A0X7	0.659946693	0.012560861	0.737583797	0.231931959	0.790256539	0.222089294	0.005382681	0.515560051	0.265523301	0.0458498	0.01678249	0.067822659	0.02363803	0.169589097	0.045393195	0.310439123	0.088931373	0.092221991	0.018512485	0.894649308	0.308849812	0.146834085	0.07508578	0.095653866	0.096974294	0.277138934	0.033546559	0.006275528	0.241400728	0.507173779	0.203911197	0.118258959	0.070655033	0.005031684	0.026832942	0.004438696	0.127454976	0.211316916	0.688004303	0.021317098	0.115068237	0.263532681	0.006387785	0.088787077	0.458532015	0.140130479	0.010767449	0.121118009	0.15326005
TCGA_B6_A1KI	0.383131454	0.00321932	0.419675216	0.125384461	0.714946077	0.113704713	0.332452909	0.277784901	0.010454638	0.022576929	0.012114455	0.01455455	0.715244029	0.168446971	0.071973545	0.145351468	0.273728361	0.054203849	0.00369896	0.19869489	0.129878199	0.132897906	0.010810889	0.181690713	0.049928423	0.206214249	0.063892438	0.006868356	0.115661105	0.527753031	0.383545655	0.118005694	0.160333942	0.00761169	0.183638566	0.003736924	0.111846214	0.255457281	0.241922337	0.02296443	0.095670377	0.029836453	0.00981878	0.170340109	0.43463951	0.175522449	0.013483982	0.133009767	0.127410855
TCGA_BH_A0AU	0.679533408	0.006780443	0.197399647	0.499406998	0.791435009	0.220318988	0.005581226	0.691553888	0.242832909	0.034242105	0.015906538	0.064664654	0.018243595	0.188223762	0.1152931	0.091650594	0.071442582	0.024547959	0.292656376	0.334191108	0.23471361	0.060662856	0.035340898	0.144356597	0.118770634	0.283296243	0.423432351	0.06678622	0.065811838	0.468870975	0.223175581	0.082429666	0.022473857	0.010614836	0.183978346	0.013779528	0.130253752	0.181659345	0.013406715	0.048922115	0.232983924	0.146108477	0.007531342	0.077703592	0.068315659	0.320059803	0.011666563	0.082674144	0.077873893
TCGA_BH_A0AZ	0.559578868	0.018307856	0.583868183	0.314857448	0.77087224	0.211018965	0.565827592	0.517752246	0.778039124	0.023153996	0.016664464	0.054954683	0.039282939	0.149028583	0.104674591	0.1399425	0.133342694	0.092037061	0.010139207	0.371934192	0.264278617	0.355137215	0.021769938	0.121299031	0.129065006	0.295913895	0.048436258	0.023269779	0.092825534	0.485006992	0.190181119	0.12452237	0.090060155	0.006349681	0.040522692	0.005419074	0.150545939	0.170408002	0.020765396	0.02262249	0.104380379	0.201300021	0.033467174	0.070250116	0.260619889	0.190136244	0.011412294	0.128946628	0.082723825
TCGA_BH_A0B5	0.611600847	0.01351174	0.800519765	0.12109749	0.809930792	0.128355414	0.075808745	0.289295837	0.543290411	0.022587073	0.014276417	0.029903344	0.397623696	0.138167798	0.137689342	0.101040665	0.102301876	0.05067739	0.508444011	0.263897809	0.201440784	0.254257626	0.022622799	0.105462859	0.092734835	0.139154123	0.06623858	0.133688665	0.106294798	0.701674653	0.387403396	0.091916756	0.060828918	0.088625378	0.109396405	0.005508688	0.310133247	0.323207965	0.023842063	0.046693175	0.156965949	0.16392648	0.009082799	0.058388331	0.365063168	0.185551281	0.301881795	0.450614954	0.158991227
TCGA_BH_A0B8	0.770622565	0.028019855	0.913866551	0.475035941	0.959741999	0.244999902	0.005589285	0.543348633	0.892668918	0.020463028	0.033946788	0.088535899	0.03590518	0.159016517	0.05757483	0.139642007	0.216101231	0.061262927	0.023878777	0.370454902	0.204186693	0.325762089	0.064846363	0.224583256	0.113832118	0.178209913	0.146177698	0.852050556	0.123524722	0.231795893	0.183107407	0.135787864	0.06244036	0.009440785	0.016164841	0.224994311	0.240655687	0.163089099	0.027029049	0.028579267	0.153230829	0.228072501	0.01171658	0.150678248	0.062004465	0.095334584	0.077185693	0.106208117	0.098228397
TCGA_BH_A0BA	0.378016734	0.026504728	0.466854917	0.618212259	0.880150468	0.410513201	0.010413119	0.548893607	0.936083822	0.018654554	0.011156985	0.200429604	0.051673884	0.191195343	0.036479476	0.132340548	0.143144154	0.188399707	0.036550337	0.678140535	0.299943709	0.362469309	0.065871027	0.067562088	0.064041387	0.243438953	0.081298756	0.010867555	0.206607874	0.435326833	0.116360988	0.122926627	0.173097545	0.01679949	0.035093076	0.004605636	0.324347731	0.233867227	0.029418779	0.015617263	0.055011202	0.433932375	0.014594295	0.12382851	0.341599215	0.209157775	0.403323335	0.260224666	0.110525068
TCGA_BH_A0BC	0.564274219	0.012891006	0.60115769	0.178112788	0.733463072	0.42262372	0.007389417	0.462842415	0.89747042	0.033503515	0.014042888	0.129540461	0.019264486	0.275103767	0.069759521	0.135777508	0.322760049	0.079911477	0.020023415	0.533830083	0.193670477	0.241141566	0.054701483	0.15252343	0.119767189	0.233972113	0.115483484	0.01134202	0.156076615	0.65693833	0.239185898	0.167126587	0.119568501	0.007481169	0.041912661	0.005615235	0.279150374	0.280010906	0.032420668	0.021249416	0.111908776	0.441787034	0.010118742	0.086976636	0.547085139	0.290886277	0.012381295	0.076252968	0.151636113
TCGA_BH_A0BF	0.483319486	0.012300747	0.633894147	0.297504864	0.545531127	0.147889843	0.349578785	0.253773582	0.076980355	0.031466867	0.01838716	0.058451043	0.091846412	0.20262628	0.332299553	0.114932788	0.467008298	0.048994981	0.001132606	0.350458354	0.276803145	0.208156735	0.021230618	0.138391378	0.05342017	0.252837648	0.161389935	0.075644445	0.100445854	0.568154231	0.433356522	0.101543522	0.081571645	0.078531156	0.266064535	0.004027476	0.311022268	0.244961763	0.046747464	0.052083441	0.211784072	0.190778077	0.064630553	0.067740884	0.108404171	0.506532647	0.02958696	0.077646582	0.152391131
TCGA_BH_A0BJ	0.405896236	0.029990357	0.103917059	0.391181474	0.466486462	0.413053336	0.008627362	0.594579947	0.842730903	0.028958783	0.008348137	0.134683487	0.046925233	0.142586412	0.067634456	0.183080617	0.066095649	0.113181035	0.025113823	0.495251582	0.582015502	0.154313665	0.113998505	0.090875124	0.11132494	0.329362792	0.046234427	0.027760041	0.169818827	0.439915808	0.210253854	0.119766142	0.15401414	0.021314224	0.029421874	0.007274877	0.162241006	0.126716278	0.023441964	0.030535932	0.128671076	0.281183148	0.013613054	0.132909612	0.082140175	0.204052338	0.029161347	0.121272487	0.16108446
TCGA_BH_A0BM	0.577438108	0.00233092	0.483139322	0.508850432	0.86400268	0.267569638	0.014057929	0.385103975	0.760431008	0.046995532	0.018220562	0.081675646	0.016782038	0.092337814	0.016205879	0.063845906	0.332490185	0.033516239	0.013272711	0.517545709	0.126585329	0.069379282	0.057869509	0.032209083	0.075205306	0.114723662	0.235506255	0.01496316	0.027318427	0.376568392	0.081979495	0.027137673	0.084932013	0.007383103	0.004701324	0.003282794	0.065016836	0.155079747	0.449327546	0.014479389	0.057095404	0.341406114	0.004956431	0.124912238	0.59166266	0.105298088	0.009222669	0.028498496	0
TCGA_BH_A0BS	0.614453042	0.00537985	0.010619443	0.467453158	0.882766097	0.221466703	0.002086752	0.194833575	0.693756819	0.05131004	0.027179381	0.063259559	0.152404123	0.162591204	0.083597003	0.268660307	0.27161928	0.121491962	0.014296386	0.627790621	0.13506902	0.150761814	0.036115658	0.080207172	0.149600538	0.333782437	0.013148015	0.715498652	0.058840532	0.300334041	0.31717772	0.153999692	0.117106386	0.004610935	0.017139699	0.006399034	0.304677471	0.162476392	0.026025801	0.015227366	0.087432391	0.241886976	0.00166479	0.073952421	0.366143789	0.105947131	0.018721872	0.042504089	0.114189325
TCGA_BH_A0BT	0.58748668	0.017339108	0.085990804	0.886692264	0.939772393	0.263569019	0.010166446	0.050824589	0.971503782	0.019901663	0.031408347	0.049408831	0.018462673	0.11306684	0.105022553	0.082615768	0.071599344	0.034067872	0.385846699	0.331957812	0.688450428	0.295347921	0.011635169	0.123117275	0.038607732	0.266088244	0.02762991	0.022616573	0.028860447	0.159907717	0.878602913	0.120065358	0.057736109	0.016212	0.173830552	0.008268773	0.362284383	0.129338066	0.04985534	0.053045457	0.073902826	0.240509874	0.013954668	0.131528695	0.207734495	0.14831293	0.024050029	0.01615627	0.200640448
TCGA_BH_A0BZ	0.653054704	0.346475808	0.74894872	0.556912856	0.68246894	0.22339306	0.588355155	0.432271057	0.837347803	0.022484285	0.021632155	0.307067959	0.574601317	0.163057896	0.19187091	0.042769355	0.417084607	0.05908263	0.01806991	0.592946121	0.427686599	0.29013025	0.095742159	0.02315963	0.035576754	0.275496123	0.612198531	0.017739777	0.153272176	0.58416432	0.434988443	0.057279973	0.064217338	0.419650114	0.203764923	0.004096907	0.327872159	0.25056765	0.514278927	0.022692736	0.168278396	0.33921981	0.09869379	0.110517343	0.339015775	0.410230548	0.419533682	0.057114759	0.14278491
TCGA_BH_A0C3	0.480646515	0.012673302	0.188891242	0.239696542	0.568550714	0.212408578	0.003811442	0.715438142	0.10859345	0.03735758	0.022900397	0.078101113	0.032813896	0.368422652	0.093345098	0.153300304	0.378529204	0.029386295	0.017678583	0.341272895	0.453520143	0.213181063	0.057976202	0.073321105	0.174352996	0.230219994	0.088438406	0.369393622	0.133752235	0.636832127	0.254913088	0.08776075	0.153121895	0.031688617	0.025017798	0.0088009	0.03795704	0.230736636	0.015314252	0.012203245	0.109168777	0.184695567	0.007717024	0.103598913	0.139485257	0.443955713	0.009571783	0.087297235	0.096561531
TCGA_BH_A0DG	0.454259363	0.008541668	0.650398688	0.448343976	0.578573523	0.262495763	0.006668625	0.535637335	0.178935671	0.031119249	0.015504756	0.052662145	0.054827587	0.226056469	0.499498072	0.195233245	0.089917626	0.038782707	0.011483055	0.472484499	0.110212084	0.308399087	0.026188097	0.146079143	0.060167308	0.214054401	0.102831544	0.520980587	0.064234718	0.520321609	0.26409545	0.02514453	0.091872363	0.014256959	0.544388201	0.00690158	0.1807497	0.226422671	0.058585593	0.016019111	0.193718189	0.33469681	0.009610155	0.132441776	0.403124705	0.340197975	0.014382909	0.139827038	0.100881109
TCGA_BH_A0DH	0.718758464	0.020943988	0.814978387	0.40523928	0.909788776	0.471868336	0.278262552	0.289439121	0.937988686	0.035937955	0.036682657	0.138283539	0.520814448	0.189530943	0.68534193	0.298612998	0.549971812	0.077608661	0.909504456	0.37709054	0.268046088	0.224097133	0.044052684	0.20432968	0.053150963	0.215781352	0.189737792	0.027653914	0.12356185	0.738220941	0.325715808	0.163148748	0.0741871	0.261987569	0.222200248	0.008577769	0.335938026	0.275901916	0.026401561	0.151667492	0.208357147	0.448310435	0.257298872	0.14465387	0.376837219	0.379578496	0.319887786	0.08403146	0.122015033
TCGA_BH_A0DI	0.481776041	0.473485673	0.656834119	0.653722588	0.527015267	0.250754932	0.502554328	0.717859464	0.78430764	0.028262386	0.023393927	0.261670795	0.052579197	0.178263122	0.237755153	0.113573417	0.149092369	0.081891303	0.329666279	0.452398243	0.296139545	0.212769441	0.107473435	0.147510529	0.10686377	0.209672535	0.11313842	0.021375851	0.074030308	0.658720537	0.288651994	0.05287914	0.114839453	0.326286611	0.066027385	0.010135374	0.343362468	0.20130235	0.421962456	0.062719805	0.137936278	0.112504433	0.046871938	0.10368689	0.391827278	0.274429315	0.010391468	0.129594253	0.157792468
TCGA_BH_A0DK	0.546759835	0.096825506	0.727847857	0.637581317	0.675937981	0.267083585	0.503224172	0.588194655	0.478516566	0.026490348	0.015401791	0.18496056	0.938363291	0.209512546	0.633506231	0.083931375	0.57311905	0.052074458	0.014991851	0.463572136	0.297873522	0.224665659	0.090833273	0.09710513	0.094439095	0.199979219	0.136626023	0.715104663	0.129641233	0.55268798	0.321216635	0.155380295	0.154946298	0.771645783	0.566598507	0.006075626	0.181569851	0.312456736	0.575269558	0.018851814	0.206972786	0.376173077	0.081356557	0.108550826	0.521378274	0.312736806	0.603137356	0.087714853	0.15162065
TCGA_BH_A0DP	0.570252768	0.029536172	0.754208157	0.664629865	0.737469335	0.292591404	0.015056135	0.64141154	0.822890533	0.034054832	0.015068524	0.102174581	0.039675478	0.146829799	0.086368806	0.063881668	0.117087328	0.093909336	0.020673994	0.229675338	0.274982509	0.17892845	0.102606005	0.206451635	0.07767327	0.296947646	0.030551019	0.012372877	0.207618756	0.716823322	0.210375745	0.171612558	0.150625467	0.018850324	0.137856598	0.01308018	0.217147101	0.207656037	0.508656947	0.02786174	0.067958998	0.235054198	0.018862098	0.086943508	0.440114252	0.357949578	0.046594236	0.077990488	0.145419311
TCGA_BH_A0DQ	0.603084204	0.004403362	0.115351825	0.11836446	0.699976858	0.286522833	0.003482317	0.267453988	0.166992351	0.020389396	0.023797776	0.164444753	0.044783796	0.165936342	0.068975075	0.269727038	0.130031072	0.037776352	0.018760324	0.390074453	0.235875842	0.18471073	0.071899853	0.142498204	0.079241248	0.112337239	0.040570544	0.01492191	0.063502577	0.419720029	0.188386902	0.057279025	0.140066044	0.008983833	0.175874399	0.006426555	0.166571695	0.299456097	0.077532119	0.038665842	0.147998934	0.220136535	0.028444824	0.105606056	0.051029719	0.15128153	0.030647721	0.071798682	0.193147248
TCGA_BH_A0DS	0.742572787	0.222560108	0.857132813	0.763474865	0.85709018	0.249109385	0.457738485	0.422689062	0.021197236	0.01187933	0.025278472	0.099850137	0.027375023	0.132368638	0.049494738	0.113226893	0.560485947	0.026144944	0.01682543	0.346468838	0.092222857	0.095445276	0.139852021	0.042643508	0.049375643	0.031500351	0.233057695	0.08528981	0.013666665	0.508824695	0.057474337	0.046995436	0.059112972	0.009301837	0.170382997	0.002537421	0.086457853	0.113171803	0.599042189	0.019154315	0.043975721	0.39758857	0.008750166	0.034437831	0.738262045	0.225725882	0.492959484	0.032228644	0.053629856
TCGA_BH_A0DV	0.376178756	0.00589431	0.466988175	0.221371693	0.438437021	0.411761498	0.244580612	0.509096883	0.331578416	0.045581719	0.025518866	0.072971572	0.023222571	0.195444069	0.197437085	0.103592578	0.075651564	0.168308351	0.00789769	0.432279187	0.149345015	0.185033761	0.03037892	0.055715195	0.091356844	0.163406583	0.054309857	0.016425777	0.09495112	0.636737037	0.424164481	0.099617888	0.120603958	0.01542428	0.200972297	0.006732256	0.333834397	0.223097262	0.083850235	0.046572785	0.145717458	0.184093891	0.016298104	0.107720947	0.347059198	0.319020819	0.023283608	0.039727402	0.119246727
TCGA_BH_A0E1	0.486222269	0.009049769	0.662612667	0.044767396	0.655601303	0.14537608	0.002865857	0.833009993	0.199346813	0.034288675	0.007420991	0.095707099	0.035358162	0.243610516	0.059261451	0.09510783	0.655322924	0.075485884	0.020638582	0.623409717	0.090212209	0.415183159	0.146331738	0.058526057	0.071805339	0.291030959	0.03982823	0.00493893	0.10538303	0.274216526	0.110621381	0.045289516	0.110770044	0.061734733	0.006316284	0.010173594	0.061051043	0.05953137	0.661030024	0.014226868	0.124952834	0.297559201	0.002870227	0.095776384	0.748992052	0.173649026	0.011637198	0.073787666	0.083141182
TCGA_BH_A0E2	0.702931163	0.001241222	0.881920704	0.835692105	0.805195567	0.420577632	0.302626398	0.56239912	0.116857389	0.009156235	0.022549575	0.088836598	0.106129563	0.072738361	0.03639618	0.069621316	0.157888407	0.067066826	0.031044459	0.786845899	0.181239161	0.167598528	0.15797092	0.120813413	0.048528995	0.087808786	0.065053839	0.201448166	0.070236611	0.279828305	0.120053447	0.154086922	0.077931722	0.00185035	0.168637172	0.003444976	0.300893078	0.065938942	0.671139405	0.014085991	0.048575011	0.522499996	0.014328854	0.027708207	0.75488007	0.26572766	0.002623277	0.096243887	0.056221797
TCGA_BH_A0GY	0.677180227	0.011101472	0.718471489	0.699930667	0.783750128	0.967892954	0.072671581	0.307443312	0.89731189	0.012513314	0.028146728	0.085302457	0.034212708	0.081327597	0.109445461	0.122186972	0.181079071	0.064261176	0.798571612	0.712749605	0.292745887	0.081833714	0.416161396	0.141919339	0.118039551	0.170396101	0.025916742	0.008383792	0.085365229	0.555407793	0.270951627	0.019721699	0.065136779	0.006497222	0.012412526	0.010661013	0.289929113	0.095706749	0.50470627	0.01026657	0.117301015	0.450287427	0.009038087	0.067833522	0.128254957	0.221468773	0.007719564	0.075572849	0.093521525
TCGA_BH_A0GZ	0.643544196	0.025768246	0.81928309	0.723203545	0.387613695	0.198475082	0.004046217	0.690048965	0.018661395	0.020969193	0.015327333	0.216175337	0.007232611	0.113580484	0.078149921	0.140492236	0.529806207	0.105016791	0.018164033	0.692205323	0.233266388	0.140215971	0.09358247	0.181556004	0.100062647	0.146529341	0.058015346	0.033667102	0.133884171	0.465829256	0.258087981	0.225777189	0.083760926	0.003014699	0.076896017	0.005412835	0.200509638	0.070022308	0.687987746	0.017187925	0.048922436	0.161178287	0.00119881	0.052246319	0.339137045	0.199086588	0.013041869	0.037162153	0.093313009
TCGA_BH_A0H0	0.832912833	0.011023833	0.266914101	0.691263722	0.913831255	0.225398998	0.005773307	0.705715056	0.127752267	0.052598443	0.006662867	0.10041349	0.04706861	0.103959188	0.073606177	0.193301638	0.582410262	0.069002128	0.020560912	0.888608924	0.0882223	0.057283873	0.168131561	0.141347132	0.060163792	0.291702423	0.065540422	0.005599072	0.069972052	0.89429212	0.169929425	0.085949679	0.10213788	0.237706585	0.035418035	0.003018171	0.222508639	0.105691526	0.780943837	0.016250204	0.153582351	0.346026011	0.006579005	0.110958007	0.528160929	0.744384569	0.015512111	0.096444033	0.090038642
TCGA_BH_A0H3	0.532469818	0.004611829	0.667966497	0.545067518	0.736572286	0.159850261	0.0019293	0.620519923	0.717599852	0.037891967	0.012552729	0.059382116	0.022892639	0.12595623	0.12480226	0.017785985	0.05187359	0.025123433	0.015247524	0.464586901	0.075311425	0.27585012	0.045254264	0.107437232	0.074952832	0.135163114	0.028194171	0.010075631	0.161099557	0.513327192	0.29629437	0.081652446	0.13471006	0.005038571	0.076612358	0.008921704	0.146048264	0.172066097	0.098734388	0.009874327	0.163213179	0.210413587	0.006795047	0.077758399	0.61791086	0.220918763	0.008645254	0.127585743	0.100401432
TCGA_BH_A0H6	0.66570738	0.008620161	0.005618125	0.045976473	0.922315997	0.284002665	0.001360608	0.672093578	0.875461772	0.012345847	0.022813519	0.078708405	0.026821391	0.202642273	0.043645044	0.024183331	0.016487177	0.078786307	0.01714527	0.279421032	0.096956339	0.208032252	0.090898193	0.04808217	0.039252188	0.258894019	0.02132475	0.010014097	0.032233016	0.334583129	0.258059326	0.097357576	0.026818108	0.0056735	0.023920089	0.006908602	0.166349099	0.180968481	0.303968919	0.036308877	0.066952052	0.223347254	0.012789175	0.015938563	0.222010757	0.167490582	0.019495208	0.035210358	0.065944045
TCGA_BH_A0H7	0.735745155	0.004326927	0	0.081315216	0.927211571	0.274398268	0.266655609	0.286333563	0.965937774	0.009918257	0.014263308	0.095944189	0.029126875	0.122521995	0.044574526	0.117410707	0.349664235	0.094264746	0.089791353	0.82225961	0.279926742	0.210217717	0.453612819	0.084113192	0.105096407	0.078642676	0.089318594	0.297914226	0.049572624	0.633477702	0.131441979	0.053734971	0.10942603	0.033872874	0.127530374	0.005117083	0.093182903	0.180682804	0.317615558	0.017638613	0.058731267	0.17872112	0.004875148	0.067396011	0.112278181	0.112382077	0.010584921	0.104523442	0.109286408
TCGA_BH_A0H9	0.512365162	0.02371999	0.011481936	0.162274645	0.411654852	0.2801138	0.004970068	0.299192962	0.20198424	0.016686154	0.005794873	0.135994895	0.028329627	0.187137515	0.152941647	0.130364889	0.039705145	0.14192317	0.015669614	0.130682471	0.482230297	0.240076942	0.11555023	0.143403962	0.10254772	0.22163396	0.066024644	0.012061256	0.117173551	0.366277155	0.274910839	0.115160143	0.119652012	0.013474729	0.041871309	0.009525191	0.171398102	0.214628271	0.017541584	0.020437823	0.169568889	0.18217015	0.003553676	0.19788167	0.671380115	0.221666281	0.012506115	0.08432074	0.103010926
TCGA_BH_A0HA	0.655605916	0.011035129	0.050969519	0.143879113	0.887802902	0.293350617	0.006128305	0.147801435	0.921183084	0.021239743	0.030146184	0.054575314	0.04660581	0.131028521	0.119667939	0.104788745	0.235955794	0.057403462	0.01456185	0.469673098	0.282057777	0.3214798	0.017627553	0.075071514	0.099000088	0.292135777	0.092393212	0.013327139	0.122855459	0.421095239	0.646808914	0.083281739	0.058854273	0.021427135	0.062048526	0.008651486	0.173058845	0.136796451	0.030147425	0.048602082	0.159950532	0.145136251	0.004653084	0.091844403	0.128698014	0.135386046	0.019883327	0.046346167	0.207735396
TCGA_BH_A0HB	0.650386083	0.023164581	0.735780554	0.643505846	0.857692142	0.18121739	0.021233992	0.468127176	0.667707903	0.030384878	0.020063723	0.159964576	0.049728808	0.170338772	0.050338134	0.0344656	0.071228308	0.154995821	0.01922598	0.411123861	0.112493932	0.361193794	0.068806817	0.139967271	0.116409347	0.224969312	0.125524848	0.01571655	0.126219537	0.783792631	0.189094986	0.170811378	0.132798106	0.016143896	0.013135677	0.005675978	0.125158522	0.21009884	0.02621483	0.011369633	0.140494368	0.270303707	0.014127611	0.095846815	0.342865402	0.289053968	0.014328694	0.100445697	0.106559049
TCGA_BH_A0HF	0.231210858	0.001132297	0.294661003	0.487264418	0.742490744	0.343512597	0.007274176	0.448495282	0.826283671	0.033623345	0.037085346	0.10071942	0.01654834	0.09622739	0.072793284	0.070694516	0.031745035	0.058419939	0.010329918	0.653387176	0	0.137182872	0.09853942	0.029960764	0.049463929	0.144804823	0.043816172	0.004727134	0.057610213	0.573308191	0.177626751	0.022456216	0.128109166	0.012447385	0.015395039	0.000887094	0.147018367	0.202860335	0.286464005	0.009026622	0.042770419	0.357183294	0.003988458	0.028790003	0.472474085	0.170199461	0.009083163	0.008031361	0.042603276
TCGA_BH_A0HI	0.62809941	0.014635941	0.487497476	0.145407629	0.848950307	0.414955737	0.031764982	0.357636674	0.923653958	0.033540683	0.037177113	0.118901229	0.099018841	0.179960359	0.083947007	0.190793542	0.153887405	0.066032604	0.012015458	0.453705756	0.134877527	0.154357936	0.033899433	0.22858587	0.10247454	0.281769574	0.030339097	0.008827909	0.119112943	0.330948355	0.286617751	0.002642787	0.138990938	0.008132803	0.028839962	0.00873339	0.135948739	0.209060101	0.183381336	0.025738791	0.119563417	0.409924501	0.010640019	0.086830324	0.064151483	0.291246101	0.006303473	0.152979369	0.137150043
TCGA_BH_A0HK	0.712325228	0.034007741	0.8727006	0.90723475	0.888528149	0.253859727	0.648754626	0.337153989	0.943998061	0.042295254	0.005397386	0.127492236	0.050898751	0.214663448	0.248116157	0.176108549	0.688711821	0.075386465	0.014086981	0.455647085	0.171722343	0.162685248	0.076398217	0.128135468	0.092181951	0.266128894	0.322986878	0.610191204	0.116541718	0.621694329	0.233699656	0.103449068	0.140979247	0.540585699	0.432045209	0.374836237	0.264160185	0.203739374	0.02140573	0.029333551	0.127064133	0.21591211	0.09800373	0.100857349	0.862134573	0.091477475	0.02311582	0.216585755	0.13688537
TCGA_BH_A0HN	0.774212903	0.015674184	0.269002495	0.363361312	0.971759002	0.26753212	0.003550934	0.30169555	0.985642893	0.007621187	0.033476782	0.112729411	0.161971531	0.101880808	0.106470833	0.197276735	0.351256537	0.030300586	0.018332238	0.32417891	0.553582758	0.115418204	0.051283864	0.138183819	0.030843884	0.13480386	0.035031283	0.08493664	0.024633728	0.104583483	0.281513218	0.077206952	0.055006049	0.002415901	0.028093611	0.005560116	0.182148014	0.154100837	0.803378776	0.01845503	0.0237891	0.441975783	0.001850371	0.044778467	0.858637191	0.152928535	0.007750776	0.059853648	0.07441635
TCGA_BH_A0HP	0.153877384	0.016364975	0.669867002	0.69858082	0.760777617	0.301448571	0.538510184	0.652542441	0.867663016	0.024492973	0.013861277	0.08731981	0.028134464	0.160142132	0.121683123	0.088269288	0.324611042	0.060779472	0.019497199	0.502272053	0.451952362	0.14942205	0.053406991	0.122379009	0.074955773	0.283680252	0.047725282	0.01151118	0.278657717	0.431710865	0.346170348	0.174867763	0.118216613	0.013073763	0.049279028	0.007406669	0.263555868	0.164472204	0.080952722	0.028843556	0.170802217	0.229045692	0.007602893	0.138810261	0.603440014	0.20503478	0.016609403	0.09016805	0.172739724
TCGA_BH_A0HX	0.727150677	0.010909191	0.570626848	0.601383957	0.84658684	0.257481019	0.016368552	0.369911664	0.036634752	0.010643757	0.018264072	0.058081811	0.051437344	0.210717315	0.043379956	0.107876335	0.177619984	0.046176308	0.015911386	0.43361909	0.261648024	0.321631053	0.077845605	0.024665414	0.045013608	0.166320669	0.580432662	0.660169593	0.121073787	0.441580626	0.140306827	0.056723946	0.091080714	0.013352724	0.041697559	0.003473522	0.148265785	0.079517822	0.705193457	0.006028543	0.119330453	0.299468175	0.005251223	0.138314911	0.441567611	0.16913643	0.014651618	0.033838904	0.075053396
TCGA_BH_A0W3	0.728092822	0.012908286	0.668207005	0.060924225	0.922549248	0.20351974	0.001018989	0.135090724	0.964244448	0.026442455	0.018981093	0.048778204	0.101888728	0.229679146	0.080641017	0.085502256	0.074585134	0.072898449	0.014377632	0.410048298	0.180969555	0.21310323	0.057059927	0.171963097	0.063059436	0.257282446	0.011496828	0.016859716	0.204884826	0.157760204	0.263881575	0.073568594	0.103199139	0.005344034	0.031063586	0.007278986	0.241923074	0.151978555	0.56555195	0.035771561	0.190768473	0.227609008	0.00447621	0.093994713	0.785909795	0.149027511	0.03782827	0.101224001	0.118065738
TCGA_BH_A0W4	0.29936098	0.012524899	0.417295079	0.104252719	0.759815154	0.415643065	0.018141767	0.259710744	0.422247349	0.030352418	0.019691051	0.058955159	0.030619784	0.155661739	0.073778684	0.176607317	0.282788098	0.065787297	0.019570662	0.465449052	0.058637637	0.091768248	0.061424289	0.150569769	0.085684669	0.268716013	0.020057948	0.0125821	0.043618448	0.471842077	0.19804339	0.096885902	0.064078999	0.007035948	0.015417516	0.009464766	0.027812125	0.141604697	0.191785232	0.028755966	0.143677963	0.218011436	0.009001093	0.056529579	0.143588916	0.156256541	0.010411374	0.042308112	0.063118141
TCGA_BH_A0W5	0.498862804	0.022174045	0.139283399	0.150042856	0.52897877	0.229408449	0.025281762	0.608685363	0.758320777	0.022766496	0.025965167	0.16423783	0.078025163	0.251782045	0.095480556	0.219755177	0.261664431	0.054854088	0.016031834	0.289437063	0.186269255	0.136205253	0.05752141	0.181502818	0.151536817	0.290954304	0.152941528	0.012648789	0.118863132	0.586961466	0.324499741	0.120713744	0.198603931	0.092547623	0.040937875	0.005560049	0.16141488	0.123960031	0.025839702	0.042795462	0.106621519	0.213044625	0.221419837	0.141608279	0.134028137	0.434571963	0.031307854	0.057544885	0.130418566
TCGA_BH_A1ES	0.633294791	0.021328341	0.703849109	0.7301895	0.850084048	0.149787503	0.616357684	0.233301157	0.847984241	0.043419563	0.031991048	0.040151077	0.049784647	0.333573635	0.373617156	0.203847692	0.074623626	0.071787749	0.007098826	0.206544006	0.146609589	0.503153268	0.029834169	0.215149295	0.206088876	0.274961757	0.058692254	0.756611785	0.149676086	0.335571834	0.408241428	0.133420986	0.291244214	0.022920067	0.062535222	0.004831208	0.420020858	0.154354995	0.762040641	0.145872371	0.237899946	0.205125205	0.002775974	0.128054306	0.454578581	0.079969002	0.034611455	0.202965894	0.178974872
TCGA_BH_A1EU	0.259598198	0.039680743	0.353009869	0.203187266	0.636995807	0.392294538	0.020776029	0.459473519	0.812727773	0.049127621	0.02760638	0.060752697	0.170651489	0.192827041	0.153863547	0.086129961	0.112390442	0.030754978	0.009775223	0.425151549	0.18304071	0.067393853	0.023901281	0.094382739	0.145384364	0.242308966	0.110593863	0.050094478	0.055781726	0.634630838	0.461451368	0.09292262	0.259759146	0.087362268	0.072335146	0.021222264	0.122499897	0.100295741	0.029299961	0.040769375	0.196374292	0.218658463	0.078225257	0.053921336	0.053898417	0.350365877	0.021259606	0.130834475	0.103093648
TCGA_BH_A1EX	0.3652816	0.030480778	0.731982466	0.162746294	0.732704116	0.100577253	0.014524293	0.191497435	0.008819521	0.059049462	0.006414912	0.043205978	0.05334928	0.141421998	0.054148746	0.19633361	0.193850944	0.07151262	0.006530531	0.150669553	0.420301899	0.276085105	0.013547588	0.205523314	0.16147211	0.072689854	0.069389341	0.013281925	0.191917788	0.307345673	0.389075193	0.142988853	0.154569925	0.013223449	0.586208249	0.005959373	0.19842645	0.167374115	0.186303574	0.032356338	0.139223575	0.070638876	0.015317151	0.126459296	0.224910536	0.202660376	0.008899376	0.214319606	0.155814901
TCGA_BH_A1EY	0.476541801	0.025718445	0.615806393	0.638684442	0.579400808	0.095076744	0.425380318	0.481689491	0.611703466	0.035355455	0.025028904	0.465554691	0.033429085	0.197914788	0.322267223	0.217202379	0.352960305	0.073569156	0.006787408	0.214465903	0.31334229	0.354118796	0.023543916	0.219376081	0.063065278	0.170219509	0.132145654	0.438140011	0.076072414	0.476658917	0.377773588	0.051839652	0.141871055	0.440203507	0.10241196	0.006429643	0.076563838	0.169786033	0.06263333	0.50747474	0.090679526	0.116501749	0.021225318	0.06658239	0.216570035	0.327363724	0.030741127	0.152645882	0.179505118
TCGA_BH_A1F8	0.643909068	0.022895178	0.815286872	0.772262075	0.76577809	0.090377967	0.011180015	0.122646226	0.605204115	0.01877807	0.018110885	0.036736525	0.059270688	0.184920751	0.727504056	0.167437381	0.595160358	0.10004118	0.005477197	0.286524202	0.170321669	0.138268466	0.02072247	0.173792054	0.04334732	0.149823839	0.047503814	0.788258679	0.107882585	0.216674624	0.166077656	0.09017977	0.084796991	0.042947723	0.106194746	0.004483699	0.212763737	0.142940749	0.81266221	0.017025032	0.094582584	0.07960096	0.016804278	0.134627211	0.68954585	0.138410748	0.008918861	0.133371953	0.122627532
TCGA_BH_A1FB	0.395440115	0.019520189	0.304370321	0.225765634	0.579605062	0.231060075	0.029169142	0.721616955	0.510538461	0.019847045	0.028800065	0.010896233	0.055645215	0.193016588	0.067137722	0.138868372	0.113488771	0.068336858	0.004572159	0.212851055	0.18271128	0.316515855	0.02425712	0.25328214	0.041169813	0.158369166	0.109483431	0.025581487	0.337186024	0.66228958	0.378788687	0.113628225	0.120890794	0.044336387	0.070931692	0.004500221	0.104529636	0.187342598	0.188800116	0.068931649	0.180194683	0.158279041	0.03162464	0.132844088	0.131626196	0.351626948	0.011262951	0.166905188	0.124560044
TCGA_BH_A1FE	0	0.023712395	0.005232733	0.274362236	0.231052907	0.247237029	0.01045708	0.854563786	0.160323867	0.020461229	0.028355081	0.091916237	0.034919887	0.280786991	0.016513584	0.171668085	0.025379282	0.097376312	0.00978257	0.376493498	0.181316362	0.202774773	0.01468442	0.181868325	0.137097645	0.286681023	0.019154399	0.004872297	0.195363455	0.870431131	0.358149022	0.160618677	0.140368128	0.040725099	0.067121443	0.006373189	0.2859933	0.175270656	0.019282806	0.039091344	0.13758641	0.190558617	0.002394737	0.14686399	0.020677255	0.213454566	0.011483498	0.158135859	0.139436905
TCGA_BH_A1FN	0.530773941	0.021258249	0.004230768	0.713093044	0.703650496	0.113450164	0.005846898	0.171140079	0.896539986	0.033913582	0.007197215	0.035251096	0.04047161	0.16172426	0.018773982	0.181993917	0.025157457	0.116791444	0.007042038	0.231754924	0.287823589	0.266892411	0.018832687	0.21218303	0.102613233	0.156318527	0.014675191	0.008210374	0.222527265	0.22262672	0.258677786	0.199281391	0.20820217	0.007489361	0.033347379	0.005181175	0.180441777	0.23655696	0.163815272	0.070720348	0.15109914	0.092242373	0.004190264	0.160325537	0.239882695	0.201941077	0.009269443	0.169681247	0.17364447
TCGA_C8_A1HE	0.642748312	0.03047917	0.801619469	0.485412198	0.875136003	0.287145601	0.015099994	0.868080654	0.899005101	0.022556199	0.019400606	0.024153985	0.086251217	0.192777724	0.022715053	0.183858664	0.067912146	0.114985499	0.007156318	0.198044627	0.35895607	0.321712059	0.025793712	0.208819751	0.081612059	0.211229905	0.042146506	0.010435829	0.191228732	0.257819985	0.268591973	0.127780287	0.130749264	0.009682184	0.046700938	0.005380609	0.311877379	0.20348868	0.282828944	0.097253201	0.185935439	0.131642885	0.00765482	0.257104274	0.440178144	0.137837826	0.010209775	0.214279007	0.166165652
TCGA_C8_A1HG	0.737005066	0.008627705	0.200644646	0.678466535	0.698499731	0.27977966	0.360996334	0.198171881	0.782567051	0.020243034	0.03113732	0.048265453	0.066813088	0.25420165	0.072326185	0.175175213	0.472182341	0.088669575	0.010164897	0.453397342	0.296332919	0.304146493	0.013230694	0.109299528	0.11496794	0.174490358	0.140387109	0.058597798	0.051498411	0.411359694	0.483324484	0.091283736	0.103481269	0.079142239	0.029741478	0.00516688	0.2638303	0.185111529	0.172654315	0.121727282	0.15666967	0.130915437	0.046489287	0.093474074	0.046445279	0.353468819	0.018157527	0.077749339	0.13880505
TCGA_C8_A1HI	0.602087781	0.009983406	0.613571829	0.499286373	0.821663005	0.169086458	0.008224504	0.418768037	0.545317041	0.040877179	0.02011894	0.097048037	0.043786733	0.192861952	0.16368807	0.103462992	0.103015917	0.018688843	0.008965596	0.325054125	0.29830921	0.181959714	0.016307761	0.162580162	0.110747061	0.220690929	0.031173664	0.04164753	0.096715517	0.483792067	0.356503617	0.072902612	0.140497584	0.026840263	0.026593963	0.007144752	0.312223039	0.130979324	0.142235636	0.059465815	0.160477523	0.261416575	0.033354052	0.077804592	0.51852649	0.124936485	0.016810653	0.135475697	0.164278772
TCGA_C8_A1HM	0.66853896	0.022870408	0.474707467	0.787501201	0.766894583	0.289670816	0.062460361	0.255653351	0.014945545	0.027043345	0.02244891	0.0891409	0.04996758	0.184957958	0.797476499	0.094368434	0.154968961	0.056360162	0.011525409	0.45656751	0.287012266	0.144272148	0.241229819	0.033324649	0.19394842	0.118817797	0.100030326	0.014471955	0.053525047	0.21761735	0.321265902	0.14330261	0.093727739	0.018058433	0.033924808	0.027871328	0.131764648	0.228492858	0.188853703	0.029050652	0.116678425	0.347458398	0.055086071	0.057156074	0.192923933	0.268394218	0.033196383	0.041402969	0.076090064
TCGA_C8_A1HO	0.707737636	0.190722805	0.627477006	0.569624474	0.894332746	0.200492111	0.433432684	0.746261552	0.012004415	0.035890232	0.01477983	0.809222839	0.574052209	0.215930688	0.035073297	0.23737901	0.424147276	0.111485773	0.002647391	0.269813139	0.291840782	0.301876602	0.020136117	0.180705302	0.077083416	0.180588331	0.071739387	0.004920424	0.061450063	0.0935988	0.370638232	0.117844462	0.15623258	0.082057156	0.478081465	0.005710136	0.225911207	0.201448611	0.942451274	0.036155853	0.108095821	0.189677683	0.006263709	0.092638922	0.794195186	0.081705813	0.028087226	0.197823665	0.14053092
TCGA_C8_A26V	0.651885878	0.019040767	0.817787965	0.753343684	0.86058514	0.156085264	0.029614705	0.115396165	0.020416053	0.045683319	0.022315913	0.081000474	0.413253654	0.300441058	0.119959058	0.216705897	0.401848643	0.181391999	0.008853895	0.264993125	0.383851464	0.405792661	0.021203147	0.301380892	0.28404622	0.396633572	0.544780834	0.785584365	0.149582671	0.53537521	0.641682613	0.106916292	0.200107679	0.036616411	0.548316171	0.013602462	0.294649908	0.424350635	0.869070219	0.089009315	0.237386813	0.185257756	0.017369981	0.144991717	0.370278334	0.201603527	0.024535238	0.20827542	0.324207113
TCGA_C8_A26Z	0.755562093	0.016515614	0.011528265	0.738568203	0.923520064	0.139637373	0.007519031	0.042987857	0.815074705	0.037564221	0.012224951	0.040936096	0.030016955	0.253244318	0.129225833	0.200161603	0.304315751	0.10941408	0.006452207	0.156365811	0.30909828	0.310582569	0.024485715	0.297455411	0.25939297	0.333036344	0.044545684	0.015873413	0.082882838	0.059031756	0.692498369	0.138529259	0.129188295	0.025448793	0.05207967	0.015796068	0.549776691	0.23214394	0.021900749	0.078393279	0.187810466	0.072499603	0.008848089	0.145842004	0.629745672	0.138471551	0.011422662	0.132847024	0.261554412
TCGA_C8_A273	0.137738071	0.026174069	0.792074278	0.136470877	0.837326702	0.150633177	0.203644911	0.141202808	0.189498759	0.036358163	0.010622834	0.064300946	0.070855055	0.234535917	0.077304133	0.281588803	0.145958938	0.09176851	0.00761125	0.24567082	0.354605687	0.45395151	0.016437997	0.253271105	0.19423001	0.225457813	0.82838574	0.096251233	0.233602362	0.180864104	0.621302671	0.175264379	0.198401432	0.103971296	0.062168833	0.014336711	0.340704839	0.300645621	0.048236342	0.063690246	0.306139021	0.21413945	0.039897893	0.13834954	0.154750189	0.227300882	0.011182417	0.12984777	0.338712359
TCGA_C8_A274	0.704000746	0.01213214	0.849025742	0.70411344	0.931570468	0.32033305	0.496998433	0.343884558	0.648008442	0.054397882	0.007327583	0.05876955	0.05149827	0.270061356	0.129649316	0.177137609	0.409951311	0.202656199	0.006562746	0.179934619	0.490528078	0.481169131	0.038225968	0.226157847	0.194853644	0.452169881	0.438139213	0.360926301	0.133170414	0.183348307	0.541955941	0.103900874	0.158035922	0.019221262	0.271231866	0.015888655	0.593912643	0.216472512	0.934608509	0.059673038	0.268174082	0.089758112	0.014001004	0.205306622	0.652750685	0.18084997	0.011582342	0.176652697	0.314299743
TCGA_C8_A27A	0.801820742	0.224150515	0.016518789	0.384819327	0.938763577	0.225434815	0.736162027	0.553837984	0.076980723	0.039037144	0.031727514	0.40002886	0.030530508	0.185069159	0.082381508	0.193180965	0.710336528	0.095374786	0.003807531	0.222302265	0.387778807	0.274233776	0.169877019	0.201241763	0.119899508	0.332032294	0.518211827	0.017052822	0.071284553	0.256549599	0.413173214	0.121164913	0.197475506	0.01744993	0.04556544	0.029758871	0.662466904	0.352204625	0.945964227	0.051938158	0.135540214	0.108934028	0.007583347	0.120811085	0.602588506	0.074383672	0.011785324	0.179040362	0.271911182
TCGA_D8_A1J8	0.475906842	0.021614674	0.736933381	0.142474694	0.636405311	0.069086171	0.436914917	0.344692431	0.753349542	0.054229398	0.00356455	0.077415374	0.060283852	0.229899715	0.053562841	0.176002855	0.306631345	0.098617816	0.008278469	0.167767826	0.214937874	0.318668798	0.048040146	0.233277321	0.108252245	0.216987067	0.692902464	0.689006282	0.295077504	0.315806863	0.327212209	0.115888994	0.146549453	0.685962727	0.62509734	0.531157306	0.239097463	0.187463648	0.02146752	0.030133545	0.168753213	0.087832971	0.029620773	0.118884356	0.48394552	0.239122696	0.021837781	0.125222514	0.237409533
TCGA_D8_A1JC	0.650447616	0.014076635	0.026536683	0.463796081	0.820607381	0.098023342	0.005240909	0.284184527	0.106439404	0.041776227	0.009075613	0.008640627	0.049150634	0.316729514	0.052667255	0.169310839	0.03555798	0.042622526	0.002911623	0.220666938	0.136465078	0.279212842	0.017555671	0.139122487	0.018364556	0.29414082	0.052175731	0.465801633	0.07927267	0.309622275	0.274950426	0.118603775	0.14085448	0.043410044	0.026943883	0.008909815	0.322171564	0.244321282	0.0841165	0.083968485	0.131562255	0.059154857	0.018751059	0.108274444	0.628816474	0.181410088	0.016065853	0.094856026	0.144142769
TCGA_D8_A1JD	0.647011528	0.017736568	0.699350647	0.617395961	0.776656001	0.075079771	0.002535507	0.263778169	0.034460634	0.007739712	0.006128293	0.094227785	0.019704391	0.191579504	0.05098378	0.174137574	0.117663072	0.054984909	0.005347917	0.173559846	0.131233349	0.231198752	0.020512337	0.17257004	0.039469559	0.196479233	0.064411707	0.011312175	0.134924978	0.349862387	0.139720152	0.115861023	0.118443204	0.056737972	0.041706183	0.003753705	0.208660466	0.083009033	0.020369945	0.03978318	0.068266876	0.109991852	0.014557766	0.096846943	0.084049008	0.421298726	0.013175761	0.114941907	0.120910061
TCGA_D8_A1JE	0.520072672	0.015449521	0.641472997	0.113866883	0.706597308	0.183778218	0.004355605	0.316818417	0.67673285	0.026990516	0.019956441	0.010689974	0.585376485	0.140248547	0.065411042	0.257895677	0.358311499	0.108189678	0.004195028	0.167799164	0.126399078	0.289709805	0.027986384	0.236543665	0.06056777	0.354402728	0.044015867	0.012167048	0.115913409	0.363236454	0.469680755	0.131556007	0.082119143	0.00717428	0.043193157	0.005104547	0.217929567	0.204298135	0.021070349	0.037842395	0.207577232	0.078433905	0.006267256	0.129355225	0.481577536	0.171263267	0.011398117	0.157259791	0.187801925
TCGA_D8_A1JH	0.089211012	0.01651259	0.318743638	0.258546461	0.4948052	0.166866816	0.066752952	0.766465206	0.704552414	0.04861358	0.37012012	0.085208705	0.064054874	0.400124317	0.067255445	0.227112193	0.220040193	0.094900204	0.005124787	0.248611062	0.110890941	0.274605093	0	0.201300508	0.010499841	0.22301704	0.076071645	0.041689942	0.145980884	0.601781431	0.488259208	0.590959474	0.160062073	0.187186373	0.137912866	0.008769184	0.229419754	0.309085212	0.251517896	0.151549342	0.276291476	0.068920308	0.013080655	0.248893418	0.099629475	0.249289342	0.055851684	0.267260261	0.150656791
TCGA_D8_A1JI	0.755414281	0.016363568	0.103582008	0.258079625	0.818087266	0.154311109	0.005091908	0.019058603	0.010721743	0.022114085	0.007311787	0.009402004	0.553999324	0.300531106	0.095873348	0.256412175	0.365683303	0.065612444	0.008545522	0.194052858	0.178266832	0.228622587	0.021301659	0.17574994	0.113785174	0.245618376	0.062492013	0.521969236	0.172240317	0.292988259	0.282128548	0.106860343	0.058334987	0.025938932	0.076942173	0.010729461	0.222866669	0.21351956	0.042210857	0.067025458	0.187700896	0.054898245	0.012746117	0.14926602	0.246224051	0.124404144	0.063247495	0.162140334	0.157970202
TCGA_D8_A1JJ	0.429866955	0.015130077	0.667164349	0.713989832	0.695059303	0.097263618	0.377611995	0.354356001	0.770224025	0.022200067	0.011473887	0.033831433	0.031316792	0.195099967	0.021268778	0.127436029	0.107036818	0.053646013	0.005089319	0.167261509	0.088097183	0.170641987	0.042088972	0.198230012	0.086876459	0.092649713	0.57881458	0.421988888	0.10454111	0.389775435	0.304336852	0.129950829	0.099442294	0.02544496	0.179771661	0.003553297	0.161526362	0.215855341	0.021099971	0.057592127	0.080915444	0.120717634	0.008307157	0.126459687	0.563431483	0.153601419	0.027015523	0.179375029	0.138681635
TCGA_D8_A1JK	0.321613949	0.012670195	0.296885884	0.408284551	0.734108641	0.118032706	0.008669682	0.305019909	0.628686627	0.307629043	0.015032138	0.019252091	0.043705734	0.196418783	0.05708798	0.139659236	0.119095901	0.097520647	0.004051927	0.130161274	0.154582954	0.415854653	0.016561623	0.126303303	0.116611643	0.314517966	0.053523499	0.588698509	0.131320329	0.540741967	0.425739478	0.122115766	0.108602123	0.029088789	0.037581052	0.006288762	0.175279353	0.127184296	0.017290116	0.049326853	0.093142967	0.065918867	0.002801348	0.131660469	0.096392279	0.347644495	0.010812287	0.145716689	0.209311069
TCGA_D8_A1JM	0.709913946	0.048357219	0.007616937	0.865574998	0.898087214	0.059892578	0.743638123	0.92716424	0.901086954	0.049859644	0.00871191	0.027832129	0.052786456	0.201363096	0.154033847	0.203233154	0.222559566	0.084776771	0.533855723	0.229248554	0.177580568	0.254291832	0.106243356	0.060594573	0.162973083	0.199951161	0.034857395	0.014302894	0.24513379	0.993975251	0.663442652	0.109963979	0.180060942	0.892805875	0.145364269	0.006378687	0.164175605	0.137954535	0.727947124	0.061147323	0.116726777	0.182633107	0.011111855	0.142848824	0.804576015	0.776671519	0.008047565	0.107707645	0.175708147
TCGA_D8_A1JN	0.775151309	0.028668162	0.913367649	0.560256984	0.92819037	0.134155548	0.75268021	0.229246677	0.972045253	0.046314486	0.012805644	0.672998502	0.038379582	0.228552032	0.045314341	0.107129559	0.204753813	0.108524969	0.004084686	0.188051755	0.212345683	0.221386321	0.083792493	0.223797116	0.076175865	0.240183983	0.989928558	0.013465805	0.139599486	0.256110652	0.286951013	0.214062928	0.110326315	0.050191894	0.039434457	0.008216109	0.177221604	0.235976363	0.024528454	0.065041337	0.111195027	0.233921888	0.018221952	0.131421331	0.868145289	0.092890892	0.048774999	0.078512081	0.215715157
TCGA_D8_A1JP	0.614563391	0.016682968	0.657924879	0.720526093	0.782626528	0.207006354	0.163518371	0.215834295	0.027689387	0.04027899	0.022074615	0.048635196	0.046322974	0.202680745	0.057447525	0.216188255	0.08904784	0.094737794	0.006202517	0.339304292	0.200279633	0.343423484	0.103586073	0.075232153	0.053960963	0.114607699	0.038390249	0.734829903	0.078398126	0.296582953	0.29426581	0.141988625	0.118745415	0.028280922	0.031063498	0.006633941	0.157797578	0.279868116	0.015311848	0.068391327	0.150906181	0.13218535	0.016110742	0.184375553	0.392990122	0.125761285	0.013582532	0.108291884	0.170987794
TCGA_D8_A1JS	0.855664552	0.018087373	0.826872184	0.564001163	0.984914057	0.124584003	0.034699991	0.45783171	0.970792568	0.031504113	0.014880407	0.042289677	0.143594694	0.200606483	0.026004067	0.258914371	0.02065529	0.080067265	0.004118488	0.268764198	0.180352573	0.267232199	0.015205296	0.12888993	0.113055468	0.232614096	0.019141208	0.003958206	0.102457733	0	0.250220268	0.206436527	0.128234151	0.016522776	0.033168968	0.013863812	0.236699118	0.263592628	0.421568911	0.060991703	0.575994214	0.087228281	0.006466744	0.107522256	0.048951578	0.045798174	0.00752085	0.115826801	0.197555963
TCGA_D8_A1JT	0.797401494	0.010340331	0.480963899	0.754785936	0.960799385	0.092613012	0.004043201	0.013393301	0.017634842	0.048420342	0.013604903	0.024368161	0.220754294	0.175786058	0.031859213	0.188385668	0.068426852	0.056411603	0.006559495	0.108554195	0.130550276	0.215893064	0.018063982	0.251585448	0.061127279	0.225400169	0.022390869	0.009807692	0.156596057	0.088543092	0.288432581	0.178521446	0.149832412	0.007348088	0.053514904	0.011570595	0.226809872	0.359408341	0.01053155	0.071427892	0.136233383	0.055573616	0.006274933	0.075657567	0.643051582	0.171002168	0.034546377	0.197488323	0.123528314
TCGA_D8_A1JU	0.395511914	0.011456047	0.586530401	0.25606034	0.575866355	0.112834443	0.026721519	0.390203367	0.117464188	0.040425288	0.014441626	0.036850053	0.040591435	0.255395198	0.015911908	0.124512378	0.275831727	0.09721316	0.012287925	0.277361232	0.265066182	0.424192277	0.01832882	0.156642112	0.136976321	0.374819264	0.047769262	0.096896468	0.12850108	0.463525218	0.296229548	0.120471621	0.157951763	0.003959191	0.057242486	0.011106414	0.243921511	0.254783765	0.310926412	0.0407932	0.079775878	0.125162762	0.020712336	0.107329262	0.339272135	0.205855871	0.005517546	0.051333871	0.156764054
TCGA_D8_A1X6	0.741640458	0.010933126	0.459911606	0.013565765	0.754998931	0.148428492	0.024657499	0.077555745	0.006367839	0.015471507	0.019641406	0.04488146	0.011936854	0.153009417	0.023184664	0.215487484	0.458291309	0.050427165	0.005838776	0.091294499	0.086747332	0.289598955	0.060816811	0.231270513	0.033425817	0.278782258	0.169519896	0.007711676	0.135942796	0.139846885	0.281954597	0.04875902	0.175860184	0.009834891	0.067196029	0.004685081	0.081346689	0.248969097	0.701054295	0.077727703	0.260254369	0.092835218	0.005793157	0.090493698	0.302569604	0.216983431	0.068418981	0.126905877	0.163756816
TCGA_D8_A1X7	0.408978372	0.009220558	0.756864291	0.054800407	0.850888048	0.048831554	0.009048871	0.090356466	0.774466164	0.027911238	0.004226699	0.052543148	0.038104512	0.141919045	0.07036631	0.117332345	0.362254447	0.053291317	0.006796148	0.150278643	0.114043196	0.117095971	0.026731831	0.228199998	0.032803842	0.299368911	0.039829826	0.005394566	0.053415955	0.259179369	0.231069492	0.188403788	0.12622714	0.010104507	0.049212099	0.010257497	0.311929791	0.258022059	0.737574187	0.027215787	0.092430062	0.108585752	0.002814214	0.089391714	0.561795746	0.216609413	0.016955455	0.17338783	0.111665255
TCGA_D8_A1X8	0.506216699	0.009492938	0.578401983	0.437013012	0.709824426	0.323292885	0.440797174	0.24123464	0.668184075	0.025251582	0.012658157	0.068302473	0.082467805	0.206753868	0.068282054	0.16638035	0.13806031	0.076548669	0.002545722	0.248613873	0.099305304	0.238851696	0.016054004	0.198796913	0.094636791	0.208283476	0.056821034	0.00727739	0.123645175	0.417211192	0.219676722	0.042554607	0.155558874	0.014347079	0.030542293	0.007791236	0.141626796	0.309433129	0.021218336	0.034610618	0.224306798	0.057404499	0.017956842	0.136613311	0.32207844	0.205282762	0.002697252	0.176469547	0.119603673
TCGA_D8_A1X9	0.660781077	0.10719101	0.792151857	0.327170455	0.854616793	0.306639676	0.010903936	0.118732429	0.061754537	0.03095062	0.02811227	0.04550742	0.031851248	0.327769612	0.162979395	0.362164111	0.232348488	0.18128069	0.014115513	0.439222481	0.366620403	0.453845965	0.055047186	0.231440563	0.129342424	0.269749285	0.124755478	0.31209482	0.248709355	0.337171532	0.50306521	0.190288014	0.164328184	0.513442207	0.455520539	0.4255197	0.49285827	0.30362782	0.712813587	0.021899651	0.234899393	0.055577011	0.013188239	0.178057939	0.41277004	0.16694874	0.082545512	0.221434356	0.284679312
TCGA_D8_A1XA	0.677058224	0.024917804	0.299535806	0.099737587	0.832579381	0.14440573	0.015748309	0.097042869	0.031564931	0.043727198	0.010193673	0.060254975	0.046226553	0.30136017	0.068360242	0.21274346	0.160312255	0.191318308	0.005894206	0.093771679	0.265326786	0.236205878	0.018544299	0.21311403	0.15532479	0.326555526	0.012787679	0.877688679	0.152319824	0.344827654	0.57225898	0.151703265	0.153918979	0.142151398	0.472964906	0.012331552	0.301291361	0.267035203	0.013135644	0.121957268	0.205400048	0.043223899	0.009580494	0.187050632	0.666848013	0.178569452	0.026885048	0.228532251	0.280379523
TCGA_D8_A1XB	0.521051229	0.023157372	0.659945242	0.364229563	0.771115755	0.174625907	0.251886345	0.376261729	0.822029891	0.047716743	0.013476965	0.086643851	0.048128941	0.304148623	0.091241987	0.237096157	0.195788839	0.157679415	0.011488162	0.143285934	0.208554396	0.285482147	0.035647646	0.335649932	0.150310142	0.387007254	0.060534225	0.066769314	0.206152532	0.453507284	0.265632882	0.276047868	0.147920951	0.12981388	0.108618017	0.009510164	0.307421686	0.238310884	0.374147382	0.068541995	0.267789579	0.119031342	0.018692128	0.142816429	0.115786752	0.179710174	0.015034057	0.187417653	0.303842265
TCGA_D8_A1XC	0.629047544	0.024385753	0.274035057	0.024653905	0.890234448	0.153415163	0.220274068	0.094894031	0.969918765	0.030621279	0.010127582	0.123271358	0.044113734	0.256984128	0.05300011	0.153594887	0.403387766	0.123818879	0.008036541	0.217469771	0.173993024	0.211360421	0.020337957	0.269258435	0.165058601	0.41447851	0.021575874	0.015817196	0.143840369	0.086482069	0.284113716	0.113963573	0.187100114	0.014664248	0.052050831	0.008498449	0.508283222	0.200338158	0.02227809	0.050903742	0.181605501	0.092246319	0.010468787	0.166463946	0.045314578	0.11028554	0.011473068	0.192267707	0.251565653
TCGA_D8_A1XD	0.60923451	0.037566052	0.79022608	0.47472294	0.905313317	0.386301905	0.427766738	0.490716789	0.123808667	0.122775914	0.0246744	0.046173284	0.022641205	0.158604235	0.128294958	0.253448157	0.192994638	0.16385065	0.006492703	0.195414227	0.257753157	0.118045482	0.075160261	0.144567971	0.18541753	0.55660001	0.051639418	0.016546906	0.339161006	0.511779244	0.298148786	0.156390579	0.166311965	0.017139483	0.382421857	0.008166464	0.207610224	0.318208969	0.028482701	0.031239455	0.271406549	0.082201746	0.010083075	0.178119225	0.343333898	0.164992454	0.00434845	0.242909578	0.215459387
TCGA_D8_A1XF	0.749130263	0.912348139	0.816234111	0.889637618	0.95081201	0.213647114	0.719212087	0.995227332	0.648819413	0.066792214	0.009231858	0.811493644	0.054521086	0.490065173	0.930793019	0.181380062	0.836835059	0.123556282	0.766769457	0.174055118	0.417327861	0.248348731	0.042217614	0.289430159	0.2071344	0.302777347	0.941537761	0.858764832	0.277821736	0.16322677	0.362649543	0.380722923	0.270466257	0.94778449	0.92084623	0.010068261	0.404692818	0.388544643	0.020278157	0.586607795	0.248981336	0.067331502	0.823600472	0.17257366	0.838850368	0.148937654	0.93448858	0.276802966	0.297057082
TCGA_D8_A1XG	0.446088802	0.054284258	0.419457375	0.05084087	0.604079253	0.211832559	0.008917058	0.597993007	0.918910834	0.088091389	0.006565955	0.070981255	0.058864546	0.26625968	0.153271943	0.343513337	0.470527932	0.183800849	0.005982971	0.210212336	0.247177573	0.325462359	0.031885208	0.320051917	0.317722832	0.562876153	0.092384677	0.051300635	0.200516244	0.237113214	0.333872523	0.177413739	0.181725916	0.01539204	0.13595161	0.009355231	0.526586983	0.32227942	0.097689986	0.082251599	0.28482862	0.096769466	0.020472434	0.238396763	0.206176435	0.134258244	0.020534359	0.289567429	0.221226464
TCGA_D8_A1XL	0.638181323	0.020442938	0.331748454	0.708263812	0.768065507	0.082583449	0.014431515	0.274427719	0.023614605	0.031334521	0.00970808	0.021500845	0.058503896	0.153962885	0.02132696	0.255524109	0.096255927	0.041018819	0.005079349	0.147423915	0.258446941	0.291200823	0.035091094	0.159526469	0.041803889	0.155366027	0.113303633	0.010587062	0.145069923	0.387725717	0.279318221	0.181218468	0.104427516	0.01929546	0.080003188	0.001553858	0.238071226	0.234259718	0.010094608	0.049518718	0.066565353	0.007019067	0.010380607	0.103422708	0.235290589	0.243115438	0.002698884	0.083480642	0.13703225
TCGA_D8_A1XM	0.416755869	0.009732954	0.129852862	0.411847161	0.622044093	0.095016051	0.549299924	0.197024202	0.596129264	0.023234467	0.015558254	0.042195597	0.078490426	0.190799578	0.095537437	0.225288592	0.452866529	0.075543055	0.00449031	0.181898584	0.253626572	0.207440673	0.014543141	0.199051424	0.009467389	0.127616599	0.088654102	0.015300996	0.083341232	0.498881823	0.481609681	0.10164445	0.09371975	0.042359765	0.043444083	0.00747577	0.063787448	0.214828898	0.592350586	0.037851831	0.060820833	0.03324265	0.032548979	0.112792253	0.276012787	0.33589534	0.015047191	0.10414039	0.164908573
TCGA_D8_A1XO	0.424760026	0.0268364	0.582211236	0.480951397	0.698426769	0.113109907	0.010462288	0.213049572	0.095549121	0.012709081	0.008132176	0.022489587	0.026461747	0.161328335	0.026315829	0.10202926	0.153535714	0.048119965	0.003666245	0.218789544	0.179634175	0.291710107	0.013102225	0.218396613	0.046784769	0.159522598	0.036232866	0.012341663	0.110186663	0.352104186	0.336595442	0.038505076	0.149768849	0.015680508	0.042466149	0.003023237	0.251012715	0.186829683	0.15478095	0.033168968	0.109950276	0.039768085	0.023006619	0.108887362	0.586203275	0.257119341	0.011891332	0.153222532	0.166974196
TCGA_D8_A1XR	0.590262366	0.016199981	0.092416229	0.012477125	0.924176082	0.126866335	0.008568774	0.047219184	0.660715717	0.016355611	0.017367697	0.029287001	0.035547305	0.086274472	0.038130758	0.125796686	0.168813236	0.073399061	0.008765853	0.223237069	0.251589716	0.490702009	0.014619612	0.14844873	0.018146371	0.110885793	0.01489069	0.012864422	0.174697268	0.139966539	0.377715075	0.148212669	0.120561118	0.003089416	0.048046972	0.006226303	0.260422019	0.141068205	0.106838376	0.03034512	0.038552029	0.071639828	0.006592784	0.08457001	0.07132101	0.09358983	0.030550591	0.114203077	0.21786296
TCGA_D8_A1XU	0.523215566	0.030806766	0.66963728	0.670482078	0.746035038	0.112914898	0.01447171	0.57763449	0.824915202	0.011712966	0.022875029	0.044149969	0.582798948	0.062265335	0.044593106	0.209617289	0.24064305	0.054142223	0.003898528	0.150907996	0.318932676	0.204105217	0.011342627	0.205062596	0.018312396	0.186517204	0.466979574	0.00983667	0.137121564	0.308565056	0.440598455	0.046081882	0.114732304	0.680571384	0.157978161	0.004621666	0.284461911	0.145809321	0.029291073	0.039048473	0.078289836	0.122604495	0.007525082	0.108432329	0.585380392	0.162518874	0.033538903	0.150102211	0.192395906
TCGA_D8_A1XV	0.735558444	0.017746191	0.893724936	0.386811969	0.958694242	0.127735723	0.123362543	0.731066495	0.716031967	0.039236099	0.004965242	0.028166536	0.02301841	0.192575962	0.414399316	0.192493685	0.205683972	0.118368596	0.001768595	0.212108814	0.092388084	0.248888851	0.022193173	0.170084631	0.028111813	0.154051175	0.010827462	0.57623806	0.140942824	0.074913751	0.181741276	0.100560556	0.117902437	0.010667162	0.220631993	0.004426773	0.112531822	0.166862151	0.476286262	0.047499772	0.257728324	0.063733519	0.620798024	0.074822373	0.500487579	0.083526921	0.005788839	0.339993225	0.124288667
TCGA_D8_A1XW	0.55493815	0.01891791	0.019905612	0.146124854	0.461434595	0.169940089	0.018043806	0.312329811	0.842449824	0.030898466	0.011997797	0.047608562	0.027100998	0.199003443	0.052395157	0.158517266	0.078570578	0.107959867	0.006369505	0.173338969	0.262919592	0.300907411	0.010644801	0.192690309	0.025099926	0.214158235	0.052164127	0.007466237	0.110817327	0.730502941	0.412708478	0.12173557	0.161382162	0.010595655	0.035091794	0.008046428	0.180358074	0.236533845	0.657351212	0.058485292	0.050339806	0.094717218	0.007861683	0.137173711	0.064870167	0.245352698	0.005705693	0.084853867	0.161246731
TCGA_D8_A1XZ	0.748608199	0.321339289	0.709465071	0.667198824	0.811014684	0.182330255	0.017547938	0.087749854	0.865229899	0.023219424	0.0321191	0.02252526	0.030137773	0.155602885	0.10439582	0.174768185	0.047805397	0.078685916	0.007290652	0.151487286	0.145237175	0.234258026	0.020820374	0.263163523	0.058359823	0.021965731	0.46214723	0.008624219	0.157427233	0.272922623	0.246737542	0.112174231	0.115418377	0.015571236	0.039618016	0.004062582	0.168919933	0.2010884	0	0.046516244	0.150489838	0.189734091	0.422730046	0.077575201	0.50585117	0.189075977	0.090620313	0.149890315	0.132915242
TCGA_D8_A1Y0	0.623208349	0.055135645	0.679849049	0.10047898	0.625440033	0.055365161	0.022222264	0.191693598	0.659779716	0.031669965	0.016663826	0.042590816	0.034496382	0.162157615	0.078995979	0.218867539	0.121102898	0.048677802	0.005610393	0.136083254	0.238567626	0.246398946	0.07477356	0.152766084	0	0.111502151	0.477816027	0.388097494	0.142846093	0.684053504	0.298624021	0.169980332	0.141237349	0.054022383	0.046252191	0.007368966	0.17422822	0.247559546	0.014690382	0.033662111	0.076928533	0.070237366	0.016418887	0.128537194	0.374749199	0.255511927	0.090451494	0.17563776	0.217339454
TCGA_D8_A1Y1	0.591586623	0.024597131	0.711632585	0.571905592	0.739628172	0.057330662	0.018616194	0.143999844	0.091488185	0.016950341	0.013483183	0.034368292	0.042921887	0.170577772	0.037554611	0.200027579	0.124336287	0.06896654	0.003746757	0.107258497	0.071517688	0.226483971	0.01211624	0.222030852	0.077246759	0.182285094	0.048481139	0.007293469	0.036855939	0.51550954	0.279193392	0.137342582	0.16449353	0.01291719	0.134361978	0.002196396	0.212447742	0.163390785	0.019040968	0.070239084	0.123938737	0.04719738	0.013859106	0.090544267	0.491815562	0.186195547	0.032329716	0.080182682	0.194191017
TCGA_D8_A1Y2	0.536513711	0.010165193	0.185453978	0.212803297	0.574491018	0.217036809	0.015759978	0.370561064	0.380295904	0.016804977	0.029265101	0.040280145	0.061307338	0.212454055	0.005122453	0.124337872	0.107179006	0.077478063	0.003464409	0.254541209	0.069497412	0.239282602	0.024853502	0.145516013	0.077100753	0.211258695	0.102104141	0.039009572	0.034009919	0.508559707	0.229746993	0.048418804	0.162791415	0.047328205	0.038735536	0.001249604	0.074913787	0.139689405	0.013922273	0.025946671	0.106916088	0.048844853	0.035946126	0.153195776	0.2310007	0.353306765	0.004305465	0.221601222	0.08715222
TCGA_D8_A1Y3	0.772733842	0.959619877	0.680851402	0.90138389	0.921558226	0.604357626	0.602735849	0.385609443	0.442447903	0.206547911	0.00623666	0.299901361	0.14281592	0.979192111	0.245781427	0.807037795	0.835595432	0.690625429	0.027583742	0.498839996	0.485238178	0.490059616	0.134652358	0.597021608	0.951647285	0.801255741	0.91185381	0.004727026	0.863054325	0.834453609	0.920416712	0.797016843	0.961985192	0.820916958	0.639504552	0.01423499	0.788044464	0.801436366	0.224906578	0.328036273	0.580544518	0.483048692	0.070646316	0.91236819	0.643279262	0.310381226	0.010481778	0.865840157	0.367874884
TCGA_D8_A27E	0.151753913	0.019024623	0.014135344	0.528307561	0.586912184	0.19918115	0.012366164	0.593220821	0.85931912	0.027508151	0.023138892	0.06209822	0.028504776	0.112986167	0.075698718	0.169700506	0.336093613	0.078124866	0.006558884	0.226336547	0.420307141	0.444450063	0.032404303	0.246059054	0.157994634	0.27721131	0.035495665	0.016656603	0.182344858	0.404601273	0.570819743	0.047693922	0.16544819	0.018447668	0.026386212	0.012110886	0.360146004	0.302422093	0.040336925	0.0526747	0.079566619	0.140872304	0.018342085	0.122173542	0.029934896	0.21913553	0.0074703	0.154809302	0.297382345
TCGA_D8_A27G	0.395402712	0.131311865	0.665466153	0.699391013	0.691693642	0.172226251	0.497941317	0.296738318	0.720360313	0.054604728	0.010018884	0.038963336	0.049195391	0.354146432	0.191573253	0.353839265	0.10931752	0.150478047	0.335091337	0.138703283	0.448465379	0.374379903	0.030657963	0.256110557	0.269223297	0.443792727	0.450647868	0.680402339	0.158144119	0.557887519	0.656310619	0.194183991	0.319833487	0.089967639	0.058084667	0.009094944	0.604620258	0.546075724	0.681832934	0.058452814	0.201160424	0.14367838	0.057304885	0.227007386	0.341003932	0.273712422	0.011692156	0.193213617	0.328900866
TCGA_D8_A27I	0.402704799	0.019595691	0.615146909	0.522308801	0.532073638	0.131190712	0.255802946	0.537637513	0.645910232	0.042266439	0.009997673	0.052292327	0.19105256	0.195494763	0.266427023	0.124967179	0.072437842	0.068341678	0.005477366	0.116639251	0.336474194	0.63684368	0.019399851	0.195503117	0.196462744	0.638904271	0.053807255	0.015061213	0.220288721	0.620066418	0.58342964	0.125118735	0.146457524	0.180493022	0.055320169	0.010426437	0.467558644	0.446608595	0.067656097	0.078281553	0.115809097	0.070130564	0.013311192	0.143691719	0.071118633	0.335500613	0.016753024	0.520578671	0.324518067
TCGA_D8_A27K	0.510267497	0.010116819	0.588147234	0.443371857	0.716467158	0.073206634	0.337882504	0.302200663	0.305972633	0.031530705	0.012605894	0.024840817	0.060711669	0.173860426	0.037072679	0.110556661	0.465282043	0.138757575	0.007193522	0.193338075	0.356964281	0.215670174	0.012727715	0.114829225	0.135011793	0.421050138	0.064307408	0.015917773	0.144722125	0.354915026	0.602645334	0.065485029	0.14671065	0.022914021	0.124277328	0.011601309	0.24487479	0.267455985	0.23530539	0.062878782	0.128362403	0.067186137	0.032063845	0.154150038	0.268190323	0.376567554	0.020454367	0.132947036	0.282363325
TCGA_D8_A27L	0.431301525	0.013769199	0.203810077	0.57787705	0.660422698	0.139813567	0.035339343	0.394994288	0.188755421	0.035280553	0.029598513	0.033144845	0.056780206	0.212517408	0.132879683	0.062967137	0.143326384	0.094025705	0.004014332	0.092073121	0.227323554	0.273710016	0.028016111	0.288226703	0.116911197	0.527708001	0.069831343	0.0120441	0.155430129	0.500035356	0.469584389	0.942324473	0.14733964	0.039488916	0.072619555	0.012135919	0.271287815	0.290276354	0.125085817	0.056154849	0.264733889	0.085987525	0.039953646	0.165027171	0.032437622	0.23331456	0.014560389	0.175860769	0.395587746
TCGA_D8_A27P	0.410144007	0.011707723	0.204657301	0.129915168	0.755718457	0.168854163	0.010952563	0.59217955	0.424929538	0.037728032	0.013362869	0.040589991	0.048715642	0.279378213	0.148968974	0.198872908	0.1062821	0.128512648	0.005764269	0.155974575	0.301295497	0.241935262	0.052483348	0.504798851	0.129900983	0.353160609	0.022893727	0.013504214	0.178947132	0.340107808	0.52395954	0.123936689	0.21595379	0.014875517	0.074306894	0.009703724	0.293928345	0.170801522	0.237145251	0.067973696	0.242620819	0.062005501	0.005690209	0.102134601	0.35547138	0.153441415	0.018415512	0.332920216	0.223042661
TCGA_D8_A27R	0.597010404	0.028022297	0.712009373	0.635673739	0.751837509	0.238952488	0.009080098	0.453224003	0.672092002	0.03845925	0.023535687	0.038235749	0.047283535	0.236987391	0.114203036	0.194681932	0.094903651	0.129543345	0.006036352	0.219810408	0.47486024	0.498759633	0.021687172	0.290071749	0.207035139	0.390292812	0.06360328	0.019170623	0.20074511	0.492675937	0.686735404	0.109146232	0.124118918	0.030998424	0.035671658	0.025527473	0.504935896	0.246462825	0.096800038	0.081019558	0.278988985	0.055036266	0.018402981	0.192977531	0.545475806	0.234263642	0.023975254	0.209629259	0.398026859
TCGA_D8_A27T	0.527722207	0.044197678	0.500090337	0.187515887	0.789065988	0.204170489	0.299515898	0.174081326	0.047149936	0.082774446	0.011804706	0.286501301	0.27248762	0.243747654	0.116307259	0.084291977	0.253781452	0.083253568	0.005848877	0.207132481	0.215050286	0.185995268	0.046337346	0.313571777	0.20477811	0.575840165	0.136958851	0.013712258	0.23221037	0.334544146	0.438907779	0.159585651	0.199801664	0.024151615	0.069711889	0.008381465	0.424851405	0.245899539	0.545654738	0.090573051	0.175945248	0.174021673	0.029213236	0.181306914	0.027115079	0.251317516	0.009488104	0.182394129	0.231169194
TCGA_D8_A27V	0.494681158	0.02726675	0.57977742	0.155739141	0.710101039	0.047657485	0.007055842	0.243918982	0.010423893	0.044661294	0.014385888	0.023643184	0.664939786	0.205262356	0.137755163	0.287439563	0.106072036	0.099615699	0.004065496	0.084238424	0.259703069	0.273719733	0.029647359	0.244622709	0.201156255	0.420896494	0.033745353	0.016399115	0.272279053	0.366005772	0.588343944	0.09810109	0.244893026	0.051715417	0.068173395	0.013893104	0.398951341	0.329290492	0.019831754	0.107479603	0.218037623	0.126001402	0.015326913	0.155837653	0.019612539	0.102940297	0.072645692	0.234072599	0.248592473
TCGA_E2_A106	0.739950739	0.01077809	0.605982904	0.04568176	0.883603847	0.40957837	0.321561908	0.421584709	0.182913476	0.020792032	0.020406367	0.127983596	0.296498745	0.137781112	0.028883034	0.105800759	0.374341799	0.029572413	0.016708453	0.357729769	0.307411763	0.047319891	0.079436539	0.137549431	0.086827867	0.061536965	0.041198978	0.010621152	0.10631907	0.254039168	0.251722882	0.046915526	0.078099266	0.007463757	0.230561977	0.00299084	0.157157778	0.22326296	0.636753126	0.007616718	0.104962043	0.226108532	0.004412394	0.124829673	0.571503454	0.119673992	0.009218473	0.11190507	0.142668271
TCGA_E2_A107	0.426832692	0.010623775	0.794376157	0.167589964	0.830554987	0.23671603	0.275805091	0.530983528	0.301895616	0.032999815	0.013876406	0.085945522	0.014722583	0.14581925	0.076270968	0.098638516	0.252600762	0.020157587	0.272085823	0.250447759	0.1793154	0.161449294	0.108696733	0.089578004	0.057082647	0.275519202	0.069477534	0.012905886	0.173026586	0.502868789	0.162827973	0.095911024	0.073437229	0.006258879	0.043740232	0.00775221	0.155066309	0.1475462	0.766687254	0.013927187	0.147198468	0.194992281	0.004352921	0.083247975	0.728716805	0.296770027	0.011824488	0.107814788	0.117631549
TCGA_E2_A108	0.523989077	0.022904677	0.169977556	0.308468639	0.493186238	0.398789093	0.034677912	0.671112813	0.328683725	0.022320204	0.023236788	0.083370748	0.058081607	0.187468556	0.097924352	0.132288003	0.099647848	0.110330361	0.017102428	0.541154348	0.216964646	0.163633717	0.098726895	0.101544926	0.106726819	0.216902919	0.190163625	0.016735648	0.158683327	0.818494612	0.279384825	0.112663933	0.147883121	0.045173473	0.121402159	0.004408163	0.132979413	0.257522615	0.154396767	0.011922476	0.165208313	0.332837782	0.031666487	0.135144809	0.194605478	0.528348913	0.021644556	0.184966237	0.247590695
TCGA_E2_A109	0.800817944	0.024596477	0.45579855	0.484403341	0.936011297	0.399657458	0.75001895	0.259475232	0.946464517	0.046821747	0.006552192	0.067376199	0.033299332	0.257758339	0.80701079	0.039847901	0.526477221	0.038800238	0.014436945	0.328294271	0.126118191	0.161549782	0.077962133	0.107843525	0.105863344	0.190395406	0.033847699	0.012367489	0.12334463	0.467467425	0.378188575	0.079766096	0.055713838	0.004899608	0.773291355	0.493994985	0.274497768	0.170692497	0.97082462	0.010132353	0.093427534	0.245712253	0.029357668	0.082892165	0.790276326	0.122691761	0.004518149	0.132878993	0.088447434
TCGA_E2_A10B	0.573634583	0.01878797	0.814122494	0.257264972	0.651846736	0.783309834	0.00415031	0.456692302	0.713745883	0.047070561	0.021711175	0.108329557	0.255156952	0.156669752	0.08165473	0.233589975	0.212678288	0.110503367	0.023188721	0.483069725	0.293666375	0.150748528	0.075958737	0.15757037	0.184425711	0.231164733	0.675783714	0.541747945	0.146047483	0.554706202	0.572948715	0.113598048	0.087344391	0.051673345	0.465740257	0.00940533	0.317592177	0.25348948	0.596524179	0.018731597	0.144123508	0.397967516	0.007444374	0.059465213	0.405924197	0.252582849	0.011993325	0.188020922	0.143513617
TCGA_E2_A10C	0.64475737	0.008103743	0.626480631	0.760097549	0.765580068	0.393023512	0.249648064	0.481484535	0.027096723	0.05317697	0.023160295	0.109460103	0.028697535	0.235373333	0.648773342	0.244521047	0.143542564	0.104040222	0.018716106	0.310846903	0.670592244	0.214339432	0.532159025	0.187600478	0.188570145	0.145129267	0.111463314	0.350879515	0.122294119	0.597576947	0.381715366	0.308560697	0.028692783	0.024969979	0.10496252	0.006013394	0.388305573	0.10646422	0.022099941	0.021680133	0.201635776	0.249412589	0.019244485	0.100754393	0.184034614	0.44005342	0.014457214	0.12046196	0.109682642
TCGA_E2_A10E	0.694786125	0.018877365	0.853966397	0.084663896	0.929941845	0.21687005	0.423981514	0.193220043	0.960204709	0.044325352	0.012902535	0.078954608	0.019863651	0.131644263	0.089434844	0.206043705	0.082415308	0.048520524	0.014800048	0.516363356	0.247603461	0.076058771	0.078441854	0.107880541	0.079853187	0.264828969	0.060744553	0.013102611	0.187596545	0.42084021	0.19278128	0.063905844	0.176855951	0.006985791	0.065684561	0.003310654	0.285561159	0.204938871	0.528653173	0.011196381	0.102704807	0.317091716	0.009262181	0.094180649	0.494562306	0.091286244	0.007226558	0.126492963	0.153421384
TCGA_E2_A10F	0.586059071	0.013486959	0.724689987	0.720765692	0.758467243	0.204312725	0.045907582	0.489868451	0.833374925	0.03356331	0.018444518	0.062924513	0.038231791	0.202572618	0.060156756	0.419577565	0.10982117	0.040285013	0.012982427	0.307861793	0.184002676	0.188255244	0.049842723	0.13813213	0.055105768	0.158511893	0.036260242	0.009222668	0.082417526	0.552855482	0.159661412	0.054842278	0.1214441	0.024159274	0.106446432	0.004120361	0.179383882	0.150510966	0.212364767	0.010820744	0.178442022	0.241372359	0.012163056	0.140504885	0.471812718	0.29941894	0.008982144	0.03638725	0.125776141
TCGA_E2_A15I	0.627749736	0.010748052	0.082357085	0.180775775	0.767082816	0.303846647	0.009381436	0.148021033	0.190058035	0.054752078	0.033766522	0.061460446	0.077433454	0.179054517	0.134942936	0.129572046	0.09893787	0.114656001	0.008236261	0.161707443	0.282111277	0.29592423	0.017999984	0.077535194	0.085721108	0.295543838	0.088296493	0.02375266	0.090031348	0.360045629	0.431871053	0.101218442	0.135530737	0.043302366	0.035175059	0.00678116	0.253911808	0.17542289	0.02356613	0.091570898	0.155136818	0.238653672	0.036305144	0.105901639	0.373674118	0.273168984	0.021673713	0.128533743	0.174434956
TCGA_E2_A15J	0.812122565	0.013069164	0.881529775	0.594071364	0.588574515	0.123622177	0.03639849	0.08827045	0.017728448	0.03389903	0.011797744	0.009795494	0.016060038	0.200845779	0.06724192	0.131522002	0.073713254	0.083846163	0.011290364	0.242097475	0.106703792	0.15238495	0.03066684	0.113696352	0.124731378	0.216565492	0.013721757	0.009149697	0.119358199	0.124612774	0.19075431	0.210587428	0.121135703	0.004729529	0.615121428	0.004383508	0.198127018	0.187737865	0.416760051	0.013735253	0.165380594	0.154400783	0.005077264	0.123416663	0.506112979	0.135615201	0.006138357	0.134743782	0.087711446
TCGA_E2_A15K	0.687566227	0.010581538	0.097632216	0.031343448	0.856895419	0.116912683	0.032149581	0.13057245	0.037219475	0.01746896	0.016169576	0.056502015	0.065114403	0.286158555	0.141384323	0.040574393	0.276047353	0.040514075	0.00573228	0.220074612	0.255416385	0.178241935	0.016281521	0.156554222	0.074681945	0.140568384	0.163386551	0.692092192	0.059562324	0.286071037	0.304892609	0.066308036	0.134374616	0.037137005	0.035564815	0.004179036	0.278265022	0.232151168	0.211436641	0.042998346	0.101566585	0.111957148	0.052093593	0.115177495	0.037687242	0.227965059	0.009573999	0.110103949	0.139787616
TCGA_E2_A1B4	0.688569391	0.00962866	0.036365784	0.186657511	0.915987801	0.295157391	0.016344057	0.13876829	0.810217022	0.023912159	0.028034698	0.050528409	0.040993311	0.206425567	0.095965328	0.09902019	0.625587192	0.063962303	0.008050319	0.560242377	0.317870605	0.183315343	0.019319838	0.148187303	0.072603917	0.267206663	0.035718691	0.00729325	0.074907354	0.306402091	0.504122207	0.08208275	0.158787842	0.010456616	0.024791494	0.010183456	0.20203065	0.29558195	0.522612625	0.059036498	0.152265831	0.183759909	0.004048716	0.071953322	0.065194934	0.087017727	0.014831283	0.118366574	0.107743282
TCGA_E2_A1B5	0.473313153	0.042413721	0.54903442	0.234427635	0.242088846	0.186917584	0.454253588	0.609085187	0.158009839	0.027895466	0.059119591	0.100736737	0.044292774	0.069790229	0.283652814	0.182998831	0.287402195	0.175999986	0.013857605	0.674970945	0.265744754	0.374454712	0.038744525	0.150636492	0.050966717	0.37697154	0.187047479	0.45129437	0.149359779	0.776448852	0.638144649	0.035035711	0.048046842	0.149057862	0.156395896	0.013114432	0.357235852	0.117114834	0.465660648	0.047956235	0.108138303	0.377588476	0.088969433	0.094889538	0.148878421	0.613357077	0.189041858	0.172039238	0.107241078
TCGA_E2_A1BC	0.513674656	0.013612951	0.634405723	0.130409651	0.737509644	0.271531597	0.558364473	0.437558416	0.825574067	0.024283566	0.038365262	0.043469675	0.103136308	0.100938852	0.146797384	0.046864792	0.336175061	0.053073573	0.011941312	0.511538834	0.370658563	0.260818729	0.013984969	0.101361453	0.044354882	0.429945371	0.042951684	0.022002868	0.09725941	0.509205547	0.781823628	0.169214214	0.119664684	0.032442234	0.427805095	0.008362195	0.411444336	0.180428998	0.420689234	0.079956516	0.141635173	0.215422614	0.016779589	0.076398924	0.555915015	0.210301019	0.024810995	0.082675793	0.234021086
TCGA_E2_A1BD	0.725286638	0.008687069	0.877342526	0.102834538	0.90549224	0.140386908	0.02700522	0.532405606	0.965787458	0.052118164	0.012106023	0.088090661	0.032534722	0.180723002	0.076554321	0.087363782	0.057236896	0.052815832	0.012546537	0.220791334	0.19421003	0.185752995	0.331635571	0.12613545	0.072873124	0.175587171	0.176692848	0.02403225	0.074907965	0.494300385	0.388820431	0.202673346	0.10041281	0.008315423	0.23197056	0.004428371	0.411982822	0.203146086	0.025787573	0.017408046	0.133834539	0.21691605	0.003955062	0.069274673	0.859183486	0.172608371	0.01100592	0.095932184	0.163943885
TCGA_E2_A1IE	0.554327883	0.031246041	0.778651565	0.386061975	0.866470662	0.186543658	0.003645907	0.139701839	0.65155872	0.030543727	0.020513146	0.071699014	0.015659782	0.209716314	0.014658614	0.133575323	0.413011597	0.073125619	0.006589867	0.301504036	0.088687159	0.268320469	0.095540369	0.224345219	0.094931651	0.295208819	0.047526047	0.010578069	0.143644085	0.355427672	0.398407907	0.20337635	0.120398199	0.065930516	0.333675225	0.006980443	0.180244863	0.235771583	0.785644221	0.027433588	0.134010043	0.055694842	0.219767681	0.116582054	0.590466745	0.120611885	0.427273588	0.163051135	0.1105481
TCGA_E2_A1IF	0.429855605	0.018508105	0.028792688	0.16158598	0.586578782	0.096524995	0.024337403	0.477204761	0.706620351	0.036509352	0.008534492	0.045849759	0.182750367	0.222686303	0.031322487	0.119737864	0.231697542	0.063503734	0.008406867	0.211168366	0.27548594	0.233152107	0.026806891	0.196664403	0.145547781	0.292154219	0.043439998	0.02234795	0.105461353	0.557839995	0.287824427	0.076936156	0.259067495	0.01323342	0.066206503	0.003554246	0.184336865	0.185232592	0.01627499	0.029677567	0.144623704	0.093481775	0.008437291	0.118736259	0.386296092	0.218013796	0.0135808	0.15880362	0.129074981
TCGA_E2_A1IH	0.511926767	0.010553383	0.406473526	0.250024222	0.707752394	0.065180565	0.21309494	0.208200695	0.750978676	0.030921711	0.010096288	0.053903153	0.037504936	0.180772418	0.036249389	0.133517272	0.128894998	0.0561498	0.006756987	0.302352696	0.087220395	0.333354799	0.048264786	0.187425469	0.159145019	0.143771267	0.092179638	0.242283206	0.163672587	0.513759527	0.305062611	0.086087638	0.080838313	0.047561096	0.032664002	0.008235777	0.23314969	0.176492885	0.016688402	0.041924405	0.162235351	0.081769191	0.021724964	0.1114951	0.361261438	0.204856784	0.011157209	0.160571975	0.137893455
TCGA_E2_A1II	0.440459204	0.026979397	0.09026428	0.211662652	0.388425293	0.059410382	0.027515693	0.617988295	0.688098381	0.054388707	0.360906088	0.015101163	0.052638232	0.206788113	0.058684256	0.102066327	0.137596032	0.083224692	0.009039354	0.295104047	0.126169355	0.267813466	0.077649401	0.17717386	0.177362609	0.240258702	0.136574722	0.028150793	0.178816468	0.82517717	0.311799931	0.162168478	0.153593308	0.064632487	0.041487267	0.016463454	0.227502451	0.202082929	0.271035081	0.044949457	0.102521258	0.071146413	0.050600764	0.157077465	0.462679943	0.411648634	0.013384153	0.071084297	0.129935645
TCGA_E2_A1IJ	0.416812109	0.014231483	0.572568145	0.568594354	0.519461727	0.137375249	0.373043812	0.377916444	0.160000515	0.035438582	0.011146482	0.062872122	0.147195914	0.170096853	0.057355338	0.182190528	0.365001834	0.042159743	0.004902164	0.216883274	0.000397742	0.194999181	0.012707597	0.188428952	0.078940244	0.250722809	0.067095887	0.013020508	0.130520591	0.565693374	0.214080484	0.044506186	0.121645549	0.014653423	0.095232763	0.002762153	0.10380844	0.20607518	0.384950377	0.055486739	0.167794718	0.032239213	0.026731413	0.146558554	0.253310511	0.357731678	0.010829172	0.196252692	0.123084033
TCGA_E2_A1IK	0.143524971	0.010985902	0.045725522	0.137062418	0.414192996	0.150538294	0.027591868	0.518977766	0.524312514	0.019331296	0.011183642	0.037122512	0.052025027	0.165967456	0.047482617	0.020179957	0.100959281	0.055792989	0.001317412	0.207576865	0.057778796	0.192841924	0.021749624	0.149146961	0.078129179	0.185049977	0.088736552	0.013242583	0.128000745	0.461678114	0.391267397	0.078504174	0.139843063	0.036299987	0.04321122	0.00442707	0.038582374	0.218114561	0.01328805	0.036632861	0.165813914	0.036044199	0.038715656	0.080193248	0.103909009	0.279080738	0.010306506	0.138410919	0.112587807
TCGA_E2_A1IL	0.568078104	0.03389326	0.085322851	0.887868947	0.886413909	0.274769016	0.00811591	0.488728321	0.87359856	0.045853861	0.013932196	0.020202636	0.096540245	0.286305883	0.049627334	0.208399139	0.089726604	0.127913118	0.0058439	0.189639419	0.233842462	0.224475142	0.029358253	0.237543384	0.123103323	0.274935856	0.04140236	0.009834755	0.197619859	0.282391614	0.25584073	0.075468177	0.111020273	0.01100594	0.0444943	0.007760585	0.243380876	0.261661693	0.421779337	0.073526463	0.277982969	0.167191677	0.00509744	0.234256491	0.650524039	0.161374108	0.005792014	0.201273584	0.19339289
TCGA_E2_A1IN	0.612970659	0.011739548	0.381828172	0.091551442	0.826453608	0.091897629	0.451696641	0.162437318	0.017243367	0.058668775	0.009877859	0.010630288	0.068867781	0.204133044	0.010543378	0.142796719	0.035086424	0.069024229	0.005143881	0.128720079	0.112633464	0.283977546	0.019249473	0.195302038	0.060055404	0.419562255	0.013467917	0.007113702	0.099648549	0.25048254	0.300073659	0.130733049	0.15403527	0.005413137	0.036715898	0.004450807	0.198110193	0.22866861	0.11186672	0.052128662	0.116905666	0.066465034	0.002925638	0.095755757	0.066600052	0.162308737	0.009956583	0.135024236	0.122774521
TCGA_E2_A1IO	0.502900556	0.022855597	0.218710193	0.197067574	0.627618517	0.104749791	0.057273285	0.269490728	0.365046741	0.015392955	0.019216823	0.033827672	0.033829581	0.210210954	0.008774699	0.272827252	0.11594958	0.113604382	0.007676149	0.240650423	0.270140945	0.136503992	0.021004831	0.168947184	0.08328759	0.116017063	0.038459627	0.449023672	0.229457996	0.358347832	0.393346524	0.094082185	0.099484921	0.027281338	0.080320445	0.00233734	0.156724379	0.153167293	0.299636905	0.04489131	0.117365985	0.07363045	0.026255336	0.097007354	0.051986919	0.230231508	0.025950294	0.125666123	0.129815726
TCGA_E2_A1IU	0.579635595	0.025244148	0.507361742	0.166951449	0.75853005	0.282611389	0.013525241	0.165102449	0.768972984	0.031390929	0.011826089	0.027793726	0.064030947	0.25429089	0.126896379	0.155128291	0.125903771	0.065651486	0.004682809	0.12194325	0.23959272	0.340895852	0.017933291	0.126032274	0.195777468	0.280985052	0.115062062	0.06162546	0.117748299	0.242913091	0.515440571	0.094952059	0.209901967	0.107572124	0.115232435	0.015212452	0.210409891	0.188803975	0.073365307	0.092438921	0.062827946	0.083708945	0.019940236	0.107155721	0.090001306	0.247223023	0.010317842	0.132304855	0.257576066
TCGA_E2_A1L6	0.436986015	0.053071146	0.069546667	0.29440882	0.66375422	0.33838594	0.005210896	0.277762771	0.645048807	0.023833746	0.037188872	0.015603857	0.11889611	0.258643509	0.038690937	0.122817802	0.250545075	0.055360725	0.003869854	0.184437298	0.127869147	0.305643212	0.022093689	0.259969448	0.078983349	0.124039698	0.026239455	0.060994208	0.190632387	0.503628712	0.300222086	0.129406288	0.091094005	0.037608626	0.043814334	0.008322572	0.107181867	0.124300884	0.033176486	0.110289755	0.169749509	0.057552958	0.024353058	0.194554351	0.088830799	0.275616059	0.038629301	0.218503379	0.214386386
TCGA_E2_A1L8	0.212713847	0.029252209	0.551132363	0.172340275	0.792201684	0.154485034	0.041767063	0.161448646	0.71131632	0.055712922	0.013430803	0.086821008	0.0867595	0.130506359	0.015891818	0.354040595	0.277290337	0.09926959	0.007235634	0.142734985	0.35552327	0.394930926	0.018202317	0.422695474	0.123286602	0.351579745	0.048005526	0.551420153	0.159170891	0.334976785	0.363492569	0.138580488	0.142125284	0.020723756	0.115616363	0.003934704	0.370155747	0.314682446	0.592135673	0.071035373	0.146267471	0.103071262	0.013747345	0.156232794	0.04710333	0.178093041	0.030222228	0.211636795	0.215574764
TCGA_E2_A1L9	0.422974553	0.041843398	0.65795023	0.726036123	0.694928306	0.179694763	0.355215253	0.211208411	0.00225001	0.030562151	0.008777435	0.02276337	0.015927474	0.163319246	0.140689435	0.110163676	0.320749611	0.143074538	0.007341913	0.146164682	0.166063188	0.328750719	0.022365484	0.044217158	0.087907659	0.24034215	0.029474653	0.007730662	0.128265743	0.550041162	0.572631394	0.118786582	0.207798859	0.014311562	0.151664574	0.003677132	0.226383392	0.244770477	0.098363828	0.04916041	0.151169663	0.112530655	0.009169162	0.203893734	0.12639092	0.152107709	0.021044451	0.093437705	0.166458259
TCGA_E2_A1LA	0.553190118	0.016512113	0.197380948	0.42946192	0.625717095	0.207684739	0.029144057	0.261897453	0.149891763	0.023888966	0.013383859	0.034013818	0.070157783	0.201718815	0.051482198	0.135365937	0.188844485	0.046969525	0.003867119	0.274317202	0.261774794	0.250897085	0.024305685	0.153555673	0.085940471	0.146051562	0.162330265	0.034558522	0.136896583	0.421947352	0.155174713	0.17004767	0.119805123	0.066649516	0.041171969	0.004145227	0.14842014	0.098410859	0.558393855	0.326709242	0.086988817	0.032992122	0.042822066	0.097356301	0.048851794	0.325768199	0.017090579	0.12264382	0.11497217
TCGA_E9_A1R2	0.632087389	0.019058763	0.092059144	0.572570976	0.505967669	0.19328288	0.007034782	0.288319301	0.669548415	0.060601769	0.014196639	0.055098456	0.053557115	0.324433147	0.099169024	0.211574108	0.601647553	0.093453828	0.007324391	0.191499793	0.262314632	0.300683481	0.023911656	0.169028795	0.191425125	0.439830956	0.142013199	0.014110519	0.170937485	0.275591729	0.400897542	0.189581268	0.343455671	0.038892852	0.092641926	0.009296983	0.27279499	0.351163165	0.266605616	0.073946626	0.259576367	0.064211522	0.016911673	0.165738228	0.59811873	0.220559206	0.062677032	0.196885879	0.245566992
TCGA_E9_A227	0.382416144	0.014776018	0.323980541	0.126286109	0.416418834	0.135590116	0.0100984	0.225896247	0.070851943	0.0264916	0.015111559	0.049737661	0.05051364	0.090574682	0.031074263	0.149236935	0.262278067	0.057433355	0.248974644	0.147433988	0.18535059	0.288204559	0.018746158	0.128520797	0.066624249	0.394168801	0.0289431	0.005237261	0.097035563	0.395184316	0.259582166	0.189703501	0.137280685	0.013463891	0.021902706	0.003883737	0.135898161	0.172238438	0.258699219	0.031002723	0.080495623	0.06829372	0.006732387	0.090756128	0.074357325	0.302743702	0.002354281	0.146224809	0.138912858
TCGA_E9_A22A	0.498775494	0.09008397	0.281246625	0.594543898	0.680569858	0.685705198	0.419029321	0.763141398	0.501083278	0.180176395	0.015390457	0.188357175	0.164850957	0.877121552	0.031809345	0.819890353	0.662571241	0.679120236	0.017257393	0.275115323	0.57258916	0.622354045	0.09256226	0.760096795	0.800185401	0.719270482	0.598560978	0.01012423	0.855339756	0.763051763	0.731244575	0.724233728	0.899949176	0.021788455	0.180830797	0.021382022	0.654543547	0.772320384	0.225818406	0.001184308	0.981320373	0.560835212	0.026390508	0.797155863	0.255636148	0.448531174	0.00976575	0.775098672	0.448925896
TCGA_E9_A22E	0.346245114	0.077906177	0.024268656	0.42364695	0.396300937	0.567573946	0.015572837	0.602191616	0.59963854	0.212926367	0.014951164	0.181733491	0.138439474	0.82908586	0.026107998	0.734151443	0.635217445	0.693995887	0.01912345	0.452590766	0.691819246	0.561409406	0.109491776	0.881931226	0.733184078	0.695045379	0.407278165	0.086537099	0.583530494	0.516493939	0.65689373	0.78743397	0.946007588	0.003122538	0.206810126	0.013799413	0.572332523	0.875036044	0.521267152	0.001921536	0.840970484	0.619257869	0.023819064	0.806455035	0.161508646	0.301851109	0.015071925	0.850005615	0.414764
TCGA_EW_A1IX	0.277826982	0.011169093	0.055019054	0.143376882	0.629645889	0.14404241	0.017881708	0.298003281	0.601044145	0.04400962	0.01906458	0.036655764	0.099899806	0.182997168	0.041034103	0.119021195	0.087913122	0.068432402	0.005731052	0.282742662	0.154299105	0.152538781	0.022174513	0.11607223	0.149043179	0.360818467	0.055884415	0.012209269	0.183231126	0.482340841	0.447210032	0.155333282	0.120809206	0.028977383	0.028346966	0.003917534	0.155634304	0.241987474	0.012739536	0.042586809	0.142873773	0.01693836	0.006535779	0.089175762	0.097778735	0.248669042	0.015112214	0.175673478	0.098920879
TCGA_EW_A1IY	0.45555402	0.01435877	0.64115097	0.238057911	0.392601873	0.135936182	0.017516267	0.566690702	0.536546084	0.030505183	0.008468644	0.701969894	0.049699542	0.201308199	0.136130482	0.168821632	0.127460433	0.134799503	0.003772275	0.192041636	0.207753271	0.363835696	0.578239487	0.149381707	0.35777776	0.391095621	0.116923937	0.015000667	0.213895686	0.643711195	0.22746921	0.072087398	0.120505934	0.029939036	0.028179885	0.008755361	0.2339331	0.223224414	0.106640971	0.044368332	0.156267537	0.126447325	0.021642196	0.233291122	0.191864105	0.33522865	0.003866804	0.241275837	0.181685614
TCGA_EW_A1IZ	0.31877685	0.030271694	0.544402405	0.393309945	0.409257631	0.218756221	0.420749978	0.434045495	0.488820001	0.041477789	0.009659607	0.040007585	0.097776526	0.184212128	0.056186106	0.179119712	0.281254159	0.100971645	0.007611661	0.271412693	0.167941197	0.262178621	0.024675301	0.368736709	0.116490017	0.196010605	0.469540288	0.32703868	0.204241889	0.618366786	0.264746513	0.145933143	0.118112833	0.523582596	0.266857585	0.006720249	0.212621856	0.234742448	0.207651398	0.039849213	0.167569313	0.08768153	0.485216916	0.159054552	0.216170988	0.511587274	0.047200196	0.081038146	0.162890997
TCGA_EW_A1J1	0.671325889	0.015915502	0.022272799	0.038416865	0.899887945	0.136663966	0.006347321	0.021930417	0.006595104	0.032707845	0.02007772	0.067285862	0.046310121	0.246593256	0.040474781	0.184905889	0.029497081	0.071056853	0.005369455	0.242662449	0.073719259	0.24138022	0.022893112	0.237574531	0.007102242	0.105313888	0.035077999	0.010234725	0.195863541	0.157785851	0.352517532	0.098479105	0.135844127	0.024810889	0.027363206	0.004370683	0.099314643	0.209015016	0.029449723	0.042606004	0.219370548	0.13124175	0.015885586	0.070649013	0.234490238	0.130949312	0.007510833	0.098282267	0.173969913
TCGA_EW_A1J2	0.375783401	0.065393174	0.626343657	0.394458018	0.706803101	0.155924501	0.424709689	0.342349917	0.294981317	0.029571017	0.008115104	0.056932293	0.038435032	0.191180449	0.097399083	0.149997307	0.20748611	0.073230348	0.005564521	0.331785806	0.307599381	0.235164109	0.017599347	0.252411528	0.121250949	0.348541985	0.07063723	0.338746953	0.11938944	0.474355088	0.336819719	0.198498567	0.12353596	0.029404613	0.252868367	0.006380728	0.201406941	0.175515157	0.167014316	0.057495107	0.102585678	0.094225723	0.015380311	0.191671731	0.337686277	0.194467656	0.028364321	0.126330558	0.18867488
TCGA_EW_A1J5	0.549610821	0.028798391	0.730564738	0.368638817	0.737451477	0.047731471	0.054630588	0.22652934	0.653871699	0.050298536	0.005133136	0.035365784	0.053526188	0.30861737	0.025053774	0.250575081	0.535565071	0.075851032	0.003277707	0.154586146	0.132285905	0.217422403	0.032169759	0.248206276	0.059537749	0.337711523	0.144845281	0.684432375	0.108057451	0.500844598	0.27299136	0.116413325	0.108006654	0.038090016	0.082003394	0.006634254	0.277512588	0.165808725	0.006821954	0.061243711	0.094423261	0.0647336	0.055555948	0.126979926	0.38462536	0.292107792	0.016963767	0.150188994	0.114383928
TCGA_EW_A1J6	0.634655088	0.01224765	0.837340903	0.533182251	0.811947102	0.340323935	0.006797966	0.123301056	0.030356118	0.03140474	0.009041569	0.050268344	0.04132211	0.231535518	0.058765347	0.229950635	0.066132245	0.096971951	0.012066172	0.264156578	0.456542267	0.199415967	0.020822903	0.248407765	0.170178351	0.249236277	0.064260038	0.017002148	0.095582601	0.199024388	0.495125788	0.084094862	0.06395364	0.024279884	0.041367224	0.011117072	0.288714977	0.195240265	0.006319224	0.071677504	0.160272754	0.049983364	0.015459788	0.186522341	0.687269303	0.197589093	0.011328518	0.15892165	0.162734926
TCGA_EW_A1OX	0.80991319	0.008568106	0.932621998	0.092217859	0.951334807	0.047165231	0.002809013	0.09240461	0.601781531	0.030962442	0.000581444	0.030927551	0.028140878	0.283778193	0.007264043	0.126341835	0.53880494	0.057259921	0.00421393	0.19449732	0.072022487	0.150898096	0.022232667	0.216542522	0.061513877	0.12245885	0.008635692	0.004283265	0.141589105	0.003713233	0.217809929	0.074298213	0.057467838	0.057053207	0.058239191	0.002290586	0.108725049	0.147891547	0.546131408	0.027585833	0.045606982	0.070331045	0.001613948	0.041832336	0.500385823	0.031682943	0.598343476	0.158781189	0.121055283
TCGA_EW_A1OY	0.80383453	0.013668895	0.032384166	0.285730865	0.847066695	0.145048354	0.01974838	0.033602893	0.025254392	0.01631533	0.04990462	0.070220411	0.016419856	0.186525538	0.02779994	0.281529237	0.191143294	0.089991681	0.099520718	0.348029392	0.355859251	0.09326115	0.025778755	0.150877631	0.082509052	0.218291604	0.059876745	0.009832864	0.183314846	0.081371773	0.3579063	0.133761244	0.161150401	0.008125225	0.043776303	0.003158857	0.075526017	0.359192941	0.321985171	0.025289643	0.10200367	0.070545464	0.018746427	0.149457189	0.765649003	0.081806017	0.000658575	0.10671394	0.135186641
TCGA_EW_A1P0	0.768627729	0.016869606	0.667994124	0.083371751	0.871935008	0.080790907	0.706123808	0.079969475	0.912901714	0.055373922	0.01057088	0.062914807	0.036993677	0.132676416	0.075523253	0.081475009	0.30954509	0.107005935	0.009651283	0.292483511	0.254429749	0.293205239	0.023734189	0.202032488	0.094605089	0.24871282	0.547049808	0.008382729	0.157349976	0.229357824	0.207081177	0.120437066	0.097573742	0.015077179	0.01951608	0.005818048	0.251960962	0.126308509	0.010059821	0.033483265	0.139081812	0.05368453	0.010804982	0.099614203	0.503634945	0.133075986	0.00178642	0.115514574	0.173845128
TCGA_EW_A1P3	0.536366416	0.028298093	0.635290676	0.219071703	0.66169934	0.061785181	0.01150701	0.180707494	0.172743561	0.039312123	0.008647745	0.041626862	0.041103545	0.201911973	0.008618459	0.168442558	0.135549699	0.093446598	0.008591235	0.183215125	0.096795442	0.170404226	0.021124892	0.133153327	0.1249326	0.080649639	0.141214804	0.098879754	0.125987723	0.511496407	0.252118172	0.165396692	0.065849549	0.015027626	0.131047741	0.005278438	0.120908286	0.182297579	0.008536953	0.031108466	0.115746858	0.038671665	0.005949753	0.110755592	0.387574971	0.213873319	0.004014355	0.243979777	0.201482514
TCGA_EW_A1P5	0.660870161	0.010037698	0.792745411	0.486969717	0.627575809	0.11193978	0.001667265	0.332064993	0.004334984	0.023109925	0.014219467	0.013329177	0.041813399	0.224328976	0.018948634	0.168250578	0.330595355	0.138371575	0.003828707	0.169854613	0.091621315	0.211454216	0.020822382	0.21717921	0.112872888	0.234055309	0.167625426	0.010140306	0.183787954	0.260189771	0.218748165	0.185432532	0.126836255	0.003792822	0.132899504	0.003107667	0.234626885	0.273020599	0.711227625	0.041879275	0.187970719	0.08330221	0.005573356	0.129841251	0.141976033	0.190231925	0.097255665	0.071730676	0.157485407
TCGA_EW_A1P6	0.539211899	0.010882305	0.027115998	0.10751073	0.797782608	0.247367189	0.011233995	0.162323805	0.0098702	0.030771909	0.013363302	0.03810115	0.061242859	0.151889462	0.01623102	0.087154862	0.339401471	0.081530609	0.008195403	0.143493995	0.111412148	0.318135321	0.023066407	0.23292146	0.04983008	0.212762871	0.032826783	0.009898893	0.145888457	0.260076151	0.289434195	0.077022519	0.078211873	0.017443326	0.082736801	0.002531801	0.165475592	0.169589474	0.135209845	0.039476989	0.081008087	0.083552931	0.014810346	0.160842605	0.058034273	0.193573506	0.015362225	0.093748507	0.156792168
TCGA_EW_A1PA	0.521474903	0.021057184	0.674055377	0.686677755	0.728753609	0.140395145	0.007920704	0.230690767	0.097640847	0.033225458	0.01049519	0.426759591	0.03892928	0.240849333	0.023366702	0.155604672	0.162140773	0.06765951	0.009283036	0.282421971	0.046970469	0.18728293	0.022075356	0.168181946	0.086309826	0.202726628	0.450490865	0.027681759	0.132310574	0.522296039	0.254355598	0.150397793	0.10024662	0.026445569	0.4450554	0.001497075	0.004476029	0.126564141	0.655641077	0.045910588	0.079412405	0.138590329	0.010138839	0.126314418	0.608177731	0.217058941	0.008474097	0.213301896	0.148844739
TCGA_EW_A1PE	0.424533076	0.022086627	0.573439622	0.127458855	0.756169209	0.060543261	0.029713074	0.469967326	0.618845624	0.045252838	0.011017424	0.031436108	0.612490672	0.190841408	0.103477735	0.111958658	0.062139268	0.067615897	0.008483748	0.277711125	0.150647122	0.131375061	0.015508411	0.138300545	0.058822272	0.159964299	0.084977131	0.016934237	0.204486165	0.281002838	0.346829502	0.136855812	0.140128522	0.080344163	0.059690295	0.003745611	0.148445612	0.315675922	0.685360422	0.047557365	0.133522734	0.023906344	0.051366053	0.088952965	0.109792268	0.262837623	0.016980619	0.205319051	0.156331163
TCGA_EW_A1PF	0.407300805	0.014861304	0.221304805	0.23996787	0.562670749	0.188060494	0.01527192	0.565352369	0.230127393	0.035425978	0.014614818	0.375442056	0.044101247	0.11610992	0.052027587	0.069463969	0.296741572	0.064393291	0.006888235	0.314618167	0.117991221	0.254898333	0.020984599	0.081095566	0.123175053	0.174307266	0.390564055	0.021478328	0.166085997	0.615667158	0.185992766	0.079436165	0.10769032	0.308450918	0.028955641	0.003002628	0.107502317	0.18062876	0.268212361	0.038637429	0.166814715	0.08330982	0.015030456	0.128019246	0.262970881	0.310264952	0.026972981	0.143032567	0.149076071
TCGA_EW_A1PG	0.291006838	0.015376036	0.376874782	0.170083074	0.528323762	0.121232086	0.019246089	0.527299299	0.635638621	0.02066483	0.009944044	0.041734267	0.046216169	0.166673277	0.206695172	0.123598695	0.289969005	0.09326347	0.012490819	0.219803826	0.107298497	0.33455858	0.018415279	0.037993127	0.072422881	0.202997016	0.046916866	0.011083202	0.156658075	0.704959534	0.308609725	0.108284282	0.098871559	0.026735059	0.12816576	0.004128774	0.168538265	0.20477416	0.246297587	0.062778131	0.132374778	0.069813744	0.018191261	0.13063823	0.145133909	0.291242817	0.004719552	0.200656335	0.164909546
TCGA_A1_A0SM	0.507384828	0.012714056	0.757076428	0.556041561	0.760830197	0.388358497	0.010063633	0.250086886	0.881098713	0.047129727	0.004485895	0.114415106	0.030866322	0.274758825	0.063241283	0.125979211	0.092448729	0.084472507	0.022779424	0.703360121	0.329091317	0.287847718	0.136544566	0.169636154	0.130383983	0.232250922	0.196822075	0.796084798	0.167496588	0.564480119	0.317441824	0.090195014	0.111301899	0.004810798	0.053481746	0.007195183	0.343961281	0.16228627	0.519250869	0.024703202	0.125306284	0.563001714	0.003450814	0.045428604	0.660900667	0.319610412	0.010521186	0.09093244	0.162356785
TCGA_A1_A0SN	0.540444763	0.017677555	0.723575095	0.610246253	0.687381051	0.127891466	0.010267715	0.566141232	0.754196731	0.017967758	0.009022754	0.334937608	0.024978086	0.226866411	0.034863751	0.098376552	0.432517507	0.112415872	0.013462995	0.232178319	0.050707288	0.316510153	0.209070786	0.167946347	0.113684766	0.193964522	0.545553029	0.013286085	0.087900056	0.581150273	0.295570827	0.161740305	0.101631742	0.756018926	0.474854354	0.002481536	0.16138946	0.278266372	0.0117564	0.042003942	0.033786244	0.097259062	0.019525132	0.117836641	0.41871412	0.183966862	0.322023652	0.117605828	0.156961144
TCGA_A2_A0YG	0.636822037	0.036726751	0.830688776	0.852639126	0.8795891	0.314725099	0.618350591	0.462561881	0.921319022	0.336365621	0.036030322	0.908293719	0.032704448	0.159338936	0.059474146	0.167026545	0.240552703	0.051285435	0.0158576	0.370679073	0.151062812	0.131590514	0.055641309	0.14375129	0.053484567	0.432118692	0.167740689	0.009598796	0.073406718	0.313393613	0.189010274	0.069581859	0.134687541	0.096585537	0.351200565	0.006840201	0.201670209	0.260171555	0.508042295	0.06173369	0.129189227	0.642237717	0.010587395	0.186323243	0.770328601	0.16340996	0.106951556	0.131514145	0.138214501
TCGA_A7_A26H	0.582613367	0.028351736	0.640687543	0.437769182	0.786145007	0.179327678	0.096164213	0.277621407	0.82703861	0.073921777	0.018222596	0.047854623	0.047889758	0.249333367	0.072918134	0.217720021	0.259001565	0.103212229	0.116216688	0.127385961	0.289032143	0.567235361	0.182598269	0.225144977	0.186145724	0.238196553	0.190877515	0.012794499	0.26445443	0.348265305	0.289906877	1	0.195900132	0.540824576	0.218366355	0.011222343	0.349729122	0.366880184	0.029044019	0.133973559	0.119173671	0.029579995	0.033489286	0.176097372	0.563950689	0.264387578	0.021475136	0.173420793	0.282961083
TCGA_AC_A23C	0.500178309	0.019693821	0.279373988	0.388833412	0.625258579	0.143855879	0.090858455	0.231091916	0.119467471	0.409595231	0.022931115	0.057555803	0.081166846	0.160170358	0.081760713	0.173169534	0.153056533	0.115000745	0.019002221	0.152785795	0.378848148	0.384851533	0.468262073	0.295267074	0.885165099	0.428801001	0.177378728	0.013857358	0.252830198	0.645459314	0.412863261	0.135355541	0.250062992	0.042987181	0.361744338	0.011517674	0.385401605	0.211913973	0.026168999	0.068389317	0.240550306	0.217673649	0.186760133	0.244611088	0.220643936	0.297691273	0.018516999	0.198222749	0.26217686
TCGA_AC_A23H	0.582657779	0.104161879	0.730753944	0.782361265	0.924354444	0.94914096	0.668806211	0.653613857	0.915943711	1	0.017616971	0.928867786	0.154512025	1	1	1	1	1	0.017234851	0.607681211	0.701962162	1	1	1	1	0.596075553	1	0.747407734	1	0.980347755	0.643928901	0.806458481	1	0.822402338	1	0.013109266	0.614839545	1	1	0.255977425	1	1	0.473431898	1	0.538184446	0.16714504	0.77106943	1	0.343590189
TCGA_AO_A0JM	0.641160049	0.010697058	0.808050062	0.302251736	0.751925835	0.218802626	0.450359132	0.313299438	0.788341893	0.041733156	0.014367986	0.141777359	0.03179412	0.19158101	0.951201968	0.069158399	0.526433433	0.102506969	0.023747576	0.41479209	0.184993129	0.208523441	0.10832224	0.050095043	0.10509384	0.228575499	0.628293221	0.037775269	0.054794445	0.51158742	0.21785438	0.102836005	0.047825921	0.603244749	0.05566326	0.004716111	0.108605286	0.228766125	0.608081944	0.023871424	0.044862004	0.279217688	0.719683548	0.06585721	0.548171298	0.166897909	0.420297845	0.065283452	0.109314955
TCGA_AO_A12C	0.678585322	0.020692434	0.456157778	0.806942971	0.87481298	0.263012381	0.059384865	0.276556381	0.424713897	0.038650068	0.011077023	0.104760433	0.041104564	0.22749322	0.056829501	0.133012122	0.113368634	0.076622229	0.015319444	0.428377772	0.159898322	0.241922075	0.058035409	0.131530647	0.09505285	0.248438462	0.011602879	0.926598751	0.120527152	0.501070543	0.346998011	0.067117386	0.096273072	0.006601358	0.063316588	0.007461937	0.281191108	0.174578239	0.240570067	0.009467847	0.156381133	0.603421048	0.008597011	0.085890015	0.54010579	0.088655085	0.006958966	0.077135192	0.15078673
TCGA_AQ_A04H	0.74418395	0.506438809	0.870935776	0.884898218	0.905027254	0.246431197	0.765458877	0.340240241	0.658890083	0.019360982	0.02167253	0.994796263	1	0.208673063	0.355604996	0.159590108	0.776835688	0.059976418	0.024154021	0.678537724	0.333851122	0.238108021	0.07880459	0.100140215	0.193214531	0.164093169	0.667500475	0.007956906	0.167674652	0.362191473	0.235981485	0.121550451	0.114374369	1	0.975275012	1	0.234230436	0.435841035	0.017666589	1	0.166750914	0.326822656	1	0.085264392	0.808749321	0.124852955	1	0.112091678	0.193128397
TCGA_AQ_A04L	0.604598297	0.164435719	0.871842292	0.082246015	0.931507347	0.248946484	0.750480626	0.253807319	0.959016248	0.002406731	0.023145123	0.054964985	0.015277896	0.228703952	0.023888294	0.106407576	0.345808772	0.044565862	1	0.461797103	0.0833592	0.020862849	0.119569799	0.231759201	0.131032685	0.151626981	0.5461205	1	0.077799657	1	0.222672462	0.063059743	0.058729787	0.001610465	0.16060659	0.000981458	0.095865533	0.159771448	0.804561145	0.024166378	0.120732079	0.403403734	0.006337782	0.044745428	0.592185159	0.150272601	0.465018189	0.07724151	0.096883731
TCGA_AQ_A0Y5	0.530638721	0.026998442	0.709542884	0.552498368	0.6772282	0.197957283	0.008219668	0.558511666	0.428959566	0.026107091	0.029042867	0.34076121	0.029472968	0.122223302	0.532967938	0.171226853	0.238396071	0.077169899	0.269198206	0.158094004	0.384377856	0.441019224	0.025042493	0.155803487	0.118739077	0.184728762	0.027610272	0.570822964	0.102891099	0.406282812	0.478742093	0.094781342	0.100015163	0.011861531	0.257904815	0.011703031	0.417360766	0.237540115	0.43506465	0.053447466	0.113548384	0.139537372	0.006252378	0.191396392	0.357139873	0.033670089	0.481066922	0.127357516	0.244186534
TCGA_AQ_A1H2	0.762519962	0.011807796	0.896311352	0.093051757	0.629982301	0.131665806	0.003846566	0.015336951	0.953573284	0.039728672	0.008825643	0.038523511	0.041192695	0.240358082	0.026589889	0.153653176	0.63934997	0.14656548	0.006538118	0.19564064	0.251672501	0.656433046	0.025791972	0.225980899	0.18250917	0.177557266	0.019327715	0.010391482	0.141385661	0.071657362	0.417697044	0.084666925	0.096997389	0.006962839	0.070637761	0.008162894	0.346959906	0.201320204	0.536105474	0.082781387	0.19291718	0.083358051	0.011752878	0.096403189	0.391726462	0.135667744	0.013470935	0.16173872	0.185367136
TCGA_AR_A0TQ	0.616820364	0.019384907	0.715835426	0.385106838	0.684623173	0.445682857	0.365334674	0.799018658	0.787723342	0.030752399	0.011453457	0.152275687	0.029604584	0.158163702	0.281488746	0.183275503	0.279798727	0.092168363	0.015858487	0.482773284	0.261363093	0.186925841	0.048796772	0.057644334	0.124778781	0.257661711	0.346137228	0.017158934	0.127546073	0.474002428	0.260615325	0.078693875	0.054973017	0.568134023	0.130010521	0.010441469	0.334374298	0.239676877	0.293208873	0.02721053	0.090156371	0.291175608	0.010502922	0.128235678	0.47217918	0.348961191	0.008894827	0.075273421	0.159494693
TCGA_AR_A0TX	0.476489934	0.010886174	0.049425583	0.458114172	0.561114449	0.28944356	0.017011266	0.445200929	0.310516746	0.021783192	0.02239695	0.100216379	0.041519364	0.164849433	0.093483167	0.095217017	0.308144671	0.059074989	0.07300377	0.436282919	0.287017678	0.352111058	0.046209569	0.123212966	0.128103606	0.188902977	0.157216578	0.019648813	0.056735436	0.540034138	0.331529003	0.098330453	0.110093854	0.019721607	0.016527029	0.005967555	0.247219726	0.195038177	0.029987899	0.012781886	0.107619892	0.370804698	0.052810117	0.085658057	0.045763784	0.335819601	0.012999801	0.081462538	0.145533355
TCGA_AR_A1AX	0.498257772	0.009587705	0.513193693	0.17552699	0.398941836	0.220794648	0.023038173	0.663937861	0.695234778	0.028055891	0.017527886	0.067269123	0.086480664	0.120458275	0.128603469	0.035863429	0.148401524	0.059242086	0.014554622	0.367996593	0.321513415	0.056975764	0.029752474	0.037974146	0.062037186	0.24272178	0.206884732	0.012524612	0.059642332	0.648845673	0.271397725	0.101104901	0.11035906	0.065245469	0.025057922	0.00450476	0.147194264	0.150418785	0.072261498	0.01001213	0.093921727	0.177674722	0.056783624	0.025030292	0.077076749	0.450849077	0.01622774	0.073656218	0.100104319
TCGA_AR_A250	0.629671214	0.028119433	0.733054633	0.731353801	0.811754295	0.177524111	0.601201737	0.439047006	0.913978386	0.046278343	0.019797122	0.215234325	0.02789629	0.281098324	0.16984185	0.213083226	0.336055693	0.149599799	0.164475257	0.20092944	0.372449457	0.245879548	0.023914371	0.260392815	0.166258424	0.301056953	0.046215002	0.628067137	0.125177586	0.518113897	0.661200988	0.183440753	0.190235287	0.823307385	0.639076647	0.013379272	0.437914439	0.178941576	0.587680864	0.049621885	0.234960175	0.048071767	0.902907064	0.133365419	0.586367239	0.172114548	0.013254618	0.145224873	0.261802
TCGA_AR_A254	0.548511148	0.020116933	0.657803914	0.451274299	0.69611364	0.199372962	0.036343433	0.283232604	0.136216916	0.052496268	0.023934844	0.048356448	0.045353742	0.155767533	0.080563119	0.169204138	0.293666592	0.137170193	0.008491378	0.164715179	0.316943109	0.281477726	0.082075195	0.348081128	0.13202247	1	0.066512671	0.055853211	0.344292429	0.53235908	0.405768696	0.33869571	0.20672734	0.047247194	0.102019666	0.011685415	1	0.327161317	0.192896025	0.067528436	0.15462296	0.203870187	0.012074778	0.123904287	0.425057645	0.333584391	0.019125379	0.262788172	1
TCGA_AR_A255	0.551506099	0.045101987	0.671689278	0.670003766	0.783505163	0.108594668	0.114716007	0.262387459	0.293623397	0.511937612	0.014339157	0.105992167	0.056876968	0.244838722	0.540696509	0.287161605	0.491454562	0.118379388	0.006489648	0.114659592	0.207854914	0.438939702	0.030869295	0.299400935	0.23949795	0.300969673	0.2667685	0.05558277	0.250551705	0.453712213	0.449648522	0.268723967	0.241920577	0.534525549	0.563438075	0.011707353	0.472034935	0.277883052	0.733602508	0.481157946	0.185452141	0.065361471	0.033001969	0.121170603	0.499984937	0.393237846	0.291421312	0.16283075	0.243120561
TCGA_BH_A0AW	0.588689785	0.013727298	0.688918386	0.671765112	0.690666862	0.182800599	0.532959868	0.33640701	0.795025305	0.027908942	0.015940185	0.089719184	0.059155086	0.132793685	0.050912356	0.083915301	0.236390573	0.064954974	0.014915797	0.534421049	0.306872551	0.219387953	0.112085078	0.035903672	0.091484688	0.148545105	0.207975864	0.247952866	0.144538587	0.607668705	0.255740366	0.087879569	0.046987558	0.222036273	0.046156929	0.003474775	0.228163059	0.254119487	0.15205021	0.016459183	0.08663619	0.537076305	0.010216981	0.089376018	0.491183674	0.341212259	0.005583326	0.094130838	0.086860226
TCGA_BH_A0C0	0.5337078	0.023176026	0.591688996	0.202201111	0.412608529	0.487968041	0.473493893	0.522320217	0.035689043	0.012151919	0.019038447	0.15689017	0.049992414	0.218237734	0.323479221	0.115572268	0.360918607	0.066925329	0.025687258	0.508843633	0.310478214	0.226083702	0.200250376	0.099776306	0.069665095	0.193247772	0.384723508	0.589744299	0.096530569	0.73358955	0.158599503	0.054452549	0.133776479	0.178552189	0.035301766	0.007320288	0.124917319	0.212161726	0.354247286	0.018014893	0.11190936	0.36819158	0.05784857	0.118489297	0.588780872	0.746957297	0.016192157	0.119360766	0.07397434
TCGA_BH_A0DD	0.803858274	0.102395906	0.893570234	0.114175474	0.946017254	0.103200559	0.005858858	0.025873673	0.697950658	0.021669868	0.045168709	0.042166348	0.015591762	0.252594234	0.28766105	0.097648546	0.368988998	0.082079992	0.009210086	0.686006643	0.383187306	0.255753651	0.017475744	0.129549238	0.047229244	0.39226922	0.047388514	0.637144775	0.096820792	0.088980176	1	0.088776302	0.100585444	0.016135812	0.621009265	0.010718657	0.534204408	0.120769733	0.750279536	0.069488123	0.194608286	0.201740151	0.014020023	0.074136442	0.119055506	0.099127708	0.027520501	0.048073361	0.275182917
TCGA_BH_A1F2	0.614385655	0.013540669	0.658177367	0.598096592	0.728732603	0.215707675	0.053927691	0.209014963	0.756254284	0.040454495	0.009431076	0.041280176	0.031691936	0.246137181	0.024170102	0.057942714	0.221276748	0.082772282	0.00403255	0.172513046	0.239331831	0.246665709	0.121642883	0.24474392	0.152477999	0.28744838	0.120197621	0.007525547	0.236044762	0.447373043	0.419528055	0.095470802	0.173424508	0.762676447	0.03762062	0.009086821	0.193344009	0.145795937	0.918276108	0.064621619	0.158820052	0.1143456	0.006952035	0.082325432	0.348279094	0.144053584	0.03159733	0.115210836	0.138231983
TCGA_C8_A1HF	0.479284402	0.009178479	0.796489347	0.2104525	0.708931295	0.180488566	0.148304863	0.16922635	0.883356091	0.034974795	0.0263898	0.070493139	0.045266849	0.122418898	0.162093878	0.119748877	0.295167173	0.043210131	0	0.251516886	0.442205194	0.236305028	0.017255113	0.113707311	0.062541781	0.266512666	0.076833173	0.064756997	0.108932606	0.376478978	0.38588932	0.065583997	0.149649711	0.043880561	0.021563701	0.008072008	0.297842512	0.271099108	0.855906445	0.120725252	0.154836942	0.217534983	0.050155426	0.088363698	0.540939358	0.241476438	0.01748439	0.094529417	0.143305173
TCGA_C8_A1HL	0.721960442	0.015702866	0.06133401	0.058198419	0.916275645	0.128861472	0.089133689	0.110748169	0.793030365	0.029126	0.013320265	0.036618979	0.054164769	0.14149298	0.086408307	0.136741941	0.038379131	0.102296983	0.006856725	0.422124545	0.331677754	0.257572657	0.039593945	0.127174338	0.055894122	0.213648307	0.035739105	0.014307921	0.152015428	0.189531397	0.472827908	0.120874054	0.138798183	0.006642009	0.02939297	0.008849585	0.374862758	0.076329004	0.815318018	0.031972964	0.15739613	0.303795598	0.004097504	0.044307665	0.17376378	0.095607794	0.022315992	0.100972265	0.206559885
TCGA_C8_A26W	0.569562912	0.019621852	0.335858532	0.265134268	0.821954022	0.265518373	0.038963593	0.270572631	0.835641679	0.041961622	0.021062917	0.113593896	0.048081907	0.314295909	0.126169639	0.170931158	0.135818604	0.10968197	0.00785395	0.198383851	0.400627238	0.304738221	0.030728333	0.321461144	0.246327031	0.311033185	0.247727911	0.060628415	0.139747081	0.375835614	0.62231464	0.130264586	0.151340251	0.106647515	0.055387477	0.018236233	0.274847883	0.306272888	0.047695224	0.044882134	0.196793972	0.229660397	0.021657472	0.24702584	0.06675708	0.287566925	0.020212067	0.172441601	0.284561627
TCGA_D8_A1J9	0.554364823	0.106718177	0.715357499	0.680776764	0.775069655	0.078940311	0.005699085	0.209322829	0.792548226	0.044391764	0.008545445	0.046146841	0.036237011	0.195139316	0.313089099	0.213838048	0.259351472	0.082016295	0.004785126	0.192495328	0.237193104	0.266849628	0.024561968	0.049529714	0.146391581	0.195398153	0.403836613	0.110923804	0.057809135	0.297124755	0.27612262	0.167002671	0.098604097	0.850380244	0.301486128	0.008359746	0.18216835	0.251648704	0.553737804	0.037693262	0.101923139	0.127838315	0.005352863	0.15670336	0.668412263	0.155837567	0.07949054	0.148505566	0.131738181
TCGA_D8_A1JB	0.357366116	0.029488856	0.256241006	0.425393396	0.564421074	0.119596021	0.348165554	0.52416437	0.558966638	0.034549112	0.020865983	0.037488464	0.076962767	0.231895681	0.104398132	0.162829712	0.11381637	0.120725139	0.004850021	0.278791207	0.215492013	0.232171315	0.189652914	0.220344285	0.094811224	0.059635765	0.144891148	0.34676549	0.127862079	0.537567832	0.305737898	0.136683421	0.181213752	0.123555408	0.045134151	0.006165171	0.2169168	0.316347081	0.413441028	0.045073327	0.139023487	0.064135194	0.054743294	0.089427198	0.239126018	0.27033629	0.019428871	0.153805937	0.182201948
TCGA_D8_A1X5	0.617832456	0.024346909	0.606953718	0.16170248	0.806247974	0.127355131	0.006823553	0.180549698	0.611424839	0.043615723	0.011490436	0.066780472	0.051885005	0.401572222	0.223447918	0.073016446	0.298401214	0.1262071	0.003394069	0.109425166	0.237518944	0.359656572	0.021607197	0.380530864	0.110762083	0.419173179	0.727801022	0.017288529	0.198063719	0.25094387	0.286541082	0.184546296	0.162005206	0.028047439	0.123088585	0.010074072	0.413457081	0.286905518	0.739254397	0.059548671	0.607376216	0.146121817	0.198689453	0.166048073	0.373765848	0.15966535	0.250604488	0.178054762	0.23609882
TCGA_D8_A1XJ	0.641809395	0.014402794	0.754135373	0.579033459	0.839290334	0.195811981	0.561365003	0.898518975	0.846285412	0.028050117	0.012029101	0.503621135	0.023981134	0.168313537	0.012836121	0.177888596	0.595696519	0.066026793	0.004563727	0.197605719	0.114289385	0.368681653	0.55043545	0.163978304	0.020610653	0.029538554	0.020019715	0.009472057	0.188245275	0.32547933	0.124286251	0.169364753	0.176944099	0.010170423	0.544174799	0	0.213342791	0.277397838	0.027898171	0.031440432	0.101775971	0.18081385	0.004981998	0.148735806	0.67215228	0.131116815	0.005810676	0.180580546	0.124384545
TCGA_D8_A1XS	0.682511052	0.006653535	0.756429896	0.143810887	0.493926901	0.065918843	0.027544934	0.285721157	0.561791877	0.025532866	0.009666362	0.021204384	0.030182587	0.252429568	0.044339502	0.084370269	0.0941279	0.056249987	0.003914064	0.122552091	0.153900052	0.311957135	0.016376175	0.249301275	0.017619191	0.048656418	0.056727622	0.009085539	0.126107291	0.176941755	0.260614602	0.09446805	0.127872607	0.012194314	0.054518547	0.002696106	0.224852737	0.197482246	0.281041514	0.046145161	0.07747333	0.005869431	0.023373768	0.065698445	0.155357467	0.19986319	0.011424959	0.1701242	0.124384689
TCGA_D8_A1XY	0.578667945	0.008262254	0.004603751	0.10741398	0.525350135	0.100111168	0.004302186	0.236092996	0.066870177	0.007306559	0.019617383	0.022964544	0.019489811	0.173411795	0.055144267	0.152185694	0.068162471	0.106512501	0.002810323	0.138813632	0.042872656	0.260575316	0.00928981	0.232161604	0.044761635	0.143104823	0.005761704	0.005688779	0.074968007	0.415131728	0.295611329	0.092523488	0.070750079	0.042566294	0.041304364	0.003134599	0.104862037	0.17553242	0.540128929	0.040418573	0.05900299	0.067856399	0.005344168	0.091653618	0.037787331	0.204000307	0.008471522	0.086830305	0.115709995
TCGA_D8_A27N	0.54719119	0.019464611	0.708936806	0.557956269	0.62885108	0.208738743	0.016416525	0.60798787	0.63243644	0.061821345	0.01162492	0.063827974	0.428711719	0.296746022	0.080421115	0.14246337	0.169712217	0.127138021	0.010069138	0.317739624	0.416612825	0.372606754	0.020601458	0.217397173	0.120306199	0.40281531	0.060561678	0.490335775	0.245848819	0.353711504	0.419942223	0.143732653	0.153089792	0.29049436	0.129149702	0.012922359	0.418069173	0.249706265	0.412825448	0.03567141	0.19983548	0.152169504	0.019711104	0.163140922	0.346332228	0.285813568	0.396017303	0.131123803	0.33387014
TCGA_D8_A27W	0.66609459	0.008358976	0.773582091	0.754062193	0.751910124	0.162247983	0.525437763	0.511559621	0.830716787	0.028035984	0.017339376	0.054632161	0.056554396	0.236072093	0.159004405	0.244006706	0.457456523	0.078151492	0.006105545	0.254157989	0.415111933	0.433753363	0.071690677	0.224814149	0.164001978	0.518937403	0.365192953	0.584996189	0.18607272	0.286871651	0.625392973	0.056373715	0.189009423	0.202666489	0.275315109	0.010046579	0.482754919	0.252765709	0.01880741	0.076248817	0.279220049	0.027059622	0.075202641	0.114793406	0.488779304	0.187056025	0.013738946	0.199897754	0.30136736
TCGA_E2_A1B1	0.450678592	0.010909618	0.033462707	0.125203765	0.461725403	0.276511081	0.019514028	0.490566093	0.68206027	0.022224277	0.035870113	0.072279793	0.045602297	0.207052166	0.169123086	0.094669067	0.078913772	0.030073167	0.006223714	0.478049453	0.18785071	0.224319328	0.016705099	0.155674507	0.033967466	0.235343837	0.076814959	0.011994661	0.097557772	0.667422539	0.432227912	0.096900737	0.114661648	0.042194538	0.025480897	0.006352904	0.226745405	0.16791199	0.044421668	0.030522238	0.15053434	0.163198893	0.071818183	0.06617963	0.044816311	0.324541136	0.008063566	0.066787891	0.10910734
TCGA_E9_A1N6	0.451062631	0.024703458	0.49119399	0.432878928	0.720058177	0.092426889	0.32207327	0.259953901	0.811024993	0.021220469	0.01052849	0.414328566	0.051509152	0.194051883	0.046256549	0.109300385	0.281933724	0.091181914	0.00461827	0.219721184	0.323927047	0.219815339	0.033202804	0.1543247	0.113817659	0.083005962	0.074446241	0.410487736	0.123686017	0.493971598	0.240373359	0.077598209	0.105525514	0.073169175	0.026307578	0.004084506	0.16284202	0.206900053	0.301528276	0.030691777	0.10792259	0.075383577	0.002505356	0.132420709	0.182685274	0.23937753	0.011059273	0.148640995	0.143570963
TCGA_E9_A22D	0.409943399	0.09434639	0.624530585	0.430942305	0.669640981	0.734060803	0.023612917	0.668159487	0.035942373	0.168589837	0.010154991	0.176600366	0.732687632	0.885291654	0.057331707	0.886956446	0.854597301	0.688825973	0.072979615	0.350239265	0.515743216	0.551714021	0.110626716	0.940630745	0.743193971	0.60864891	0.63678813	0.003918569	0.847280527	0.55952304	0.638389009	0.898505664	0.669184181	0.026440814	0.421728788	0.013632117	0.581223992	0.977264724	0.043188374	0.013138244	0.685659788	0.855372793	0.103273612	0.825633682	0.320743381	0.39111061	0.18154474	0.793638494	0.350827619
TCGA_EW_A1IW	0.494208181	0.075921622	0.658888481	0.663310306	0.728069092	0.159332787	0.603280839	0.567014181	0.818136519	0.038370381	0.01069179	0.037709563	0.057847114	0.287549025	0.186318762	0.150741238	0.327926297	0.089895895	0.00665689	0.214169625	0.317095802	0.246487338	0.352680144	0.20963688	0.090138682	0.162351096	0.07656651	0.011000614	0.069381525	0.58079494	0.368091287	0.120884673	0.089950848	0.039514844	0.334187613	0.006929947	0.234157688	0.169825443	0.253135566	0.056486511	0.186206747	0.084421409	0.023271121	0.10848003	0.478867645	0.328477051	0.017370642	0.18440857	0.159660424
TCGA_EW_A1J3	0.594072871	0.01778509	0.806527378	0.056142685	0.581889169	0.073735299	0.004452847	0.137240192	0.123424059	0.031739931	0.001848773	0.057619106	0.036507382	0.260868976	0.020243909	0.180609727	0.666636027	0.064066926	0.004284369	0.265411382	0.070548943	0.139605603	0.02418337	0.129322792	0.068580275	0.181055421	0.053272634	0.009880143	0.160333751	0.434742055	0.135917602	0.171068736	0.112969093	0.008836204	0.046839148	0.004035334	0.082250543	0.129817349	0.1961372	0.029488095	0.109609276	0.129708673	0.012242988	0.100804441	0.355425874	0.150887784	0.003208196	0.152348047	0.104322071
TCGA_EW_A1OZ	0.648572621	0.017123482	0.789078676	0.795127595	0.819118301	0.156179942	0.638378496	0.341965529	0.888253297	0.04682976	0.006874125	0.064905441	0.035208432	0.162844974	0.709274877	0.163083123	0.254245104	0.094875193	0.017267325	0.338844939	0.416533003	0.285236553	0.983692918	0.166025912	0.13422299	0.259472142	0.038700623	0.666647146	0.043598671	0.736576547	0.28255779	0.115799976	0.112984513	0.040603736	0.032512049	0.565545647	0.308754955	0.293080604	0.684519448	0.042578168	0.141688255	0.138343564	0.018630815	0.104219638	0.699787926	1	0.019895181	0.11940992	0.147668327
TCGA_EW_A1PD	0.561424981	0.011346087	0.641587349	0.145068476	0.667549384	0.274295391	0.488676502	0.336365411	0.645024111	0.021707193	0.010308237	0.094343033	0.033844388	0.191676669	0.143147076	0.179078924	0.127413803	0.050870943	0.009463948	0.277230957	0.279871932	0.323792871	0.044156264	0.191872743	0.152811582	0.12269224	0.055029067	0.124171918	0.084337941	0.358034675	0.371779315	0.034985537	0.156509994	0.017649679	0.333312065	0.319701976	0.235248707	0.122597843	0.782105406	0.102013068	0.146756315	0.032766188	0.017898403	0.075331105	0.540074591	0.171722742	0.032776923	0.186089346	0.179356616
TCGA_A2_A0T2	0.009828868	0.013670167	0.008280021	0.479989046	0.832716545	0.579376641	0.003760227	0.169620921	0.9493631	0.041429913	0.435310774	0.113674577	0.031853444	0.092841071	0.059912044	0.178423668	0.046844626	0.071663256	0.016113149	0.416170401	0.317322335	0.210906066	0.037499127	0.168687607	0.033910487	0.180066201	0.049674034	0.012002682	0.132100659	0.329675736	0.304312869	0.127432424	0.160665897	0.009697249	0.008695677	0.002833589	0.111682111	0.143657292	0.032933177	0.022245624	0.148638571	0.301844384	0.003746117	0.091325216	0.798195899	0.297007439	0.016811523	0.043562585	0.112221706
TCGA_A1_A0SK	1	0.008562684	1	1	1	1	1	1	1	0.022972516	0.026240138	1	0.020300605	0.14894525	0.071088465	0.250060503	0	0.036630929	0.007151565	0.744574762	0.606511558	0.171029466	0.387640377	0.059387555	0.060517071	0.232265394	0.027864498	0.008516696	0.098882949	0.776593723	0.375224717	0.09238633	0.058407875	0.006887521	0.017847922	0.005641909	0.196271929	0.12356547	0.051103064	0.035937902	0.107348486	0.551636678	0.004950309	0.09346489	1	0	0.005842337	0.084193087	0.116703735
TCGA_B6_A0WX	0.552278203	0.016528283	0.046334962	0.616325734	0.588135691	0.281819975	0.539784196	0.515573632	0.77834258	0.049672901	0.016502576	0.118412226	0.043302961	0.19409754	0.059722808	0.2450583	0.073890864	0.036826187	0.00800252	0.534641897	1	0.173346056	0.056416786	0.181934486	0.117315697	0.098100733	0.038157113	0.014963058	0.086464961	0.921733016	0.230076161	0.102667412	0.106697376	0.007768564	0.055459276	0.008572557	0.22447044	0.218053948	0.199842024	0.039164653	0.311883098	0.341898468	0.028496309	0.092392995	0.476805299	0.35641907	0.023987756	0.12141828	0.082069803
TCGA_BH_A18V	0.472257006	0.02171479	0.033815363	0.602098574	0.213709446	0.202430552	0.006540393	0.39926222	0.720537952	0.036153301	0.004889762	0.056558937	0.0681036	0.305766385	0.015028064	0.291542591	0.104513728	0.074122056	0.008819458	0.411548666	0.157326357	0.128798648	0.017359642	0.178555617	0.188320205	0.271764561	0.157982934	0.01022348	0.181945613	0.871016663	0.37016213	0.1905141	0.296799822	0.629484223	0.037819275	0.004470919	0.212379344	0.173203099	0.01306437	0.05156803	0.090340398	0.156546473	0.027196946	0.263155546	0.023861836	0.540502162	0.01871732	0.220860761	0.172287333
TCGA_BH_A0E0	0.395307728	0.00814207	0.018629051	0.718778086	0.734668431	0.412333203	0.004017988	0.799452034	0.86087167	0.028616294	1	0.099723659	0.032722025	0.096223823	0.108463682	0.185264872	0.065884424	0.076867536	0.026328691	1	0.197675363	0.262025633	0.055122733	0.085611762	0.053294444	0.095742001	0.08490965	0.003501991	0.063721413	0.515044973	0.161100263	0.10439859	0.07175524	0.397425295	0.011114102	0.00170338	0.131827962	0.141447445	0.030246859	0.009384147	0.038504141	0.351119288	0.001388143	0.070707814	0.67299869	0.382903934	0.005607424	0.111002908	0.06605279
TCGA_BH_A0RX	0.445986123	0.013078702	0.212912751	0.398184227	0.230426465	0.335262339	0.366145702	0.502513589	0.528939179	0.037465737	0.021677801	0.096001818	0.074976376	0.246519052	0.082443298	0.050877673	0.136946447	0.023073243	0.014665876	0.61296634	0.440940122	0.155209386	0.056684957	0.107757328	0.1463097	0.235630983	0.242421123	0.036634936	0.125685631	0.630416636	0.290104137	0.111369391	0.102734118	0.073116432	0.028022152	0.008701378	0.112503362	0.195172088	0.032401563	0.008826464	0.038119526	0.256382947	0.143201934	0.035676836	0.092944488	0.565393129	0.027574387	0.117668184	0.157319459
TCGA_A2_A0T0	0.56714679	0.005462803	0.000243005	0.623503356	0.694148896	0.129758124	0.009180952	0.351779052	0.80150052	0.032804506	0.02409713	0.105375969	0.013555123	0.157861738	0.021839446	0.069832013	0.050076601	0.023015366	0.015825512	0.555929174	0.244990132	0.067219299	0.060009758	0.056933773	0.120402507	0.271167898	0.029967997	0.009005233	0	0.492154704	0.203980595	0.050426104	0.125965881	0.002907958	0.023641414	0.006743161	0.077509674	0.10840938	0.01272361	0.013948492	0.088934177	0.237288052	0.00572787	0.058435257	0.010885451	0.236467492	0.01584921	0.075141102	0.122189018
TCGA_A2_A0YE	0.028231669	0.006937244	0.760313244	0.804015848	0.656316986	0.266631638	0.007325984	0.262798131	0.974299395	0.023965394	0.025851624	0.100588541	0.028542607	0.182018999	0.025182056	0.054224636	0.028813127	0.02822443	0.008825779	0.325414091	0.378000075	0.070742545	0.041476568	0.128491589	0.028107035	0.208042438	0.017306585	0.013874852	0.148274528	0.929763811	0.203865639	0.164967563	0.082915671	0.009119753	0.016241684	0.009080255	0.103220634	0.06435381	0.018122139	0.036137686	0.077576848	0.387525159	0.008262179	0.112185725	0.012964724	0.234153418	0.032910012	0.060475712	0.098053835
TCGA_A2_A0YM	0.494012539	1	0.023743508	0.674609892	0.851787148	0.11125789	0.54768599	0.895776221	0.92009899	0.031189407	0.015033867	0.100015435	0.032021353	0.183750134	0.248393451	0.080767751	0.09934797	0.042848231	0.005447874	0.445976342	0.340838022	0.174687754	0.076149024	0.185131378	0.080022373	0.199450035	0.072261641	0.014228387	0.152860339	0.898122668	0.264594619	0.083290447	0.125310063	0.008678068	0.191980673	0.003634056	0.134277094	0.153563967	0.723166556	0.015650655	0.115768522	0.27530064	0.009565308	0.088209334	0.085439651	0.227469082	0.025198131	0.094044974	0.118671497
TCGA_BH_A0B3	0.348269308	0.020983847	0.143926626	0.671782074	0.601329502	0.271926959	0.078178883	0.580364623	0.766610336	0.027418104	0.008471664	0.177049057	0.05719034	0.161103803	0.058187273	0.141587174	0.079930915	0.054736701	0.008122759	0.486122418	0.371154188	0.278350187	0.064569227	0.193811143	0.057176107	0.40425217	0.237523016	0.023836189	0.086727011	0.697415108	0.246250124	0.157780984	0.147585645	0.036793577	0.01724965	0.005061628	0.123799989	0.138348646	0.020635222	0.01225885	0.110743352	0.295035546	0.038341259	0.097131393	0.244929747	0.606376602	0.019432456	0.186990066	0.079979922
TCGA_A2_A0SX	0.370002163	0.01666286	0.097348183	0.3680028	0.079040665	0.227142421	0.033739593	0.707082133	0.875049119	0.021827466	0.013002769	0.150095802	0.040114111	0.143613424	0.080207032	0.132281428	0.10243661	0.051913359	0.016240658	0.895277912	0.411600792	0.371881571	0.113196737	0.190655454	0.048835559	0.239646713	0.241619461	0.024626476	0.119157558	0.558482129	0.297754652	0.120975048	0.066274536	0.04198174	0.040801243	0.005492316	0.261038076	0.144953142	0.018881536	0.013537153	0.070352408	0.182851783	0.026471207	0.055002602	0.025411819	0.398288838	0.014872664	0.030395197	0.139152985
TCGA_AO_A0JL	0.852701586	0.013527669	0.850818278	0.878908851	0.924804661	0.197785403	0.233119859	0.60632912	0.978073882	0.015835018	0.005689628	0.167290224	0.027337193	0.114185276	0.090763172	0.084603632	0.052960528	0.049423916	0.013900203	0.743150762	0.122857284	0.103452334	0.130444719	0.048572387	0.056723453	0.345274177	0.018085892	0.011245978	0.049842401	0.371251044	0.12577591	0.07323466	0.056755016	0	0.03239766	0.002014667	0.202360324	0.086843277	0.017456178	0.003695534	0.008777315	0.435600413	0.000314357	0.060329322	0.358690614	0.273878657	0.005966846	0.046075973	0.041895079
TCGA_BH_A0B9	0.545908183	0.014130836	0.053719628	0.733924768	0.226719692	0.430172455	0.022593473	0.760803782	0.819495617	0.030348276	0.007702698	0.093534895	0.044256462	0.231392943	0.045853547	0.218014867	0.074448813	0.145685823	0.030905236	0.912748214	0.322290953	0.276987519	0.204823374	0.079208559	0.088894221	0.220776671	0.124049801	0.009903938	0.105782241	0.623805497	0.385597909	0.135249057	0.071689485	0.019130347	0.039052497	0.008407602	0.187394349	0.132608689	0.045289918	0.01157481	0.143251477	0.340075047	0.007085795	0.068903819	0.62297965	0.426045002	0.010967436	0.106285323	0.151805376
TCGA_B6_A0RT	0.348269138	0.015439684	0.247382759	0.322456339	0.226910833	0.305231937	0.075279391	0.837537944	0.499980691	0.030908082	0.023043918	0.086064113	0.05948097	0.139958088	0.085884146	0.076686575	0.195152496	0.076081254	0.01375418	0.555479158	0.198839078	0.190430447	0.195128808	0.16022408	0.088349631	0.162621191	0.27378742	0.06969979	0.193381804	0.935945182	0.358663362	0.153606949	0.103084099	0.109863372	0.023752098	0.012978525	0.252998363	0.175639069	0.029651518	0.028917325	0.144408111	0.243126269	0.060884893	0.050607472	0.063804044	0.623660683	0.016246017	0.113371402	0.182606473
TCGA_AO_A128	0.443928594	0.010705064	0.150816292	0.427225995	0.565176952	0.361417124	0.004288101	0.607313895	0.740584281	0.028081308	0.158265078	0.139610455	0.028770335	0.134525449	0.035024573	0.048715602	0.130965481	0.052223309	0.019078696	0.506929999	0.191638977	0.095923725	0.051810958	0.125390672	0.070311095	0.142857554	0.212826565	0.543916114	0.082645343	0.750454275	0.175015369	0.081297108	0.081229274	0.189467402	0.01806074	0.002218216	0.090138103	0.279146074	0.021317942	0.014323135	0.218074728	0.385063053	0.017031717	0.048895749	0.474334007	0.63600234	0.012982105	0.05478171	0.105894934
TCGA_AO_A129	0.441157683	0.019349778	0.056042431	0.706379908	0.069722294	0.242494923	0.457784858	0.664688308	0.056469349	0.038302065	0.012154148	0.107082967	0.05864393	0.229861095	0.042272982	0.221186589	0.089212091	0.122093741	0.019296734	0.507524192	0.326540718	0.162036163	0.115478327	0.169007779	0.088646399	0.435142558	0.108738271	0.016016567	0.173313286	0.635328115	0.216331009	0.152727664	0.077257867	0.526939636	0.033766511	0.003213151	0.502273288	0.197282124	0.125502847	0.015672229	0.135430031	0.316634162	0.070117375	0.118422355	0.231407361	0.473791407	0.014428471	0.086276518	0.156533515
TCGA_AO_A124	0.005956507	0.01138725	0.005143007	0.96152117	0	0.156742175	0.00499625	0.105752254	0.94357628	0.039868818	0.01853122	0.076851243	0.023294301	0.160781717	0.026937585	0.119358606	0.014335655	0.042033573	0.010101339	0	0.670979958	0.065832339	0.080155823	0.165904607	0.073590145	0.143405188	0.028930732	0.920537517	0.01782027	0.461517945	0.3159748	0.077403753	0.158200666	0.003684547	0.027874626	0.003519528	0.109507882	0.188589245	0.219031502	0.014764635	0.121286455	0.023460639	0.000463907	0.098200468	0.245236429	0.105451781	0.005441308	0.156146763	0.085916984
TCGA_B6_A0RU	0.500150519	0.081477552	0.040620008	0.538649209	0.747772606	0.33304795	0.036610065	0.747560527	0.881630141	0.040106392	0.028031167	0.096337051	0.032179327	0.195268583	0.086763764	0.112950414	0.061220829	0.084188737	0.018424993	0.396102076	0.3156467	0.261070521	0.040797684	0.136506001	0.154755225	0.22960166	0.105656182	0.01270881	0.083181484	0.708760489	0.483725987	0.08122473	0.1074764	0.515795451	0.023847371	0.006168849	0.274113217	0.191739366	0.048044697	0.026130718	0.236089205	0.354570371	0.0060724	0.105184804	0.039339238	0.22456602	0.016270241	0.187033617	0.151422983
TCGA_B6_A0RE	0.009113316	0.038008569	0.296718936	0.772271007	0.713206265	0.545777477	0.244855702	0.424607063	0.893215209	0.012270256	0.015620406	0.05979204	0.027911923	0.112507717	0.039101469	0.105845215	0.037828568	0	0.01203711	0.955956011	0.453065312	0.256228976	0.142277187	0.083458325	0.00682374	0.204176821	0.016291501	0.003462473	0.101389328	0.701057212	0.124410502	0.046146744	0	0.010472602	0.007271991	0.001930661	0.033835267	0.135112056	0.347868368	0.022835529	0.06477294	0.411750433	0.006526706	0.043645327	0.020848515	0.208180387	0.019616747	0.0397878	0.050486006
TCGA_A2_A0ST	0.289776324	0.016476435	0.291415981	0.37797785	0.188606253	0.260976176	0.048783203	0.540535353	0.627947031	0.01994699	0.025513758	0.096950222	0.098422526	0.133503629	0.111195668	0.140024881	0.144598451	0.054457564	0.015586955	0.526622855	0.240654506	0.225509376	0.063347669	0.080505919	0.055317474	0.166898011	0.259404658	0.507056759	0.068339471	0.752799697	0.355733648	0.083351552	0.038889567	0.10924555	0.024686039	0.006739736	0.20816805	0.165165955	0.022788162	0.024038241	0.11574785	0.21487819	0.0798034	0.121010501	0.059567173	0.665060566	0.016596703	0.108839272	0.160880378
TCGA_A1_A0SO	0.102444215	0.052652374	0.951814436	0.960880918	0.944745915	0.408631957	0.026276932	0.740024588	0.990331648	0.022761009	0.012026323	0.087512151	0.022348652	0.180152411	0.068055825	0.069358625	0.067100677	0.048827822	0.022831778	0.416736341	0.771455757	0.154890024	0.050990427	0.339943087	0.077042543	0.180559241	0.034857541	0.006190596	0.040719381	0.87477685	0.296201519	0.104354567	0.060888843	0.024012024	0.027493477	0.010196714	0.108401821	0.240765433	0.474971681	0.001427995	0.055277125	0.309287248	0.012871465	0.100770733	0	0.851248288	0.016488733	0.12709432	0.070712949
TCGA_AN_A0XU	0.492894478	0.014679911	0.007577763	0.782441575	0.680349986	0.285238208	0.006074932	0.401063567	0.911809326	0.010234869	0.012228449	0.060626703	0.065258205	0.192085112	0.077166572	0.21817484	0.033859605	0.047741436	0.007961623	0.460985856	0.407012824	0.216411172	0.063292599	0.210827387	0.094034856	0.123356285	0.036024839	0.009592012	0.034229176	0.793212257	0.200369477	0.167060728	0.11278276	0.008889832	0.029256231	0.007701695	0.069368385	0.193381732	0.021159346	0.037200385	0.050407584	0.44676888	0.01308664	0.086482045	0.091239105	0.16109106	0.010418412	0.112148533	0.102025621
TCGA_AR_A0TU	0.492772814	0.013235281	0.146059733	0.69099593	0.224646737	0.357647757	0.005542073	0.633284895	0.884465872	0.037991831	0.02703732	0.04762617	0.025223319	0.258632356	0.043006284	0.32210328	0.235118577	0.083295673	0.009045236	0.66875466	0.252511344	0.263140476	0.055032355	0.203547577	0.115255758	0.171528073	0.076029962	0.798508991	0.14201208	0.890440227	0.218689604	0.105899016	0.109807826	0.169268438	0.036150981	0.007162696	0.118826618	0.256870491	0.56338052	0.04522773	0.20701479	0.329821995	0.029054593	0.194591253	0.667957247	0.40223746	0.023921054	0.147293734	0.199407339
TCGA_AR_A0U0	0.587812999	0.282502589	0.144679674	0.083052429	0.580306729	0.447514191	0.355305104	0.466299254	0.8368874	0.017756743	0.023916553	0.542271333	0.055644091	0.14593745	0.06706762	0.293938138	0.109486551	0.09553027	0.011773307	0.5855047	0.081113702	0.193633885	0.073844361	0.093093983	0.078798682	0.101973631	0.134187272	0.045972929	0.222813775	0.565299842	0.32949529	0.154299039	0.140699922	0.702777277	0.020603438	0.013714695	0.110353768	0.119973224	0.361374441	0.04858168	0.094036942	0.504317674	0.044574426	0.070693617	0.086432409	0.407231935	0.016243302	0.121811817	0.106732962
TCGA_AR_A0U4	0.514672768	0.331371823	0.006712983	0.495543857	0.378867273	0.275761109	0.395420478	0.592760049	0.765544162	0.012863207	0.025408902	0.083911293	0.033274354	0.109948073	0.094236246	0.154644564	0.240518466	0.034932114	0.015496678	0.578611896	0.143880772	0.181626074	0.064131126	0.133711473	0.074073834	0.150258528	0.087669379	0.011127118	0.082412764	0.876891751	0.198043149	0.093041733	0.03265902	0.01249908	0.221486766	0.504859586	0.128638241	0.180850651	0.384429453	0.021988125	0.011494074	0.311601256	0.010857142	0.081728016	0.120226642	0.836257724	0.01753243	0.076968018	0.125259482
TCGA_AR_A1AQ	0.070712922	0.011234786	0.28469982	0.285201697	0.536245666	0.19032087	0.611463674	0.869481566	0.785589063	0.040758389	0.014871671	0.034917019	0.064567031	0.192068928	0.104167527	0.060539504	0.175052314	0.036079171	0.013742644	0.209506097	0.216435861	0.07055882	0.344486498	0.135888434	0.127676459	0.186906085	0.167625509	0.014901553	0.03121758	0.558313389	0.259721635	0.010040585	0.079576065	0.511550257	0.39106287	0.004057425	0.223010541	0.177989953	0.348764692	0.015500707	0.126303728	0.223191603	0.06085191	0.082090484	0.052052248	0.513816338	0.019175843	0.074121312	0.12557177
TCGA_AR_A1AY	0.719563976	0.018084202	0.004749953	0.816406268	0.848119549	0.156450499	0.003188808	0.999182337	0.953573851	0.029402415	0.009850382	0.03054676	0.040049661	0.146396963	0.182846577	0.013501799	0.470324883	0.04641958	0.010164023	0.399176579	0.353633409	0.149587283	0.653499133	0.032374927	0.080093988	0.188976947	0.016390126	0.008034834	0.073777859	0.972837088	0.373187536	0.133104966	0.140120826	0.032712835	0.656991802	0.005579293	0.237303802	0.164667564	0.728191411	0.046918669	0.147832347	0.861975434	0.004139101	0.098980822	0.024434483	0.164196084	0.010401761	0.125472358	0.159294611
TCGA_BH_A0WA	0.481672085	0.013718698	0.021538898	0.72151661	0.890168496	0.425212547	0.006129596	0.415399883	0.912410893	0.025348172	0.045503282	0.057382127	0.024007073	0.149987013	0.032003551	0.086424781	0.077502703	0.138988198	0.017212229	0.97766553	0.322519765	0.056869525	0.112950515	0.193613577	0.090416517	0.186359469	0.038969534	0.013503881	0.075738402	0.638160689	0.147033119	0.096662675	0.058624859	0.011488986	0.010953221	0.002477578	0.017644412	0.156093147	0.034660703	0.028472387	0.028910467	0.450838672	0.013775097	0.085685579	0.147639458	0.200527875	0.01525747	0.200408478	0.044341329
TCGA_E2_A14N	0.360699265	0.018454609	0.051279664	0.417627071	0.266705876	0.46356432	0.035834582	0.639925613	0.778482342	0.017856436	0.027144078	0.059972992	0.077016871	0.175228936	0.13548929	0.185651554	0.127757296	0.114988668	0.005612559	0.542496426	0.142918749	0.178878974	0.023818156	0.054968465	0.088992991	0.309087649	0.131778869	0.660040292	0.062222607	0.723414097	0.343542929	0.09811095	0.120842451	0.054527295	0.046710353	0.00973467	0.135765924	0.119364055	0.123089525	0.03972172	0.099317387	0.11264881	0.044948979	0.07923928	0.357755083	0.463095996	0.031970603	0.102277288	0.147201699
TCGA_E2_A1AZ	0.46951565	0.014135705	0.064421995	0.669036345	0.679135966	0.328252347	0.042019809	0.828319116	0.863874669	0.036212147	0.014505874	0.03789071	0.07767869	0.173277349	0.122656211	0.087602196	0.085022332	0.109989742	0.0054642	0.450954074	0.435773059	0.265781188	0.037027824	0.150047445	0.108966052	0.175534831	0.077280484	0.032228207	0.14347515	0.433220508	0.39927506	0.094573611	0.14803272	0.086409677	0.035531609	0.006953363	0.163423013	0.183171989	0.036352948	0.051653742	0.098114766	0.154384715	0.023970214	0.076790438	0.45993462	0.410229369	0.013667617	0.089040573	0.166151883
TCGA_B6_A0IK	0.596715239	0.022522006	0.695346216	0.681874231	0.801464272	0.808514645	0.50593157	0.724375916	0.795085233	0.001914009	0.032405506	0.51268916	0.029154078	0.098398935	0.077609262	0.167186868	0.148779058	0.054433518	0.022955808	0.601231649	0.109364923	0.171674684	0.089030803	0.065811028	0.093717745	0.151273747	0.434899702	0.009201807	0.097458968	0.564502355	0.125555582	0.076690889	0.150233599	0.606603632	0.023093961	0.007954529	0.106739139	0.172569919	0.015640413	0.012206564	0.103289665	0.337191535	0.00315043	0.043931318	0.550469666	0.286862774	0.278764401	0.24005339	0.094096034
TCGA_B6_A0RS	0.583221971	0.032016809	0.01506579	0.729368594	0.761592897	0.312630469	0.103680526	0.19556366	0.830636033	0.046876482	0.013553346	0.108687743	0.027981558	0.224152749	0.076925786	0.149029775	0.086464168	0.100454601	0.014938412	0.477575451	0.320583299	0.244302815	0.333116575	0.153002017	0.12319719	0.349565356	0.216544306	0.011261159	0.148662859	0.384527999	0.418408403	0.079023276	0.122548664	0.027767126	0.014253035	0.008650523	0.32278652	0.176987258	0.02850095	0.019973089	0.078585215	0.191727347	0.007905443	0.139004404	0.169370668	0.353262318	0.01685045	0.166258416	0.172365404
TCGA_B6_A0RG	0.866801712	0.009618348	0.002886176	0.054672962	0.971317648	0.330255673	0.001034903	0.118371847	0.052434246	0.007771206	0.01255629	0.12720483	0.017896585	0.126580348	0.012006607	0.112046904	0.238454588	0.074280932	0.015498576	0.392757855	0.07698837	0.247368137	0.201086307	0.011421624	0.165517138	0.273518487	0.184850433	0.00759391	0.095021974	0.07632342	0.152048221	0.061317798	0.076551088	0.002841901	0.027574712	0.003435851	0.125036663	0.109959352	0.852182063	0.011157344	0.065779118	0.118912604	0	0.055616115	0.112574792	0.047303987	0.003949064	0.038395142	0.084496048
TCGA_B6_A0RN	0.644885376	0.015370438	0.848582466	0.486310645	0.883473854	0.294296779	0.649506098	0.196237812	0.765543859	0.020693076	0.011796274	0.072243709	0.032099556	0.194012182	0.084589221	0.194524104	0.408758602	0.042184201	0.012483041	0.236944949	0.125492606	0.204341393	0.046389936	0.130670994	0.121946105	0.199377431	0.032449562	0.004524224	0.08235714	0.244862206	0.208710161	0.103905489	0.082306503	0.001532043	0.057648414	0.011666422	0.45389229	0.161136498	0.820636464	0.037354776	0.137813131	0.46234641	0.013063919	0.07947973	0.324304202	0.107835578	0.008950894	0.090268081	0.151155355
TCGA_E2_A1B6	0.331643001	0.014736932	0.241338258	0.256819437	0.099251631	0.262066917	0.097187752	0.646694311	0.633182901	0.031657577	0.055051023	0.11548317	0.130638927	0.165852898	0.151552004	0.121885306	0.115802756	0.046496799	0.009846929	0.502889	0.108076718	0.149231037	0.019679073	0.187971032	0.111356465	0.107831161	0.222985454	0.063931379	0.04208131	0.71220409	0.369435986	0.092564734	0.153959868	0.107722604	0.008936138	0.004423718	0.160604058	0.168898256	0.048522627	0.033922015	0.109111888	0.24923649	0.139672625	0.049651238	0.106101636	0.590194425	0.013810207	0.000199106	0.059695668
TCGA_BH_A1EW	0.611278069	0.008855654	0.655336345	0.295243796	0.485708656	0.32879663	0.026538032	0.562862951	0.108687075	0.041214729	0.027413861	0.024312241	0.052066671	0.246414036	0.154011456	0.102007776	0.417016483	0.144570007	0.007253728	0.419217512	0.216095777	0.344420338	0.021040216	0.225885315	0.109676386	0.225210666	0.097369301	0.077836984	0.071055884	0.443975168	0.342156957	0.160707908	0.095264617	0.035508913	0.067953583	0.036894536	0.351977933	0.219902701	0.272030493	0.089477299	0.201710275	0.132286998	0.015721116	0.076144139	0.338301386	0.289508164	0.034556825	0.166763762	0.172119799
TCGA_EW_A1P8	0.406508813	0.022849645	0.014363124	0.636991051	0.189705273	0.127090608	0.007693599	0.725465895	0.799349779	0.025961301	0.009051376	0.036053364	0.051669051	0.254900675	0.048190577	0.216175263	0.082839343	0.103564318	0.628026126	0.223304489	0.205096983	0.356563885	0.024236039	0.281611494	0.077087265	0.186328564	0.07641175	0.014473228	0.239843624	0.328439944	0.386348518	0.144828352	0.194970183	0.02541316	0.032681537	0.009847327	0.15344996	0.189565976	0.019186508	0.041805544	0.089777879	0.091994318	0.009270661	0.185204055	0.011777796	0.498264324	0.006287343	0.182763239	0.132261147
TCGA_E2_A1LK	0.81530753	0.615901301	0.791727437	0.934885088	0.924739809	0.243190794	0.602025265	0.924849888	0.963896271	0.041535619	0.007134476	0.073617606	0.036887106	0.227747934	0.463765022	0.156364283	0.126823585	0.09468529	0.005775865	0.181742311	0.330065761	0.411410005	0.014315272	0.390004196	0.049659194	0.344620814	0.481508798	0.017571957	0.203748369	0.942124123	0.395346766	0.395488448	0.226780108	0.369324525	0.149503519	0.007776986	0.220791815	0.259988137	0.945519891	0.059705297	0.150863882	0.084177368	0.006186924	0.15171844	0.844677326	0.172414858	0.656495835	0.128654434	0.308526718
TCGA_AR_A256	0.012231715	0.021094613	0.347570607	0.845455976	0.238932985	0.310568141	0.484139021	0.0636506	0.954013817	0.065637625	0.002706138	0.045978022	0.05402922	0.198790392	0.111293484	0.163044217	0.099144524	0.123837597	0.00491109	0.165238567	0.379171367	0.408113813	0.420637943	0.31098467	0.174662784	0.309120604	0.024386736	0.010961875	0.235665241	0.346992406	0.446815079	0.191407591	0.245064208	0.013447057	0.099411967	0.008444471	0.398956058	0.207934742	0.840872543	0.101773483	0.175346855	0.134337968	0.01077682	0.113647455	0.005221462	0.197080765	0.008526051	0.107128794	0.355842165
TCGA_BH_A1FC	0.635522184	0.838394456	0.118983372	0.646800156	0.715309156	0.32735588	0.447003232	0.730210332	0.800917746	0.037429418	0.027707559	0.050922799	0.06925325	0.224107271	0.489860205	0.156907129	0.597666891	0.138238745	0.009463988	0.432207794	0.376162974	0.339418616	0.065595495	0.423529507	0.100923379	0.429216394	0.128521347	0.255528626	0.16370614	0.88632273	0.401799804	0.160995565	0.22137946	0.477890568	0.532804069	0.009920808	0.36238208	0.223599538	0.714790071	0.056034246	0.16492079	0.116059407	0.067410664	0.119588005	0.029850444	0.277351668	0.102464712	0.191191876	0.763558075
TCGA_A1_A0SP	0.594088423	0.024139583	0.040457683	0.658322832	0.753957399	0.319869354	0.367238996	0.749150465	0.867884222	0.021546539	0.028637859	0.069203953	0.024717737	0.152571056	0.085947674	0.170172747	0.376762148	0.068767693	0.049248137	0.431588846	0.319407392	0.221466831	0.115332446	0.081447669	0.097921412	0.221824618	0.094559708	0.012164708	0.079531927	0.71886478	0.238403023	0.076367108	0.053709638	0.777051404	0.013826424	0.004683177	0.182737812	0.150484392	0.373908062	0.038674584	0.101503368	0.49104453	0.016664124	0.051939449	0.554892568	0.339163486	0.011354417	0.126127076	0.132758017
TCGA_D8_A1JF	0.543886141	0.329203209	0.737721247	0.452965832	0.704721851	0.127442289	0.136599971	0.204748223	0.784335478	0.446314212	0.013440819	0.161185011	0.080816548	0.184426938	0.047515268	0.221565085	0.383549736	0.102071224	0.00707677	0.301157791	0.264078293	0.316552292	0.023674423	0.195708692	0.160430812	0.225075537	0.250055763	0.019542406	0.176133333	0.793872456	0.341609724	0.075018675	0.212445389	0.295231376	0.292829214	0.004291658	0.379108539	0.218553892	0.610844	0.359488658	0.125943859	0.091652587	0.724666014	0.132603434	0.2799909	0.565874277	0.523364518	0.138307945	0.187819586
TCGA_D8_A1JG	0.564501697	0.02714999	0.664939524	0.209378046	0.51013919	0.201079387	0.467830208	0.193634015	0.787744845	0.027284374	0.018452087	0.028691748	0.078934339	0.137799308	0.501931797	0.130751667	0.479379386	0.05707649	0.003931369	0.322904505	0.165254997	0.222009876	0.469779802	0.168516969	0.143080223	0.27402124	0.433145341	0.021908477	0.125297748	0.788326552	0.468585809	0.180702282	0.180002797	0.070862732	0.436806388	0.011583973	0.219026299	0.290588465	0.473427012	0.068337632	0.117698377	0.302059596	0.019532175	0.058286035	0.356491226	0.269676454	0.329251733	0.041752132	0.138275308
TCGA_A2_A1G6	0.141985093	0.014046386	0.011445513	0.173627979	0.734509587	0.167876367	0.008667904	0.803455342	0.832499058	0.01289392	0.017274389	0.014688843	0.062593973	0.198720113	0.066826807	0.213931748	0.081784385	0.066615192	0.006717669	0.190405585	0.268358425	0.38809245	0.013296782	0.167562882	0.064976102	0.225525381	0.013302866	0.016710188	0.213724283	0.426983944	0.27435619	0.155542312	0.112408947	0.018504013	0.054858178	0.00653963	0.129698075	0.158074058	0.119494577	0.066976231	0.131163838	0.079381184	0.018340469	0.116504126	0.06848728	0.129023786	0.00652885	0.13169425	0.18232558
TCGA_A7_A26F	0.539292565	0.791820147	0.714617682	0.625873539	0.669936742	0.218101345	0.420837038	0.520644298	0.807033969	0.019534801	0.030311877	0.467124437	0.028559314	0.261775195	0.489309133	0.159913809	0.054427005	0.08541529	0.019568861	0.403435032	0.615459253	0.597515628	0.227797016	0.157131546	0.112454722	0.22537308	0.609271948	0.047308127	0.24537523	0.828456261	0.789768492	0.152846826	0.09693087	0.692069754	0.032130791	0.009047423	0.653287586	0.193717433	0.066136364	0.071702864	0.098647084	0.422437275	0.011615098	0.137383037	0.226542576	0.364857612	0.086471955	0.065982695	0.444868937
TCGA_A7_A26G	0.478954619	0.024013792	0.212514206	0.266235334	0.128305395	0.177857173	0.079039086	0.315664509	0.706865758	0.04691579	0.02243897	0.061032157	0.065785985	0.300762755	0.090489712	0.173907267	0.150367036	0.087565676	0.006062254	0.216311707	0.403864443	0.332260431	0.026808236	0.305857684	0.269872708	0.785988698	0.130656646	0.041095783	0.186572901	0.817678293	0.668403864	0.198944507	0.173826883	0.103735408	0.042137303	0.008896521	0.333781303	0.265248367	0.287587809	0.066979326	0.216167226	0.181681107	0.041307179	0.18215267	0.034930629	0.33109935	0.024585444	0.092836338	0.229867601
TCGA_A7_A26I	0.01197624	0.016743924	0.012559563	0.100614459	0.592264554	0.152918363	0.007244571	0.675244775	0.858592948	0.031563526	0.010922678	0.057402378	0.038713075	0.203792337	0.203691339	0.216931853	0.050824351	0.096688717	0.004940739	0.172667397	0.396204383	0.503079996	0.029294223	0.142783875	0.14659008	0.409872323	0.038449386	0.575727854	0.206310905	0.314810514	0.544790155	0.158818079	0.110966667	0.014249439	0.053714197	0.013109794	0.326136518	0.187306743	0.016687956	0.05974713	0.178974657	0.118201555	0.007201424	0.166908425	0.021304141	0.21699616	0.009827355	0.146939175	0.301757539
TCGA_C8_A1HJ	0.325011452	0.012809447	0.154428485	0.770060939	0.789439035	0.242425204	0.031767685	0.464265123	0.887213989	0.068205752	0.696390994	0.059185411	0.0555923	0.114106714	0.102986932	0.159478005	0.075996752	0.064377268	0.004408422	0.221286094	0.294330305	0.350827511	0.024729876	0.1427892	0.08978024	0.165694916	0.034425432	0.013054356	0.053132505	0.354681871	0.26865458	0.130407806	0.121246175	0.022932788	0.02696591	0.006558739	0.152099603	0.134210603	0.018159822	0.041796697	0.160984279	0.192494852	0.014572989	0.130164168	0.603919325	0.267449886	0.004521324	0.228491933	0.162791335
TCGA_C8_A26X	0.478774054	0.255164565	0.586458084	0.550454269	0.598049787	0.225623317	0.47295315	0.420699478	0.734374606	0.473354734	0.01484321	0.502316661	0.087606925	0.2944152	0.368345319	0.212131172	0.395409979	0.122547705	0.004104187	0.088316365	0.287191794	0.372107038	0.03393791	0.181857783	0.190620496	0.33707133	0.399929911	0.057243401	0.268137661	0.813394479	0.574703442	0.076106866	0.301484934	0.604455221	0.241727874	0.007641716	0.344733999	0.246168355	0.021797266	0.080779747	0.262271434	0.16467706	0.109320474	0.175837322	0.289969614	0.812072619	0.272635594	0.285353579	0.296221396
TCGA_C8_A26Y	0.523282206	0.011072808	0.15963263	0.650948465	0.731529722	0.226483752	0.047288869	0.819285161	0.853565489	0.043378789	0.010611925	0.050107512	0.067880495	0.270793736	0.118712614	0.185738303	0.134880829	0.137040533	0.002045386	0.221200833	0.400899122	0.289098594	0.700828022	0.243546812	0.231888318	0.364014939	0.112010255	0.026283014	0.215455763	0.534023694	0.585836393	0.200981412	0.207422572	0.073431023	0.064830378	0.011710113	0.40242084	0.207492994	0.018880157	0.064981267	0.219570264	0.099146991	0.04740651	0.170713131	0.02798668	0.445247922	0.018231806	0.16289706	0.267072388
TCGA_C8_A27B	0.682836152	0.039725229	0.094730513	0.666161099	0.327621547	0.215197917	0.022774933	0.436890153	0.846912192	0.034884992	0.012801217	0.061735092	0.06303133	0.210054577	0.094562327	0.20135215	0.332338113	0.105464309	0.005852029	0.275974107	0.436274952	0.520349847	0.021689682	0.352226176	0.177233368	0.347884961	0.135501997	0.011368645	0.19322093	0.410058554	0.38400596	0.132625026	0.255954531	0.041117468	0.066355067	0.008378477	0.302541137	0.141844558	0.020698768	0.044900524	0.221844237	0.147574145	0.020081132	0.191919923	0.69246073	0.358135079	0.014337948	0.313730287	0.194468702
TCGA_D8_A1JL	0.400526189	0.014351271	0.022775134	0.509930243	0.513546034	0.098532021	0.01017971	0.517552137	0.749095786	0.024305781	0.011145587	0.022942311	0.061349642	0.198960977	0.034185321	0.121704305	0.115995765	0.078414446	0.001528509	0.286414449	0.163457037	0.268758762	0.025354814	0.079105061	0.108390354	0.238265838	0.118465699	0.49308583	0.185217384	0.58563246	0.451472839	0.060977418	0.208661859	0.057068173	0.016749651	0.009912294	0.076535378	0.150448319	0.014764759	0.089050305	0.086413994	0.046647893	0.02195932	0.117548621	0.021502842	0.476019642	0.01337499	0.16563845	0.15418945
TCGA_D8_A1XK	0.289578847	0.013702862	0.004683368	0.560627335	0.668760402	0.148486563	0.004231104	0.839463165	0.806557472	0.040272884	0.012008855	0.034066711	0.023442712	0.155499054	0.064792886	0.224683535	0.134176857	0.086628748	0.002741742	0.2409766	0.144661557	0.218522076	0.012317626	0.160046582	0.060918243	0.062277494	0.051295221	0.705965497	0.122601694	0.545989167	0.286587556	0.15837012	0.192819673	0.015562149	0.025760088	0.006424209	0.12857283	0.231770935	0.03211698	0.05307591	0.115412087	0.074159398	0.005434044	0.12696273	0.024135493	0.504487217	0.008747761	0.11664488	0.171551958
TCGA_D8_A1XQ	0.55352693	0.03677021	0.102196288	0.773650557	0.747011245	0	0.157683958	0.239044766	0.820655526	0.031212051	0.015027918	0.034851706	0.043031526	0.165151829	0.096015884	0.10709651	0.110039016	0.061485892	0.001528832	0.230203364	0.251947918	0.248658674	0.008876935	0.187092511	0.037366066	0.930107162	0.101524424	0.012227603	0.071260436	0.928687909	0.349723819	0.215556501	0.168999575	0.048064394	0.023458815	0.00518018	0.149268279	0.162958616	0.083888654	0.038166215	0.095825414	0.141511963	0.029880357	0.104568439	0.052320743	0.562130713	0.015090626	0.229748945	0.177693463
TCGA_D8_A27F	0.689562568	0.023400694	0.014431373	0.838556759	0.537315667	0.216714502	0.007070516	0.440203391	0.921032759	0.034749778	0.186899341	0.052384368	0.032866767	0.234936497	0.129466691	0.121383974	0.335200065	0.129160272	0.003526492	0.285752134	0.409515906	0.390872666	0.030825489	0.15602824	0.220983049	0.361495209	0.027264353	0.009252619	0.377064284	0.369311079	0.52972891	0.101711379	0.129104646	0.021167903	0.036071082	0.014991119	0.236573381	0.23627831	0.044292866	0.090363495	0.21081008	0.248336145	0.008364968	0.146142078	0.00623456	0.252160174	0.01480853	0.11761383	0.258342258
TCGA_D8_A27H	0.585166128	0.017220168	0.714212426	0.289225886	0.869220897	0.039774089	0.008487455	0.774059532	0.92355503	0.049343093	0.017876648	0.046099971	0.05320472	0.241007641	0.117445892	0.207389444	0.058275579	0.086988595	0.008621219	0.280285736	0.589965109	0.284587665	0.016837291	0.241056134	0.101704858	0.169834207	0.385073242	0.011354181	0.140668071	0.866685582	0.458114468	0.150352528	0.12075106	0.506419724	0.055829545	0.010071437	0.422711926	0.270809058	0.847318925	0.041571994	0.247935378	0.208576642	0.010866513	0.147515961	0.772822337	0.296229039	0.006729263	0.151105108	0.25294521
TCGA_D8_A27M	0.167630366	0.019467193	0.239597858	0.235802395	0.604420202	0.177122417	0.089591497	0.274163965	0.661689029	0.038382696	0.016940846	0.040270471	0.093955609	0.292807925	0.149791122	0.19330409	0.192932856	0.163952952	0.007391454	0.287072947	0.438492419	0.402886029	0.027376945	0.197015034	0.144393212	0.358353013	0.249554449	0.019511386	0.263166012	0.811045097	0.735315516	0.137207343	0.163967834	0.481251641	0.055808132	0.013992549	0.442896615	0.195402912	0.261609	0.112400253	0.188516058	0.119756014	0.149645661	0.18555993	0.256425084	0.540739734	0.052450296	0.120434797	0.490628427
TCGA_E2_A1L7	0.645219042	0.023319331	0.775693857	0.344030865	0.788095893	0.209188989	0.011088683	0.41210685	0.006694971	0.041993386	0.011113571	0.054350095	0.057082105	0.19527907	0.046626675	0.118683495	0.416245416	0.160338196	0.010077943	0.579002249	0.232081251	0.322654083	0.030251107	0.236942562	0.154781566	0.313464577	0.085535681	0.766678389	0.21364046	0.578373947	0.47272032	0.099343644	0.129430443	0.018209965	0.020734273	0.004989013	0.193689512	0.253041082	0.731148339	0.026292577	0.144825109	0.266253728	0.008638088	0.107497415	0.767982633	0.261768728	0.179132763	0.186750314	0.163782155
TCGA_E2_A1LG	0.710160367	0.013644418	0.004903772	0.111778628	0.920479289	0.087320758	0.038217992	0.567087906	0.808750679	0.022309564	0.010510967	0.06052417	0.01822712	0.181162252	0.035750555	0.150039425	0.058938381	0.0434673	0.002598172	0.179853748	0.356790109	0.302737274	0.032473399	0.159667305	0.03802012	0.19196694	0.018411212	0.005405145	0.117403199	0.162033001	0.340149009	0.09050293	0.122955975	0.010494199	0.050506456	0.002771955	0.163339153	0.232691515	0.014322887	0.063950867	0.090061053	0.051833873	0.002995075	0.08419795	0.240779967	0.180082578	0.011101265	0.11787041	0.163134404
TCGA_E2_A1LH	0.532883903	0.027615471	0.304818008	0.531091469	0.609788297	0.115806864	0.049607463	0.467046076	0.751464224	0.034079552	0.129521137	0.043865749	0.135109252	0.250279632	0.150984526	0.156434599	0.172050127	0.153913174	0.011145463	0.220044348	0.32909183	0.40351117	0.020385929	0.259514914	0.154475179	0.247881286	0.239936582	0.02069222	0.156510669	0.787997752	0.508465681	0.168032552	0.32903654	0.157568326	0.072393527	0.010896582	0.420671769	0.243974839	0.023858393	0.078226743	0.246308348	0.112997498	0.12640147	0.186111839	0.158432121	0.43271768	0.015726054	0.151422975	0.278909675
TCGA_E2_A1LI	0.418319961	0.03294052	0.129240304	0.572382308	0.336961573	0.243715472	0.315728231	0.527872056	0.739229411	0.042742097	0.004781573	0.071992509	0.089671834	0.246363071	0.052725036	0.095814475	0.261307696	0.118936492	0.011924346	0.390787049	0.518756168	0.348392585	0.044611894	0.268870554	0.194233557	0.196986591	0.135005255	0.009380987	0.315076904	0.729358213	0.447861288	0.148422818	0.177410543	0.060382628	0.110452437	0.009203847	0.360202662	0.355886805	0.254987851	0.024443371	0.180186371	0.101662992	0.055155672	0.223510797	0.06768052	0.514618118	0.008707464	0.194548669	0.262463195
TCGA_E2_A1LL	0.39226956	0.015064214	0.459452426	0.36997063	0.692342517	0.079560058	0.057734408	0.238127933	0.680270779	0.016671898	0.011545972	0.090521716	0.049356657	0.235287661	0.047585509	0.18700814	0.053586791	0.119759889	0.004796682	0.126754169	0.11803344	0.290163813	0.138427221	0.166305626	0.023557851	0.133989516	0.271862857	0.008725074	0.209391163	0.455979368	0.376087969	0.114597418	0.152944078	0.801909827	0.054152891	0.004026299	0.157420575	0.151295199	0.487720093	0.051535673	0.104028132	0.064561961	0.012463605	0.089045521	0.328968461	0.181660224	0.022228841	0.147452485	0.134653151
TCGA_E9_A1ND	0.380219899	0.015200087	0.604470639	0.555720037	0.466686314	0.233649367	0.015341848	0.390693778	0.656463511	0.030435197	0.012878731	0.022107784	0.060223506	0.292908436	0.079527365	0.173705998	0.316742343	0.040810537	0.006264312	0.348052844	0.123942658	0.283834323	0.067759574	0.253265837	0.068136885	0.13634226	0.144132828	0.011876121	0.140431848	0.544440353	0.521169824	0.042554141	0.176147451	0.116378807	0.028435866	0.002388118	0.21101405	0.229894718	0.338121563	0.056854172	0.099512351	0.05200483	0.039209196	0.139860331	0.312404519	0.582463586	0.022656606	0.184172575	0.158305125
TCGA_E9_A22G	0.330984448	0.090802178	0.023781306	0.918737903	0.97533431	0.512335749	0.025588001	0.361986053	0.938045792	0.233956923	0.584482383	0.131894391	0.18388697	0.943764628	0.018680813	0.616175573	0.835809778	0.641230915	0.013959448	0.506389157	0.714303287	0.665073375	0.081755188	0.839376321	0.802164732	0.646994881	0.308726294	0.001822241	0.832668609	0.977148245	0.356956602	0.790523114	0.824255516	0.0019514	0.127719352	0.009057549	0.411217023	0.982754888	0.878880039	0.004881891	0.571006741	0.862445082	0.009336831	0.849427405	0.085271881	0.263577581	0.010235001	0.642047557	0.264879204
TCGA_EW_A1OV	0.446708259	0.01915743	0.676211054	0.276602804	0.565103687	0.131087807	0.101668559	0.458419771	0.731686266	0.004888071	0.007535551	0.061045491	0.063971196	0.194167787	0.010542272	0.146326985	0.144740184	0.075781177	0.009855873	0.244033892	0.167529439	0.249592568	0.198727195	0.14801499	0.02155677	0.117176743	0.203191506	0.513534595	0.152810172	0.536698786	0.331869584	0.090276459	0.102871126	0.083685603	0.191572946	0.000624491	0.124833721	0.134423238	0.246118575	0.024322907	0.066259918	0.068074165	0.072921666	0.11106296	0.237804106	0.344592652	0.011887981	0.141167113	0.10177068
TCGA_EW_A1OW	0.59869405	0.02174068	0.002253771	0.745572536	0.746305688	0.130471927	0.005881203	0.102532612	0.883106185	0.028733592	0.006330295	0.027915006	0.03323552	0.19379286	0.026913515	0.098048386	0.016289101	0.097630223	0.01932197	0.357031755	0.319557122	0.246950071	0.022581332	0.10767621	0.101777726	0.102684077	0.016155063	0.005956062	0.137030315	0.323308473	0.204570785	0.12672237	0.089810087	0.003095256	0.02762521	0.006910432	0.125680445	0.090334798	0.782880904	0.031146985	0.038070477	0.067905051	0.00512511	0.127698928	0.016167604	0.238976278	0.005293739	0.073140574	0.139776911
TCGA_EW_A1P1	0.269688866	0.20059068	0.35178927	0.371348366	0.449252244	0.195380569	0.319902872	0.767097793	0.649254048	0.053395079	0.019845472	0.165085463	0.059379894	0.24947377	0.267432733	0.169775113	0.187303202	0.073083309	0.005380296	0.275698762	0.189913318	0.174357882	0.043221848	0.229888725	0.099572532	0.319775441	0.231220675	0.301578116	0.156628476	0.748503495	0.310513263	0.130786082	0.146772388	0.228197905	0.158243024	0.015268417	0.213587295	0.304356226	0.078588289	0.128454495	0.17211809	0.116711469	0.465769952	0.13357785	0.064552722	0.406671069	0.161334877	0.213019024	0.177137156
TCGA_EW_A1P4	0.513417998	0.01856552	0.052684319	0.685999811	0.67333192	0.092295483	0.526958216	0.71707984	0.747813843	0.026526179	0.020594414	0	0.025686859	0.23016383	0.024902149	0.159907759	0.061648057	0.086559874	0.468380533	0.299122241	0.207145519	0.199990987	0.011998132	0.167998516	0.092453557	0.050513055	0.074183553	0.011942962	0.189554992	0.479066821	0.321630081	0.110418048	0.159408556	0.021958463	0.04501247	0.002949545	0.139633077	0.144293109	0.024549712	0.039239189	0.110782041	0.062100866	0.038119288	0.163791572	0.379654627	0.481477062	0.007339963	0.134709798	0.161617843
TCGA_EW_A1P7	0.207445428	0.03116487	0.272543564	0.277958724	0.257527909	0.099657612	0.036512846	0.431457099	0.384333036	0.015417737	0.008167576	0.044807625	0.097911942	0.199776049	0.048611907	0.163821127	0.163034144	0.056573683	0.00755809	0.274071581	0.150286242	0.127680434	0.027102485	0.067746022	0.112352166	0.15500897	0.297340713	0.076763233	0.127939122	0.644880692	0.264819426	0.14255693	0.067434421	0.122678678	0.014235232	0.003472555	0.079352131	0.281712059	0.01798234	0.03266294	0.066457324	0.058250104	0.146260056	0.091405116	0.05489399	0.579741481	0.048163595	0.155875697	0.189243297
TCGA_EW_A1PB	0.38126057	0.016433442	0.25497546	0.384463926	0.587859482	0.192092125	0.00894981	0.479561247	0.636858464	0.033098159	0.008652822	0.060331115	0.052788223	0.232348855	0.02808399	0.112155207	0.199207107	0.10628983	0.006914578	0.343228951	0.235115511	0.276525331	0.025699096	0.104569557	0.122276276	0.185164711	0.352028614	0.530622468	0.180277389	0.767219854	0.288634994	0.100279556	0.165909899	0.49273411	0.011974684	0.006302986	0.124380196	0.186612158	0.015851863	0.015316149	0.080396589	0.071936115	0.0186482	0.152357209	0.259187467	0.594660251	0.014113999	0.070571709	0.193050217
TCGA_A2_A0T1	0.529861819	0.011496051	0.146474642	0.354704959	0.477268348	0.38445066	0.032482388	0.32240698	0.035582606	0.011188754	0.022528295	0.098530368	0.040565457	0.062526839	0.064921453	0.059064607	0.130060195	0.044130724	0.01078986	0.466418579	0.372595997	0.174629553	0.073036939	0.052128065	0.042683367	0.127236894	0.251055401	0.012905466	0.074396035	0.892212147	0.2731499	0.048800764	0.023742888	0.047537923	0.032720213	0.005752395	0.239560423	0.122154397	0.023511911	0.038551808	0.110936529	0.39353622	0.044203548	0.070205985	0.288130291	0.46710519	0.018866316	0.076036659	0.084994216
TCGA_A2_A1G1	0.534168053	0.549786756	0.697062321	0.689001714	0.581984865	0.284518558	0.150679346	0.563203611	0.755049967	0.023993432	0.016442444	0.02547114	0.042970971	0.185663341	0.029187181	0.152926474	0.331324766	0.086971644	0.523562469	0.473855474	0.174747373	0.225562818	0.613470694	0.165529341	0.058660545	0.185579055	0.390589002	0.555793658	0.20724978	0.656413692	0.509418076	0.121405606	0.230150112	0.626080111	0.069021088	0.007610859	0.202005754	0.196055243	0.030936015	0.051877305	0.078787218	0.120708035	0.046443868	0.152692489	0.461238307	0.296016468	0.0058248	0.169685707	0.144420381
TCGA_AO_A0JE	0.478415603	0.037566	0.779072757	0.409373413	0.655283036	0.254398432	0.450471983	0.437527174	0.689528474	0.027625187	0.009502013	0.195539016	0.028569434	0.185037045	0.437856601	0.081594588	0.253828336	0.056128039	0.016858754	0.149358538	0.448315363	0.182756731	0.1391541	0.214052262	0.169683803	0.204555957	0.496097558	0.51991104	0.119652788	0.445831154	0.157269684	0.057960464	0.067668627	0.765888562	0.149748613	0.00393306	0.025384273	0.102307044	0.431534959	0.038779977	0.102601423	0.23486219	0.361048039	0.08252167	0.503761875	0.287924777	0.030410305	0.159455311	0.076569344
TCGA_AR_A24U	0.445042899	0.021514529	0.445212062	0.496809829	0.443458196	0.241009349	0.251471614	0.41201838	0.027992749	0.048224767	0.014379998	0.063132726	0.053137345	0.217962867	0.541326557	0.16633375	0.243060728	0.134770198	0.005093319	0.172220006	0.400226476	0.280409434	0.038310733	0.201441331	0.229541417	0.318069267	0.400509086	0.029099078	0.22369162	0.586739976	0.718351936	0.160480432	0.218250077	0.234049468	0.211896438	0.012121681	0.430124995	0.259637791	0.005091862	0.096377359	0.336133973	0.152585165	0.059066853	0.141509528	0.148022296	0.430509852	0.049517742	0.154582902	0.311560525
TCGA_B6_A1KF	0.388166262	0.024314526	0.854227156	0.864067046	0.908731551	0.13027742	0.015823608	0.614127555	0.950711675	0.056454928	0.003106254	0.04285035	0.033052805	0.17863979	0.056140604	0.142397272	0.053961753	0.125960133	0.005992618	0.179792511	0.425952109	0.496582596	0.394903835	0.227893273	0.053743029	0.202859154	0.048004168	0.009096593	0.119201167	0.306531718	0.279835883	0.19476758	0.176776176	0.010703633	0.04912313	0.008600098	0.240498292	0.156584755	0.87097129	0.040707909	0.06473019	0.160740891	0.390733999	0.126664848	0.872150809	0.064064924	0.002929876	0.151250123	0.168113879
TCGA_B6_A1KN	0.568242513	0.02475895	0.727198246	0.749567033	0.786322862	0.105593503	0.653281816	0.317714416	0.126597358	0.065568739	0.034625622	0.034542357	0.071803031	0.178783168	0.177564203	0.12887722	0.312958876	0.054618475	0.417869642	0.198785452	0.11648617	0.190088776	0.424597791	0.303981713	0.052068708	0.200009977	0.556494684	0.008700459	0.078080761	0.491134891	0.264369331	0.105024683	0.194694365	0.029158176	0.291771908	0.007165948	0.306980634	0.192579261	0.686199794	0.11197397	0.17521807	0	0.152027066	0.063564997	0.468004183	0.232810327	0.027226443	0.098747343	0.119812117
TCGA_C8_A1HK	0.74567203	0.01799475	0.877047863	0.379482672	0.864780014	0.079874798	0.029720781	0.075266161	0.025486993	0.045759114	0.010977429	0.02944087	0.044845413	0.337928446	0.054538982	0.120769593	0.07337453	0.102434917	0.004195189	0.227437793	0.293928061	0.214753136	0.038475632	0.150931101	0.114573581	0.155675569	0.045640876	0.012072679	0.041972742	0.58582109	0.445894517	0.157042118	0.101782207	0.022259432	0.039070476	0.007108532	0.207173837	0.237221726	0.904960139	0.065519578	0.084581681	0.084308861	0.013816272	0.222504279	0.499654743	0.127575987	0.014297034	0.071383041	0.141371327
TCGA_C8_A278	0.455291248	0.0536741	0.653211083	0.57212399	0.615734507	0.293753454	0.344182838	0.311993533	0.713265702	0.064579183	0.025345765	0.452093937	0.113346052	0.283392144	0.139404302	0.248158006	0.365369128	0.127491128	0.104463665	0.206130623	0.390094955	0.390263191	0.170290769	0.299536522	0.09381374	0.262569581	0.575473297	0.059928624	0.149169167	0.690328455	0.50476518	0.121982382	0.169050249	0.058719102	0.055599421	0.01087551	0.166797121	0.283499815	0.055859817	0.055959355	0.246460949	0.197595562	0.07019862	0.124540105	0.329485777	0.526051916	0.028585839	0.182456765	0.236854704
TCGA_D8_A1XT	0.521101365	0.113931173	0.644632001	0.581828528	0.682997065	0.055802717	0.543473326	0.896876466	0.786805583	0.023029109	0.008047478	0.400736731	0.034608355	0.130800033	0.03206657	0.128823125	0.21459517	0.106854201	0.002615489	0.279848063	0.174080424	0.359425404	0.014815328	0.119884245	0.043722026	0.028298079	0.329275558	0.012385672	0.200684793	0.740837819	0.312099867	0.083449523	0.129798013	0.013836219	0.036156153	0.003649077	0.191581061	0.187292549	0.61260184	0.030486099	0.043319798	0.0835073	0.00832129	0.154747756	0.033798864	0.556993349	0.006239713	0.068351049	0.169641073
TCGA_E2_A1B0	0.5780624	0.012975156	0.59438888	0.446406222	0.681242332	0.280381866	0.067984909	0.375421288	0.793455975	0.04624936	0.012163731	0.226676322	0.075741113	0.187597676	0.167238807	0.082156537	0.104374008	0.119015211	0.007784637	0.329297985	0.299877618	0.261306349	0.125883608	0.214358026	0.054827046	0.253744364	0.101863307	0.018360962	0.135546249	0.56983434	0.529236434	0.13750678	0.093650661	0.057682051	0.015831817	0.008368138	0.25635224	0.171941764	0.403881972	0.044471195	0.11075284	0.099769361	0.027699517	0.080194878	0.202000915	0.305743065	0.025503536	0.162810127	0.175653359
TCGA_E2_A1LB	0.373833718	0.014842539	0.038053592	0.177525486	0.698985581	0.078371422	0.053555915	0.537558188	0.830984496	0.028584629	0.010091529	0.479164743	0.035294682	0.174269672	0.054212503	0.184484399	0.204474429	0.063555693	0.00585071	0.129020152	0.088818886	0.107451501	0.016222553	0.154550831	0.060706839	0.120577304	0.027609127	0.007651934	0.065813522	0.893347879	0.140731735	0.130381689	0.081790637	0.005736483	0.023956535	0.004396837	0.076351095	0.154667849	0.294110408	0.024457916	0.076155754	0.133094351	0.002707397	0.106743157	0.298783628	0.454872336	0.014123664	0.232436722	0.110971115
TCGA_A2_A0CO	0.561596812	0.025432873	0.753398833	0.387488969	0.707562428	0.14202421	0.210908775	0.301702373	0.249353122	0.052249554	0.019002229	0.026553815	0.339334928	0.197898962	0.041628791	0.116497331	0.17313772	0.092111683	0.005520211	0.177730603	0.349058545	0.32511112	0.023824101	0.170103663	0.13395469	0.148514632	0.114986077	0.017674414	0.138251842	0.644321664	0.290040759	0.087461297	0.122356896	0.033749501	0.137511805	0.004983935	0.304449634	0.259203313	0.030650755	0.078676192	0.196212182	0.11592606	0.010510313	0.07525607	0.312518163	0.189053297	0.069810032	0.118833232	0.184796484
TCGA_A2_A0CR	0.376212486	0.020624835	0.558892114	0.43239741	0.444936814	0.155716645	0.426711797	0.399138153	0.62718061	0.040617639	0.026064791	0.190506544	0.080547365	0.231733762	0.074434894	0.211986572	0.261620417	0.108802812	0.004416355	0.223424258	0.358761102	0.351890746	0.018062472	0.071342614	0.149109965	0.1657663	0.21570057	0.37158515	0.270502615	0.723258256	0.32118013	0.069570912	0.20923373	0.152427647	0.082232632	0.006732488	0.377575158	0.250609003	0.026243917	0.059484206	0.168438874	0.122846954	0.195535974	0.135048414	0.276290556	0.43453958	0.101702191	0.126754762	0.190579241
TCGA_A2_A0EP	0.118201243	0.015519185	0.449852577	0.222608524	0.258785541	0.2650677	0.277432875	0.66584359	0.393634998	0.038409053	0.030507685	0.054530575	0.089018907	0.253479904	0.097036687	0.275741474	0.217638887	0.211570619	0.010747529	0.312305046	0.411552079	0.501351316	0.027452846	0.193857078	0.231757209	0.296242594	0.204444558	0.083079131	0.14794728	0.818381609	0.466257555	0.182514611	0.269956164	0.051797215	0.06242441	0.006240417	0.4311212	0.292449799	0.032300637	0.07520655	0.216544473	0.183164937	0.087642388	0.166711185	0.073218186	0.508983676	0.021068712	0.252677241	0.215426767
TCGA_A2_A25E	0.639722428	0.027539349	0.097925872	0.10826874	0.831068571	0.161985273	0.490390142	0.165605928	0.872882831	0.044916437	0.016189169	0.01865679	0.105202406	0.349651379	0.121874295	0.156731267	0.372155762	0.107345761	0.005056552	0.22935526	0.290074444	0.344340373	0.04737045	0.413501357	0.328602762	0.214989159	0.598539371	0.010327309	0.139941113	0.286073839	0.503743628	0.105246186	0.239031593	0.732732548	0.083332465	0.010522355	0.304132905	0.337694655	0.376305674	0.045649102	0.229740935	0.022518814	0.027774221	0.209999659	0.569249141	0.221144432	0.023660063	0.205390279	0.324823866
TCGA_A2_A3KC	0.421201824	0.035069407	0.631797472	0.414495438	0.66362004	0.122774718	0.543393667	0.27420619	0.860351305	0.041785348	0.010958657	0.057155304	0.054923952	0.445966806	0.042416324	0.227918868	0.343405044	0.24147087	0.010824051	0.358066447	0.487886832	0.355174644	0.021298233	0.273835966	0.229741731	0.235617885	0.048763391	0.014550877	0.201671541	0.472001449	0.400282646	0.213791364	0.180805299	0.066611154	0.05569753	0.011364532	0.365237042	0.083962769	0.228979822	0.150363305	0.322974821	0.176750681	0.007295106	0.123559887	0.460735069	0.151333722	0.017718689	0.309514581	0.250030277
TCGA_A2_A3KD	0.423260417	0.01691324	0.246113105	0.633285405	0.691183603	0.16394225	0.009290853	0.211265062	0.87539438	0.043711254	0.015489964	0.04262981	0.076607036	0.325175489	0.058299818	0.206856797	0.058691494	0.143631125	0.010459877	0.424191517	0.16899683	0.265170076	0.024121139	0.263318698	0.180751247	0.357937718	0.047809718	0.024258464	0.193124764	0.44933005	0.331753424	0.244448045	0.200990564	0.015632371	0.061870405	0.008984907	0.297007948	0.161397964	0.023745924	0.103808974	0.405471736	0.151336781	0.020517649	0.205111729	0.083526687	0.192473283	0.010067038	0.22437966	0.204301317
TCGA_A2_A3XS	0.557905879	0.475579837	0.111234288	0.709261046	0.808366918	0.222214064	0.260453088	0.750930303	0.865476797	0.055801023	0.025650762	0.098586655	0.101304104	0.309407313	0.040830056	0.247385097	0.168694485	0.110367057	0.009739126	0.308689735	0.318861856	0.212954654	0.417151292	0.361419466	0.213323928	0.331181871	0.103044073	0.047830456	0.312961958	0.698787946	0.336753259	0.212254601	0.248231404	0.16048178	0.060858109	0.007487347	0.384344863	0.238064343	0.019467259	0.09892585	0.33059577	0.160182134	0.039451183	0.212523797	0.2211566	0.327389936	0.030778031	0.292434261	0.195197841
TCGA_A2_A3XT	0.574797402	0.026046849	0.23685665	0.204354355	0.724003248	0.144690286	0.029711116	0.405870546	0.849867406	0.060317762	0.016472307	0.062602924	0.078403072	0.266704806	0.033293404	0.171829782	0.103198501	0.102835663	0.007588344	0.322908884	0.302977456	0.413428006	0.018552976	0.300080469	0.138646625	0.296729078	0.055107633	0.183723508	0.182824489	0.659913369	0.403650175	0.24726739	0.170184229	0.124336042	0.045104042	0.008899456	0.327053737	0.257698336	0.133169468	0.068787574	0.268696857	0.244493922	0.012000773	0.213849034	0.20523723	0.448298775	0.022774609	0.167958738	0.267221431
TCGA_A2_A3XU	0.39694324	0.019179254	0.029853766	0.910835469	0.106381396	0.032224592	0.013656222	0.240526875	0.992620562	0.073577975	0.010622598	0.041205396	0.061372104	0.237891789	0.044017794	0.192792436	0.065948796	0.10345883	0.006249818	0.262270061	0.543616237	0.227001336	0.039395933	0.060968166	0.166082144	0.278173483	0.021134308	0.009752036	0.188730089	0.045574088	0.506869735	0.2431375	0.154472503	0.026156571	0.043116519	0.005964946	0.17652001	0.200064154	0.017215158	0.052636115	0.147264824	0.116442304	0.007301523	0.126291761	0.483337484	0.091658726	0.013964396	0.22782242	0.223192893
TCGA_A2_A3XV	0.592455739	0.434082734	0.721537582	0.721932241	0.752292169	0.206317018	0.646285984	0.477964312	0.827345835	0.182706117	0.03311991	0.579900698	0.031070456	0.313974305	0.657796863	0.094842635	0.227047777	0.049458344	0.018949126	0.420636464	0.672588476	0.244376979	0.036399613	0.104912312	0.084708821	0.309523542	0.02715138	0.510789769	0.143052243	0.661798406	0.403817961	0.114684753	0.216537959	0.805950782	0.637061618	0.007032015	0.259319208	0.286087392	0.015168906	0.010588005	0.076471023	0.138791746	0.00649989	0.156816991	0.668454497	0.233432187	0.014041981	0.166183055	0.157831071
TCGA_A2_A3XW	0.351975577	0.030357228	0.021382901	0.227071372	0.409981498	0.19666722	0.380352928	0.951023835	0.475067935	0.033345132	0.026314913	0.059549807	0.03255056	0.266675789	0.05073825	0.1707457	0.319756833	0.055501311	0.013199314	0.339333482	0.317670167	0.19914965	0.02491485	0.179991696	0.13778073	0.336919126	0.146462729	0.263093021	0.195341651	0.866527869	0.314104732	0.079627402	0.117398089	0.228482918	0.04976958	0.005188536	0.256097777	0.199012336	0.067577488	0.021382897	0.190226357	0.139668156	0.002956154	0.218402784	0.037025712	0.201863044	0.015314725	0.133438262	0.202709676
TCGA_A2_A3XX	0.639052265	0.021134068	0.429695503	0.694241666	0.638587034	0.080249989	0.513041146	0.850410654	0.856710223	0.063560111	0.012839239	0.092907428	0.047039594	0.272601865	0.026797795	0.192456487	0.105859776	0.086799058	0.456588195	0.309576563	0.235717452	0.158960628	0.025154312	0.167141611	0.145449908	0.296644841	0.145843769	0.009075666	0.172503406	0.28295232	0.28513445	0.141110844	0.07881661	0.028603654	0.055620133	0.004561928	0.162729019	0.239079095	0.018113828	0.015764562	0.280763592	0.20106655	0.00745369	0.178764407	0.119747433	0.454084586	0.01089591	0.167470557	0.166848618
TCGA_A2_A3XY	0.556441852	0.01699836	0.217132925	0.465771348	0.481270945	0.155126617	0.329126166	0.571230715	0.722441985	0.044433913	0.045829072	0.065819256	0.041000168	0.252102544	0.032274816	0.299298335	0.128289164	0.075254519	0.01829521	0.313675038	0.700603479	0.225475318	0.329286436	0.270248881	0.095468199	0.20496175	0.093440961	0.009220107	0.13895813	0.900723796	0.453126239	0.097214756	0.151050528	0.412037583	0.070212594	0.008471465	0.360585117	0.172474462	0.019791495	0.020026846	0.199429679	0.210581622	0.011067668	0.149421142	0.029545822	0.440495175	0.012039909	0.182122988	0.185592773
TCGA_A2_A3XZ	0.39234541	0.022577645	0.589884992	0.538060418	0.52663844	0.12596893	0.040864608	0.754921532	0.650527696	0.041584807	0.01990692	0.107936624	0.071376212	0.27098124	0.043594331	0.269892859	0.157292991	0.100966111	0.008723661	0.27027786	0.789349038	0.309785898	0.02298338	0.206656049	0.101592485	0.286185607	0.148544985	0.044187294	0.230396244	0.660551454	0.414311263	0.205355859	0.112943154	0.019250212	0.02262903	0.004513945	0.250822981	0.183607593	0.019675829	0.024486443	0.146956981	0.159679424	0.108650711	0.161940978	0.276160812	0.527813436	0.00941435	0.208096252	0.200865076
TCGA_A2_A3Y0	0.579856535	0.012773989	0.040760207	0.69304584	0.714375768	0.184603171	0.026053072	0.401250868	0.806116891	0.035613093	0.021272187	0.035330818	0.040660057	0.267038545	0.024695313	0.178472685	0.099683477	0.074874562	0.009895028	0.428828159	0.291729852	0.267340173	0.014498751	0.157134666	0.068827669	0.234366111	0.08548956	0.013828045	0.145617606	0.478579008	0.303966075	0.115060579	0.164051115	0.021091282	0.026519145	0.003754657	0.110970611	0.172715273	0.045919073	0.013766863	0.210505721	0.172723838	0.014697733	0.22733274	0.31821799	0.384096343	0.006483392	0.197986258	0.171154426
TCGA_A2_A4RW	0.426943169	0.07226296	0.619630063	0.502517523	0.623686355	0.25030477	0.033857514	0.458216833	0.634441078	0.040699228	0.033284043	0.081475333	0.042098858	0.234516925	0.127269555	0.175856575	0.263737543	0.258184324	0.012467097	0.250675465	0.468243507	0.401646208	0.0172705	0.3753514	0.140533706	0.21307504	0.07325434	0.034672639	0.305219707	0.494395011	0.44897126	0.194386265	0.229580147	0.469551135	0.127570434	0.012892094	0.369940803	0.357036949	0.328926822	0.066758833	0.20308025	0.199213321	0.032316593	0.285070762	0.26000617	0.407940607	0.017659964	0.31197696	0.335994335
TCGA_A2_A4RX	0.412535946	0.038175376	0.093043802	0.545774204	0.643547662	0.293571292	0.047975149	0.453555711	0.770775285	0.020725955	0.036132991	0.098071134	0.103048809	0.298098866	0.038959061	0.194439763	0.117997584	0.210737573	0.013930675	0.356100267	0.576784742	0.351632807	0.017540069	0.27896767	0.112670873	0.302481073	0.117690206	0.052994482	0.214467357	0.66246864	0.395891832	0.163008763	0.233103612	0.042908851	0.044362696	0.010176071	0.337712504	0.326816908	0.039518718	0.037879763	0.239414766	0.131224491	0.074774627	0.187555044	0.038275068	0.333821787	0.020204628	0.237757567	0.352593246
TCGA_A2_A4RY	0.221437044	0.07035783	0.43764268	0.389759689	0.641472127	0.373119897	0.419843013	0.560053773	0.762632977	0.037000903	0.037934592	0.091300313	0.045628793	0.338880396	0.076297017	0.214744175	0.246733906	0.148278684	0.009563726	0.257520305	0.383870949	0.328506264	0.032607327	0.423485619	0.267953987	0.428305911	0.085038173	0.015803202	0.372463158	0.602422323	0.783185665	0.222199821	0.269161594	0.046603535	0.075454259	0.009675378	0.316464732	0.239136409	0.200611006	0.049079676	0.335779101	0.192903322	0.023004526	0.208064927	0.202544315	0.220197869	0.014290778	0.21471482	0.28385361
TCGA_A2_A4S0	0.363206071	0.019075653	0.01106248	0.149930369	0.540785869	0.215923609	0.012133061	0.203780428	0.908312733	0.053113097	0.036155957	0.041494586	0.026629185	0.281126594	0.051834692	0.258029842	0.077847427	0.162820222	0.010005358	0.27133538	0.380939871	0.31723499	0.023396036	0.271151563	0.092647696	0.290263692	0.05983904	0.012690047	0.148631394	0.25061437	0.658058555	0.200440253	0.200529825	0.019909555	0.03972342	0.008344433	0.408964333	0.266579237	0.614541406	0.058372161	0.143935687	0.200650283	0.006602953	0.242006813	0.035518769	0.192076646	0.006789275	0.203012518	0.256623705
TCGA_A2_A4S1	0.467887078	0.226265908	0.696412625	0.51722828	0.669375799	0.204684923	0.501342946	0.345752915	0.743593356	0.033543809	0.031313038	0.07060806	0.03646706	0.399764383	0.040074895	0.163670233	0.062993762	0.218010458	0.009748636	0.202002642	0.273426579	0.266592681	0.024144045	0.389095223	0.19906334	0.633923375	0.251325833	0.014274254	0.355856499	0.522843537	0.435456694	0.215980515	0.25166908	0.012160036	0.060775119	0.00766799	0.339941923	0.310737126	0.35466371	0.045777625	0.195769741	0.231515046	0.006569198	0.210682135	0.536650323	0.588666608	0.02877805	0.295190343	0.248342794
TCGA_A2_A4S2	0.33328787	0.04104322	0.72280458	0.116890315	0.707654517	0.306731956	0.182336445	0.265304076	0.764766109	0.057126276	0.028600746	0.502963772	0.076266995	0.334001071	0.026137653	0.311163094	0.172151423	0.144982535	0.016825465	0.155174571	0.360533252	0.507711244	0.033299504	0.345221097	0.264794957	0.25986911	0.162760958	0.038187444	0.254279542	0.500242539	0.540894609	0.134084142	0.34021444	0.089751339	0.142773393	0.011948886	0.585456512	0.284331137	0.263816943	0.038223491	0.380915552	0.244035784	0.028554996	0.149823348	0.169086556	0.334887977	0.014548847	0.202768512	0.33415197
TCGA_A2_A4S3	0.646265479	0.023645978	0.097453991	0.08276398	0.736682826	0.366437352	0.018751366	0.341158318	0.079001638	0.04832656	0.035930386	0.079223612	0.060728538	0.336411856	0.035423272	0.474881809	0.070219299	0.209240587	0.010231654	0.213176024	0.405672601	0.444105864	0.018753962	0.340585548	0.291845088	0.316520324	0.124690874	0.022860315	0.231914895	0.465828036	0.458604921	0.23353177	0.224450674	0.059047004	0.092089658	0.004532116	0.357795251	0.423089762	0.015564675	0.045365247	0.18956897	0.18633219	0.028301259	0.226160106	0.093041086	0.409177171	0.011953546	0.24554897	0.209546042
TCGA_A7_A13H	0.348218464	0.010635529	0.556350103	0.126805551	0.613267921	0.041567766	0.095688072	0.406880468	0.328024707	0.035755324	0.020479429	0.039490385	0.030382165	0.173797184	0.029270598	0.171433164	0.095794759	0.091479635	0.005814439	0.207011981	0.258952082	0.194942169	0.008395775	0.157745746	0.095330455	0.247004669	0.067824132	0.011312689	0.228812601	0.512216273	0.263290855	0.056776335	0.148721811	0.032953562	0.203400062	0.005810049	0.213515333	0.22569535	0.326263987	0.020917855	0.118590009	0.07411189	0.039945462	0.093428037	0.349467886	0.251730586	0.015213869	0.170250016	0.24792861
TCGA_A7_A2KD	0.614747144	0.017415711	0.764642244	0.080529598	0.746952672	0.133227401	0.024608065	0.176060294	0.071114267	0.052305791	0.01843538	0.079553249	0.062259711	0.255722444	0.036246398	0.234161659	0.120451487	0.145574791	0.009641463	0.283050486	0.475663531	0.155413883	0.02376083	0.196740436	0.124832599	0.333061082	0.058992332	0.011304334	0.135523757	0.458353734	0.373596745	0.239594042	0.146901758	0.014898963	0.032553596	0.019821162	0.341840985	0.280634294	0.503303614	0.077042966	0.208578913	0.013951062	0.018804823	0.244122991	0.228575577	0.243244034	0.021544652	0.174001293	0.209209929
TCGA_A7_A3IY	0.282144317	0.021277442	0.136710343	0.145538939	0.54890087	0.198089619	0.010326271	0.85247234	0.786266917	0.042958303	0.019186328	0.083447617	0.040933321	0.298616504	0.052771277	0.123912792	0.085996899	0.101666479	0.008748828	0.337481338	0.296549936	0.440615535	0.016730596	0.102137953	0.148648173	0.4408602	0.074940938	0.016650037	0.240304554	0.50433922	0.447127246	0.134899226	0.155153652	0.020099828	0.097190049	0.011554708	0.330905952	0.357560629	0.025499303	0.051332618	0.24588795	0.109692089	0.007296596	0.192928975	0.029608118	0.386759006	0.012688835	0.169094309	0.193588502
TCGA_A7_A3IZ	0.729829611	0.060954391	0.912802496	0.52524156	0.962925159	0.208874602	0.592765845	0.079047862	0.738330581	0.058575061	0.014575537	0.086467077	0.13883424	0.365513634	0.05537864	0.206305301	0.209288026	0.14144823	0.008690491	0.415796129	0.216442755	0.147421847	0.025618131	0.268353845	0.213174323	0.449835204	0.898095733	0.008739922	0.170424705	0.380535148	0.289664829	0.196086384	0.343043936	0.137022268	0.250448405	0.010505759	0.557111823	0.271297755	0.898947056	0.722358603	0.4425441	0.143805261	0.080130111	0.233666914	0.179031136	0.081011095	0.020710219	0.201949037	0.279847978
TCGA_A7_A3J0	0.099071881	0.014779268	0.009726714	0.057750103	0.571426398	0.241400278	0.012966977	0.6094798	0.764732538	0.037490296	0.036138844	0.062558989	0.065223181	0.328877981	0.048876213	0.289541893	0.219466103	0.10290443	0.014572964	0.481564343	0.25822793	0.590222004	0.016850516	0.258816493	0.291796183	0.622141365	0.013534362	0.006069024	0.34932852	0.196608864	0.523364244	0.353954761	0.279656846	0.021495737	0.033349702	0.008309323	0.277573806	0.19345682	0.018282532	0.082085491	0.187616107	0.090604186	0.007022883	0.118214822	0.034038717	0.102783652	0.021845332	0.370722518	0.251296908
TCGA_A7_A3J1	0.349110449	0.032193755	0.621958968	0.246584086	0.470214622	0.144925276	0.029711409	0.356198564	0.757759219	0.0330946	0.010351252	0.029100276	0.124065759	0.267031601	0.025651345	0.122613067	0.270608595	0.107380483	0.01109798	0.308824479	0.486089214	0.322048078	0.019655225	0.245943156	0.192077926	0.393014385	0.190651777	0.685158092	0.121032043	0.735698728	0.442870025	0.188085359	0.245898119	0.05350649	0.055259566	0.007086452	0.209580148	0.33273834	0.022208976	0.066312817	0.175455926	0.157811952	0.050070064	0.090159045	0.3366003	0.291149336	0.028349164	0.27365003	0.236846197
TCGA_A7_A3RF	0.483159924	0.010140804	0.02794954	0.304139787	0.83311472	0.191101723	0.013177876	0.15613431	0.884698127	0.031329258	0.02015928	0.032936889	0.018195053	0.312120649	0.032205414	0.134937268	0.434999482	0.082390174	0.006993286	0.247764408	0.171416216	0.201531729	0.020963394	0.280928708	0.120253601	0.241801747	0.174730808	0.008462883	0.152053064	0.200466072	0.494918174	0.063101977	0.335676172	0.018691048	0.233728087	0.006225963	0.26992074	0.201262878	0.020449008	0.06331321	0.169250911	0.062927389	0.007419114	0.105838316	0.461252198	0.114695365	0.01302548	0.170875763	0.242500384
TCGA_A7_A425	0.507628366	0.013640103	0.636513328	0.314679591	0.693068938	0.071967382	0.007940141	0.351836259	0.842412708	0.049808908	0.015958244	0.049848548	0.050463706	0.339345266	0.038831164	0.207384805	0.083508364	0.068214213	0.008558114	0.202828295	0.124603226	0.21643006	0.012274816	0.133411641	0.113891914	0.195886247	0.011979218	0.007728795	0.194463642	0.469587481	0.247318101	0.181927762	0.226849238	0.008864926	0.069386689	0.00648465	0.271286662	0.196055011	0.603000029	0.026869008	0.209774531	0.14027706	0.01257223	0.186292853	0.071281263	0.19892613	0.011968755	0.160983427	0.153611157
TCGA_A7_A426	0.47241936	0.014842103	0.068259449	0.432129625	0.668798664	0.080163128	0.405720328	0.422319786	0.475185378	0.020982063	0.014795169	0.09095327	0.110054283	0.207860651	0.023322287	0.194747382	0.24950213	0.141475133	0.024432972	0.172661545	0.240172839	0.237534984	0.017409425	0.156956233	0.093229206	0.116499414	0.178728529	0.265161933	0.132212802	0.471249438	0.466686605	0.0311103	0.164314882	0.095568341	0.116494139	0.006487374	0.308970371	0.343493229	0.030313231	0.035657668	0.148129225	0.113567726	0.015774384	0.130895298	0.396766111	0.341791821	0.016668589	0.210398269	0.224475492
TCGA_A7_A4SA	0.339645816	0.038459591	0.089052601	0.329269489	0.691828657	0.53431159	0.037685399	0.366609898	0.504737544	0.028116961	0.060640552	0.06777363	0.113033247	0.35545465	0.046171505	0.411596084	0.338243799	0.215430325	0.014143287	0.262963477	0.553203419	0.246524519	0.025112083	0.464618024	0.248298267	0.423333199	0.137846249	0.019124679	0.243156307	0.623659027	0.360408216	0.228512817	0.33204146	0.05551582	0.106891141	0.005035196	0.256823533	0.432624893	0.033813732	0.031445655	0.254402832	0.248022306	0.014088259	0.226739936	0.149745215	0.364866112	0.010537939	0.136083838	0.232119537
TCGA_A7_A4SB	0.487823837	0.045199994	0.671555396	0.155928937	0.716477292	0.318594452	0.00876938	0.192657886	0.706770401	0.028190572	0.031995844	0.097486308	0.099582437	0.447496741	0.033980252	0.334207906	0.285231372	0.238006795	0.012069452	0.241568915	0.244369902	0.302879257	0.051098722	0.334308084	0.226035701	0.547355317	0.121804481	0.092693279	0.299415773	0.342908976	0.300727661	0.141751216	0.211128955	0.01769071	0.089374075	0.006662615	0.249618647	0.422857982	0.768860692	0.02590523	0.188757116	0.170845333	0.00906518	0.237253094	0.050951917	0.127098578	0.016070572	0.231698174	0.186722256
TCGA_A7_A4SC	0.496481517	0.01441707	0.62389585	0.632002546	0.653010023	0.124966137	0.531320654	0.386996797	0.495732353	0.044771731	0.024991151	0.306425179	0.039567113	0.321390979	0.476492914	0.410572943	0.05179618	0.128907351	0.009679412	0.213656057	0.379370609	0.315999481	0.015365808	0.255024054	0.152842524	0.359147012	0.453156924	0.618172609	0.211890476	0.673192729	0.439606135	0.220705137	0.254402744	0.039842877	0.617679803	0.012745634	0.509652551	0.23832305	0.021886014	0.04510912	0.257301331	0.2017515	0.032719009	0.208893242	0.473676518	0.325513328	0.009853198	0.231570924	0.326043675
TCGA_A7_A4SD	0.534191313	0.027116534	0.055322279	0.705533798	0.68689778	0.267900953	0.023939828	0.194957032	0.757863607	0.040192662	0.014721969	0.066001667	0.056689295	0.301120751	0.02249545	0.377190392	0.136526424	0.158726804	0.01159376	0.397387476	0.388806978	0.50819931	0.056737522	0.367682724	0.153111867	0.344710624	0.127249576	0.210543957	0.197066392	0.367329102	0.475538305	0.239259805	0.208168931	0.03248105	0.034950049	0.008153394	0.369863652	0.300048241	0.023732358	0.060839374	0.282232144	0.189818851	0.009852127	0.205907381	0.027216928	0.502468847	0.02221212	0.18808963	0.300953067
TCGA_A7_A4SE	0.518144593	0.032083027	0.021611027	0.152673511	0.723275277	0.226735438	0.015421068	0.203136978	0.81500732	0.059726414	0.029000512	0.077797984	0.038288463	0.321373937	0.072177872	0.23052548	0.057331181	0.120067982	0.009836578	0.244639793	0.415448199	0.392394569	0.321431201	0.330772234	0.150935246	0.252307708	0.081488839	0.014857737	0.229593559	0.725622366	0.510081276	0.153063601	0.210207041	0.011287002	0.089395654	0.006872847	0.292618242	0.291114454	0.158946693	0.04472378	0.324743607	0.361787946	0.016254868	0.269189223	0.532843405	0.202173858	0.019699292	0.191938474	0.328847016
TCGA_A7_A4SF	0.676413336	0.072662401	0.681729586	0.130554699	0.552680584	0.466089462	0.158405635	0.068434008	0.631877727	0.048054337	0.033545391	0.09411084	0.078045198	0.268104158	0.073085244	0.321917288	0.451111262	0.175427885	0.007342139	0.185932956	0.426755229	0.497068778	0.131005325	0.326416816	0.107334669	0.319962886	0.438049041	0.841572172	0.154218133	0.191222089	0.426003968	0.124457899	0.194183917	0.057839245	0.384659988	0.006180987	0.344535251	0.329018668	0.038808768	0.112761133	0.144769352	0.307500091	0.074202377	0.208630584	0.168194118	0.165823236	0.024177892	0.213544581	0.246025871
TCGA_AC_A23G	0.417884419	0.018837523	0.574882338	0.297060801	0.505547091	0.199477968	0.041381913	0.414304031	0.34894221	0.049681423	0.018345413	0.058394862	0.582180178	0.221629775	0.049636194	0.21579232	0.19149608	0.134890656	0.012108782	0.333512559	0.290818366	0.358797388	0.018110839	0.314432719	0.203756298	0.307611392	0.080907285	0.023316985	0.198186313	0.534631492	0.367950999	0.223859291	0.198314983	0.01611459	0.129758324	0.008249356	0.382968301	0.223234559	0.275773653	0.085021981	0.209093334	0.169032345	0.013100428	0.210638623	0.046629093	0.321413432	0.024130691	0.696274027	0.260213602
TCGA_AC_A2B8	0.512385471	0.013723167	0.520245566	0.263329011	0.690791376	0.154554121	0.051889933	0.301767274	0.605344281	0.036076718	0.029843157	0.075244088	0.046499961	0.245374674	0.099897537	0.110786749	0.233870408	0.061383643	0.004957688	0.200306124	0.361450549	0.427566005	0.018600792	0.191407818	0.191876057	0.303540051	0.038437886	0.013843706	0.186819257	0.49736723	0.403154424	0.134041017	0.193650444	0.027262411	0.173784495	0.01048152	0.353229439	0.140434349	0.182372471	0.07278695	0.193333714	0.271919527	0.020387442	0.214740771	0.270469392	0.22179233	0.018007634	0.130435803	0.29318503
TCGA_AC_A2BK	0.592087479	0.023718012	0.011605352	0.926115861	0.613633894	0.109815598	0.078627263	0.169581013	0.98024561	0.058172715	0.012019244	0.061309988	0.058974937	0.254383321	0.026359015	0.292698102	0.020848934	0.126018929	0.006418204	0.654706595	0.665517481	0.41308108	0.025328128	0.291601087	0.134937236	0.298621265	0.156229917	0.012269762	0.175800902	0.841506503	0.493600202	0.179511617	0.126496243	0.190336914	0.041076024	0.012278894	0.339522203	0.188409444	0.039205557	0.077920831	0.244758202	0.158479402	0.010402983	0.258429014	0.015719983	0.390095701	0.01804861	0.174998671	0.258371814
TCGA_AC_A2BM	0.604464654	0.026480175	0.109753721	0.513763121	0.606821411	0.126883821	0.607104003	0.122801842	0.631681645	0.041495784	0.016933246	0.042214233	0.060144388	0.3172711	0.05424249	0.131607009	0.265000954	0.210551063	0.01181429	0.202943405	0.481360745	0.40549184	0.018027276	0.324221549	0.098245085	0.315504462	0.150575167	0.471841474	0.222229333	0.269578114	0.519438358	0.139665232	0.227684542	0.717936823	0.441754594	0.012884998	0.419548936	0.218575558	0.544528774	0.095442173	0.205618316	0.126044923	0.02477294	0.173154655	0.25228821	0.248474823	0.017261616	0.187570473	0.24679956
TCGA_AC_A2FB	0.381709138	0.037498105	0.572795235	0.329716583	0.537328698	0.17264385	0.13831938	0.476866843	0.462120006	0.053390473	0.020499017	0.0834498	0.094142145	0.338978197	0.140535182	0.225420086	0.303221024	0.119423527	0.00721287	0.170827698	0.289740114	0.440068178	0.045413221	0.382879145	0.102804941	0.383054895	0.193679885	0.068123843	0.263778154	0.574413765	0.510113687	0.17603432	0.208533161	0.174299759	0.097512133	0.008417212	0.308747198	0.242940266	0.118784147	0.097691153	0.349581276	0.022742322	0.118209571	0.425054121	0.236283999	0.450522544	0.026954792	0.201152452	0.260796005
TCGA_AC_A2FE	0.398456183	0.210003066	0.651868102	0.532617784	0.53638256	0.161300873	0.554866573	0.568466123	0.641776842	0.051059841	0.014550624	0.075619554	0.044620916	0.304430996	0.087525171	0.132937402	0.335895078	0.052129237	0.006745826	0.328088336	0.289424644	0.233336675	0.013644109	0.167222091	0.167254708	0.234737087	0.365042842	0.60032908	0.179565326	0.573403419	0.2865851	0.155406363	0.240589239	0.358987764	0.263495923	0.568931319	0.233123484	0.135587375	0.352204284	0.053250735	0.224497596	0.097681032	0.112509482	0.170456105	0.379750271	0.486481472	0.029126025	0.321361505	0.337400457
TCGA_AC_A2FF	0.385255442	0.035582189	0.370699657	0.227471439	0.476129742	0.20449591	0.037893176	0.64014516	0.506380073	0.057024432	0.012159206	0.041095169	0.06597679	0.213004986	0.140243545	0.297154744	0.132514259	0.116763059	0.007440571	0.288105531	0.312415592	0.115276717	0.014234627	0.236853782	0.196348848	0.339649436	0.060989156	0.035620236	0.273849598	0.641402311	0.291497429	0.129573582	0.219914288	0.048278798	0.070790185	0.009489609	0.328191141	0.266468647	0.155953064	0.055068376	0.173934313	0.09325189	0.025074031	0.235117601	0.129274294	0.25970803	0.006542754	0.283000141	0.246680722
TCGA_AC_A2FG	0.359486094	0.024911914	0.494005892	0.439810558	0.584628322	0.182735072	0.263495516	0.352890145	0.706617096	0.040778129	0.017217707	0.082125197	0.693993384	0.199850333	0.103787364	0.155152681	0.446133726	0.132825167	0.005765173	0.112591866	0.327393235	0.413257963	0.025027905	0.266816409	0.071161645	0.224529571	0.366939021	0.022311206	0.148575941	0.43879936	0.642584297	0.147402919	0.222683934	0.015540648	0.026898231	0.010645959	0.370100871	0.251569852	0.033756852	0.062352996	0.266118764	0.061468378	0.009106088	0.173776847	0.396354565	0.148408586	0.018778025	0.251095914	0.345454577
TCGA_AC_A2FK	0.102166492	0.022637975	0.056846526	0.295565294	0.431354123	0.220682865	0.011487749	0.78885898	0.742500438	0.059863242	0.017518063	0.061528959	0.066336702	0.323765397	0.069558968	0.333057403	0.081416195	0.141756234	0.009274974	0.271680888	0.206969295	0.361916598	0.020908294	0.297510138	0.135404087	0.407578988	0.064310733	0.01087414	0.254682526	0.636863162	0.486185667	0.304937256	0.25719333	0.028534667	0.074095703	0.010994497	0.347782259	0.301934906	0.028435237	0.082951843	0.217730744	0.083541374	0.012090918	0.193589699	0.058659725	0.211476149	0.01239985	0.300336564	0.231141765
TCGA_AC_A2FM	0.692931086	0.37649221	0.825893539	0.777722434	0.880195579	0.163511749	0.667972277	0.77121806	0.921842627	0.050035795	0.014109053	0.586761356	0.056530038	0.295150043	0.081536644	0.263623375	0.687849934	0.085370927	0.018379046	0.211447533	0.177403775	0.270850034	0.023654654	0.271668063	0.191872677	0.273374645	0.082216761	0.603680713	0.129660494	0.297450622	0.316995533	0.12659173	0.218826184	0.076718798	0.526782417	0.552161051	0.408508868	0.182581806	0.939870455	0.064178284	0.227963456	0.086408555	0.466918231	0.18191068	0.776059846	0.206379135	0.029701232	0.300128069	0.202745972
TCGA_AC_A2FO	0.447167356	0.024867855	0.556820041	0.342604399	0.491501004	0.198082908	0.358349603	0.367118641	0.282747231	0.059267297	0.014099613	0.037611033	0.058217921	0.264530471	0.055263398	0.151653231	0.365108559	0.110856162	0.006934972	0.372077148	0.172717525	0.319975397	0.030121258	0.295617718	0.306498668	0.297943887	0.478102617	0.024357545	0.233348529	0.638252578	0.411371532	0.27817054	0.212582678	0.497123983	0.223363507	0.010958215	0.359799767	0.262263652	0.444575496	0.158752161	0.285525421	0.062298599	0.101723628	0.133577548	0.181431502	0.335425085	0.089184336	0.292697297	0.18397017
TCGA_AC_A2QH	0.833366378	0.36246808	0.37507211	0.911642791	0.91401689	0.162340728	0.085585849	0.824567183	0.935407005	0.055154021	0.014607788	0.045708752	0.047721776	0.281920537	0.0967756	0.482691342	0.040335184	0.157053794	0.007871464	0.217510614	0.288944458	0.354224093	0.039173611	0.308012549	0.185629226	0.500993398	0.017577782	0.011010746	0.242226163	0.721788907	0.673099333	0.250263358	0.195047973	0.095636304	0.05837648	0.00548907	0.218652912	0.344745375	0.013558026	0.180550699	0.390127306	0.214004299	0.012219299	0.323231746	0.896060015	0.212764303	0.005174692	0.228276758	0.241503148
TCGA_AC_A2QI	0.430728287	0.023513694	0.708105143	0.177169188	0.470358157	0.106951194	0.331183257	0.222850874	0.559492893	0.046977074	0.00865966	0.052795843	0.557680186	0.267758599	0.018274991	0.088744689	0.073590452	0.075627621	0.012796082	0.179097734	0.069514277	0.194076937	0.017598399	0.058528015	0.095487206	0.304798285	0.113329917	0.026238919	0.169339454	0.740247758	0.231693779	0.236653721	0.115647091	0.174174243	0.041311256	0.007909499	0.151387632	0.168387857	0.601195216	0.022845968	0.090325653	0.101660854	0.030849074	0.160994215	0.205489913	0.231961678	0.206905608	0.110509658	0.124280052
TCGA_AC_A2QJ	0.403997683	0.008471554	0.008964472	0.368041001	0.657311744	0.087101552	0.004936775	0.264549717	0.783113052	0.035105744	0.016673105	0.070937649	0.052219257	0.23120573	0.020491501	0.124266137	0.230931538	0.077223402	0.007267395	0.292709762	0.256860701	0.237090742	0.009548899	0.320344612	0.115053274	0.500424589	0.051252457	0.154063344	0.119530839	0.59796776	0.350587024	0.102124881	0.155538404	0.010092919	0.033193948	0.006424473	0.144922862	0.104887869	0.318537348	0.039973338	0.230415791	0.090186565	0.00692888	0.129488823	0.433944727	0.459788194	0.120263712	0.19598172	0.169128308
TCGA_AC_A3BB	0.317655152	0.0253643	0.596538591	0.341049993	0.515480033	0.173958333	0.323437598	0.367091525	0.710074119	0.052250045	0.020758796	0.041201458	0.033234164	0.281089918	0.03982552	0.096980631	0.152518351	0.070668032	0.01075893	0.547107739	0.170238885	0.247722747	0.015567375	0.203242962	0.257918275	0.310767108	0.140364432	0.015705527	0.110681971	0.625936308	0.282009017	0.065871719	0.158682042	0.034620964	0.069132149	0.004144617	0.21321459	0.239252375	0.015002682	0.026663381	0.221735293	0.08176121	0.123884801	0.172914735	0.383741975	0.288612856	0.053032546	0.221994525	0.174380205
TCGA_AC_A3EH	0.698888998	0.032977548	0.81143895	0.823537255	0.88186361	0.134701941	0.447166512	0.121764587	0.929440784	0.045515747	0.010369946	0.031484797	0.053731622	0.294903556	0.028836221	0.126149645	0.311933972	0.077590835	0.00782974	0.277424942	0.280262609	0.421789128	0.017073549	0.248210205	0.120386911	0.241478808	0.011256382	0.010523343	0.163825219	0.367707574	0.277231051	0.134108404	0.187953135	0.025483238	0.44321334	0.00557634	0.444483142	0.334614514	0.923030696	0.090350377	0.135856531	0.066267017	0.011695978	0.107875914	0.798863415	0.133514063	0.027044765	0.248584307	0.266344799
TCGA_AC_A3HN	0.452248935	0.03221224	0.361447169	0.21706374	0.52203423	0.168951054	0.06518815	0.382915956	0.781835982	0.055483258	0.021120029	0.065620326	0.359268226	0.309206576	0.050787693	0.315247719	0.320326025	0.131644914	0.013693852	0.372900469	0.323536142	0.242715275	0.016358137	0.272021664	0.233595833	0.225137737	0.082137295	0.008982555	0.18066982	0.484638235	0.497452309	0.154975551	0.144480922	0.038705505	0.115191256	0.007074085	0.363425613	0.274585222	0.162771929	0.033005694	0.222162623	0.398233842	0.037493728	0.156682211	0.10361861	0.295974734	0.02786733	0.238996749	0.209301518
TCGA_AC_A3OD	0.412188944	0.046593841	0.600745894	0.447466442	0.675206239	0.115167866	0.017721253	0.697527655	0.746376412	0.046969533	0.035049707	0.063964769	0.063252684	0.330495928	0.45143952	0.21533772	0.279283277	0.191536569	0.011162215	0.599309837	0.412042234	0.501266146	0.033013182	0.294637701	0.185413003	0.275694525	0.27904106	0.026506035	0.23139285	0.619004271	0.403602208	0.136630412	0.167155459	0.20475891	0.298102942	0.025211763	0.37079822	0.225688566	0.022578116	0.108112439	0.247276555	0.186581985	0.031912302	0.146399683	0.463278714	0.283776027	0.032314071	0.240351047	0.270991802
TCGA_AC_A3QP	0.217801966	0.02079998	0.253826332	0.154766636	0.659014724	0.248998578	0.117324188	0.458263509	0.538094328	0.03884116	0.027520615	0.025978591	0.068626957	0.3225012	0.047514138	0.300812618	0.095925504	0.133972411	0.00744369	0.19364378	0.243652017	0.367963757	0.01963167	0.133361322	0.147150131	0.413867497	0.054180625	0.017415399	0.166556071	0.538772018	0.433210696	0.189790592	0.226053502	0.020215842	0.057950649	0.006104459	0.258867045	0.212035505	0.227543349	0.093993946	0.112152009	0.159826379	0.026161616	0.187357527	0.227215493	0.266938557	0.013011448	0.269429649	0.245596728
TCGA_AC_A3QQ	0.563366728	0.02677259	0.787233067	0.106372073	0.826458003	0.060743755	0.063390406	0.151139239	0.268320088	0.037385348	0.011420267	0.04122496	0.074833682	0.301274251	0.029141566	0.155070169	0.125608866	0.077502485	0.005457505	0.288676615	0.230425672	0.414153189	0.011730496	0.194470337	0.089655359	0.12136547	0.055703543	0.008588186	0.159594803	0.258086449	0.311951199	0.085501737	0.126879818	0.057178597	0.187633097	0.007800084	0.204345239	0.234336292	0.015084816	0.422684901	0.147495472	0.095082028	0.022038247	0.122141587	0.360040729	0.19867806	0.07826901	0.136366541	0.206277947
TCGA_AC_A3TM	0.502640378	0.022577669	0.728013599	0.269727797	0.600859244	0.08476956	0.528138655	0.299680831	0.732653297	0.048996488	0.01202749	0.061247623	0.043552163	0.309105208	0.040219652	0.0504323	0.175858467	0.078507358	0.003359271	0.268505531	0.349317724	0.359197855	0.014643019	0.156193339	0.154804131	0.411474436	0.052807128	0.08508512	0.193647729	0.351351067	0.297921379	0.11106792	0.17218704	0.077863262	0.088224691	0.010085702	0.295984436	0.253613246	0.719166898	0.085533313	0.138938761	0.06041635	0.016939192	0.146650312	0.559965432	0.162593276	0.01844557	0.17467654	0.223890097
TCGA_AC_A3TN	0.514150623	0.021915973	0.801913025	0.528024027	0.841880911	0.132131334	0.592439894	0.134747772	0.938153617	0.043572569	0.016233837	0.054823329	0.475913243	0.216574915	0.04071918	0.128842683	0.449915388	0.161400749	0.006291411	0.307872131	0.303344318	0.278486271	0.026298649	0.142157338	0.104596475	0.183605315	0.058613518	0.01248808	0.232222626	0.461638108	0.448592344	0.193642832	0.187108281	0.024364738	0.210743474	0.004680545	0.363607746	0.433950417	0.509352684	0.059618716	0.191310223	0.140647683	0.004544597	0.12400571	0.415453729	0.061540029	0.015241148	0.122283217	0.171588399
TCGA_AC_A3W5	0.58707166	0.0181453	0.674486173	0.241668265	0.760416198	0.059123372	0.052365182	0.301769372	0.796849888	0.037703094	0.013300755	0.037579008	0.040579902	0.233986695	0.03544224	0.16054463	0.400161641	0.07473436	0.047669304	0.174985375	0.113525123	0.28385921	0.011934564	0.195359577	0.093043172	0.220477022	0.13029566	0.301076581	0.160410931	0.608002072	0.455062093	0.082447466	0.124407522	0.421951051	0.043659447	0.004361676	0.249103589	0.202915073	0.223716649	0.036024684	0.152358974	0.113110526	0.011943592	0.124356165	0.091439821	0.258275511	0.021743493	0.094032344	0.15269967
TCGA_AC_A3W6	0.395930679	0.012589203	0.597822767	0.443549395	0.535075974	0.137131725	0.112890685	0.403590654	0.221884287	0.044631692	0.013875416	0.046858389	0.055541512	0.206249581	0.10208566	0.229258794	0.208940765	0.068004887	0.006693158	0.38639582	0.288082142	0.189854038	0.035777286	0.147889971	0.193650066	0.304922985	0.142029702	0.015578635	0.154203926	0.605261347	0.372325006	0.099639152	0.145670907	0.069472891	0.061152433	0.004352462	0.346672791	0.2703227	0.228792818	0.140650958	0.142358226	0.203295511	0.080898311	0.098488463	0.355598811	0.241990847	0.136776763	0.147131703	0.161171723
TCGA_AC_A3W7	0.4758481	0.01529424	0.60720424	0.131488393	0.766588635	0.10761703	0.544607853	0.335191535	0.874179881	0.038218406	0.012738441	0.030423643	0.040819113	0.243532979	0.060691483	0.183171498	0.097033107	0.121195794	0.007005086	0.260540243	0.274550866	0.364442643	0.01385906	0.20209352	0.086561706	0.2784225	0.104311536	0.00955948	0.177959697	0.352548676	0.546456606	0.115863915	0.167024746	0.020258845	0.058647716	0.008172952	0.304098942	0.784022865	0.039080651	0.068240995	0.208365544	0.129552911	0.011832916	0.160449592	0.636662355	0.140118564	0.060528664	0.183693324	0.280112075
TCGA_AC_A3YI	0.449162163	0.019199253	0.53035698	0.392310975	0.470804181	0.253103247	0.010219989	0.782420092	0.631109433	0.032564561	0.027662657	0.063092217	0.046404918	0.276728182	0.027221506	0.208616402	0.09858122	0.178808983	0.011968827	0.257036927	0.191845568	0.245888621	0.015137279	0.185181021	0.066453895	0.225061431	0.035333813	0.012719928	0.125380505	0.708531506	0.387571471	0.180530094	0.185795043	0.018887529	0.294426547	0.005769534	0.256798375	0.207948759	0.096916998	0.023160885	0.165601375	0.167745052	0.009800006	0.148063901	0.161016891	0.35990931	0.014495406	0.160803941	0.245374624
TCGA_AC_A3YJ	0.638924937	0.017250549	0.661909408	0.484553263	0.813190091	0.109887166	0.327663077	0.841762041	0.907544175	0.056358952	0.013041415	0.06826461	0.347575984	0.305678287	0.060990253	0.208765169	0.614805883	0.112511971	0.008612183	0.274932378	0.349025443	0.245293324	0.017003707	0.234496165	0.243215508	0.418832969	0.054603427	0.022614978	0.136038789	0.351814798	0.778070441	0.187448099	0.172358389	0.028120523	0.07235795	0.009193641	0.36815752	0.190443784	0.024931323	0.054845378	0.207757114	0.156355281	0.005407741	0.211385009	0.753431541	0.244394481	0.015229542	0.211061851	0.212746193
TCGA_AC_A5EH	0.237948703	0.041429148	0.012754519	0.451639809	0.691180355	0.142726857	0.042665873	0.307115022	0.786812586	0.027672941	0.016718268	0.084686044	0.02429199	0.102870274	0.261937516	0.227649077	0.197859039	0.11020794	0.009811809	0.268587301	0.44048586	0.375042027	0.034356301	0.17966685	0.127634314	0.1701471	0.364123023	0.646842746	0.315015891	0.640073179	0.533835778	0.187627295	0.122322664	0.354878266	0.032361022	0.010307833	0.371508724	0.200430808	0.304396161	0.030970392	0.191029913	0.115950575	0.026627247	0.077347571	0.249076622	0.255801833	0.224599106	0.138788677	0.317463165
TCGA_AC_A5XS	0.465879197	0.016996275	0.504524939	0.171364895	0.632179321	0.150996078	0.146960233	0.329069121	0.630082972	0.034235951	0.011714149	0.094968593	0.227092142	0.135575928	0.02782123	0.207593068	0.143805203	0.077758039	0.011823104	0.205829645	0.265396295	0.398766841	0.010518392	0.02979257	0.066599024	0.191795879	0.13118905	0.020390929	0.188696372	0.470511328	0.387926789	0.093288529	0.111704578	0.037951967	0.462849551	0.007613154	0.32313066	0.156715001	0.024642405	0.030584105	0.169314958	0.085275424	0.033366306	0.143351443	0.338867033	0.262149461	0.010943354	0.111342541	0.271942288
TCGA_AC_A5XU	0.579611388	0.028499814	0.793083461	0.68532429	0.801355688	0.161649106	0.688384412	0.238236727	0.903466608	0.025887724	0.019733987	0.02852332	0.355306056	0.136129341	0.391193195	0.123106678	0.30703198	0.145248774	0.009944882	0.222882899	0.309492831	0.514945874	0.019977103	0.134605388	0.108909261	0.166171711	0.22820308	0.629660422	0.094923686	0.155736694	0.509724465	0.163718793	0.128519582	0.016544782	0.708726019	0.007847882	0.381649759	0.327772495	0.781505139	0.229500905	0.17453498	0.112897038	0.010396961	0.10377595	0.537556725	0.111941084	0.051111968	0.117836183	0.243054889
TCGA_AC_A62X	0.736899561	0.545149541	0.837386447	0.910479608	0.612791358	0.097971368	0.729425462	0.402972126	0.968477883	0.034605919	0.028735562	0.055249534	0.033374177	0.161399662	0.073905005	0.124771768	0.029973577	0.063020243	0.006397424	0.268837599	0.398621547	0.352295923	0.01116281	0.18538424	0.160392057	0.23937748	0.043986739	0.010005111	0.11879031	0.160830326	0.304073807	0.083333139	0.118220539	0.012504127	0.514267852	0.005452441	0.147311248	0.132951758	0.289601159	0.035715514	0.128862226	0.196267707	0.002413314	0.200982305	0.264032298	0.113914029	0.008126453	0.198852741	0.14837328
TCGA_AC_A62Y	0.034454475	0.012364509	0.565667214	0.136098315	0.754533916	0.083753502	0.005913622	0.275759268	0.864152657	0.041505026	0.013899678	0.05045078	0.043260629	0.220998331	0.053987912	0.09528258	0.168400952	0.105873446	0.004337982	0.134568906	0.216352734	0.33007219	0.019531777	0.271492631	0.144717876	0.212451744	0.067569759	0.173597948	0.199633268	0.317537002	0.440926755	0.116858367	0.135002395	0.022699448	0.048812659	0.005504414	0.398169503	0.222550064	0.065252225	0.093629056	0.250332906	0.130904018	0.014636491	0.10489143	0.239552493	0.221516052	0.025348696	0.135266171	0.167466416
TCGA_AO_A1KR	0.330604662	0.124033277	0.332286415	0.560870108	0.68345404	0.094564625	0.175430816	0.353566979	0.802219796	0.037787817	0	0.079458766	0.409603305	0.193086459	0.012299318	0.127142785	0.489860188	0.067028515	0.004873436	0.392866742	0.176074377	0.296266942	0.511498122	0.163433998	0.116505915	0.407983748	0.336707212	0.022927052	0.168308607	0.339939847	0.276147277	0.087756477	0.201994062	0.102522653	0.493825098	0.006526103	0.176571322	0.240063267	0.324434577	0.038754655	0.145908327	0.11068381	0.025158834	0.112605657	0.687112706	0.32928991	0.017696448	0.167538253	0.14293972
TCGA_AQ_A54N	0.00867973	0.028463485	0.01184364	0.929956695	0.951536397	0.163513292	0.577752749	0.082607934	0.964017568	0.05297146	0.961781983	0.078597554	0.047628954	0.262792793	0.049200374	0.291362806	0.046541535	0.111202494	0.007451014	0.443793249	0.347659809	0.325717472	0.023612543	0.156186131	0.171221632	0.435942366	0.058606988	0.926709977	0.237356266	0.023858994	0.412974557	0.115325779	0.286625035	0.010339136	0.061634101	0.005907076	0.191356788	0.258998296	0.182191518	0.040106501	0.088385818	0.311090499	0.007926667	0.218763573	0.40793374	0.16102807	0.015645597	0.203238309	0.219158606
TCGA_AQ_A54O	0.293523977	0.019239496	0.724574983	0.65801603	0.633958383	0.241004395	0.007650795	0.871969406	0.895463814	0.065073535	0.017759015	0.096308925	0.052573527	0.247963457	0.009344627	0.278798765	0.275183536	0.162427018	0.018162843	0.284944379	0.610335549	0.496131811	0.024329191	0.354380479	0.156415849	0.249173126	0.110414908	0.761775392	0.254513186	0.25304379	0.332614173	0.26394284	0.282766412	0.026210035	0.120395098	0.011609511	0.42450239	0.362571882	0.79518271	0.04001566	0.293677035	0.28267717	0.016874963	0.186129948	0.462786863	0.146986775	0.010796257	0.26519542	0.352460711
TCGA_AR_A1AM	0.508706343	0.020448787	0.073863984	0.329426961	0.641791222	0.051876558	0.091837026	0.34162884	0.523666515	0.039179592	0.021127291	0.061395838	0.047845204	0.192692879	0.062895772	0.170779607	0.23904785	0.07438942	0.008210985	0.239877564	0.29091642	0.334385315	0.014348487	0.13080876	0.125913206	0.136011715	0.068250172	0.020069465	0.155088965	0.474300907	0.340309813	0.135919483	0.138079175	0.053347925	0.05953967	0.005412543	0.245322393	0.176918856	0.037327876	0.027110837	0.209785588	0.046445623	0.041063845	0.10157693	0.40310532	0.206894131	0.014219424	0.210736319	0.220478943
TCGA_AR_A24W	0.384797556	0.024159074	0.018374337	0.173483689	0.698561699	0.275031503	0.014091987	0.449891304	0.833780985	0.071555119	0.019722991	0.059514312	0.109360724	0.284932368	0.102639007	0.403163207	0.066511354	0.248778245	0.008429283	0.194998044	0.337175898	0.296511843	0.033267512	0.534033855	0.227183948	0.533402182	0.048535458	0.011414644	0.239629464	0.491567176	0.405746446	0.225395906	0.238709686	0.03310026	0.082484978	0.012982707	0.353286045	0.311933117	0.030727135	0.086173602	0.241168786	0.192487125	0.009322035	0.423291251	0.058898155	0.218897975	0.025514259	0.255486243	0.253709456
TCGA_AR_A2LE	0.514880517	0.023180633	0.756733423	0.090737783	0.074560828	0.113511201	0.009498314	0.40423228	0.014487593	0.050780382	0.012938057	0.046387118	0.34296991	0.272953714	0.042773711	0.289351831	0.698833391	0.113200646	0.008966631	0.243418755	0.200371819	0.314022281	0.022962784	0.35685546	0.225362839	0.464534985	0.137512933	0.010316201	0.188126507	0.973585593	0.38244623	0.208092958	0.187838376	0.031918198	0.712466492	0.009774754	0.238647606	0.260433386	0.080178514	0.072373567	0.311733649	0.0861787	0.013253076	0.171357303	0.025777244	0.232505833	0.006243722	0.240786973	0.172371171
TCGA_AR_A2LH	0.320343667	0.017806835	0.416227483	0.234848416	0.388505154	0.198584615	0.27515282	0.576197939	0.379988518	0.06403445	0.009430555	0.048282497	0.073994982	0.344173336	0.137723018	0.293506116	0.230722485	0.191897112	0.10605166	0.158713339	0.22024783	0.224565765	0.026785561	0.232516195	0.239558456	0.469977805	0.197431013	0.207843937	0.302916608	0.721977658	0.59908931	0.323064682	0.278788406	0.136898732	0.135639929	0.014731348	0.270117287	0.235790265	0.072438418	0.187270878	0.130616986	0.071597112	0.104340502	0.225986835	0.136284107	0.478014726	0.052688767	0.251766139	0.291160065
TCGA_AR_A2LJ	0.474065662	0.017776168	0.58818347	0.478976077	0.609126435	0.202822187	0.012020418	0.488234502	0.671956178	0.030413123	0.014779414	0.272392097	0.039598206	0.405727054	0.026813897	0.165126508	0.416664015	0.10222785	0.008403152	0.246249728	0.099361025	0.124527662	0.011723327	0.174443441	0.059898246	0.363338839	0.093539868	0.205857113	0.112859562	0.487284597	0.227492423	0.23325805	0.149987658	0.046655826	0.042037429	0.006779192	0.142317908	0.249746912	0.505683083	0.078512007	0.233380512	0.103609282	0.019112599	0.179853457	0.425588217	0.287104218	0.007754623	0.242124293	0.140027779
TCGA_AR_A2LK	0.755523389	0.02133623	0.871591403	0.75700726	0.880155859	0.155918403	0.008229243	0.10376923	0.739836056	0.078365793	0.006516453	0.047316166	0.053205821	0.451865587	0.050952456	0.266914806	0.49720057	0.118414512	0.007745139	0.112827599	0.408779049	0.368596681	0.015890377	0.238038553	0.249373448	0.575039804	0.038957461	0.009704157	0.199960422	0.262551619	0.384618159	0.218317322	0.19754024	0.0141684	0.177049993	0.007953121	0.489625991	0.367661305	0.687895775	0.089239515	0.279930814	0.056532574	0.332827914	0.237902783	0.48105793	0.126298826	0.011769271	0.217774256	0.216642647
TCGA_AR_A2LL	0.672423104	0.083142509	0.775501275	0.615001289	0.754915288	0.119395351	0.011695613	0.247212925	0.097425247	0.055373874	0.004429523	0.215178739	0.087841079	0.263924963	0.046327041	0.192438409	0.347248514	0.126692394	0.004991748	0.164158136	0.115409115	0.146369518	0.01874055	0.283760213	0.198832898	0.46695926	0.087935417	0.005716752	0.237515421	0.367111016	0.201137423	0.219930621	0.158983896	0.027566559	0.265220914	0.009255935	0.369637492	0.196061667	0.528864239	0.071138709	0.316105282	0.026236228	0.014437837	0.128915025	0.514075367	0.481779204	0.000980818	0.22629497	0.145738591
TCGA_AR_A2LM	0.462535712	0.026098438	0.604002882	0.468458814	0.682825201	0.144220193	0.007060325	0.29243489	0.851968364	0.05915113	0.002899261	0.073246636	0.061097187	0.263482128	0.079303577	0.326668007	0.11042449	0.120319403	0.006011891	0.1490895	0.259718054	0.281312839	0.018003446	0.272204423	0.207559096	0.376703267	0.062604986	0.012881559	0.425995089	0.365603179	0.343039281	0.242830319	0.20074041	0.026913559	0.136663371	0.006556926	0.279598239	0.303054621	0.530272185	0.097608167	0.215840802	0.055288363	0.022262321	0.212725087	0.261462855	0.2531311	0.019989704	0.131959909	0.183092998
TCGA_AR_A2LN	0.346526758	0.029136679	0.586248165	0.259147857	0.602439742	0.19370323	0.305499771	0.448854569	0.375284273	0.031793886	0.01268958	0.061699131	0.489776993	0.316630114	0.144214876	0.352377483	0.312629207	0.107055734	0.005592333	0.219993005	0.336212963	0.411870706	0.019028875	0.331685048	0.175678086	0.54227489	0.132136787	0.020468187	0.431159747	0.651017358	0.607126688	0.255867615	0.269247871	0.047969337	0.067598721	0.016070639	0.367890635	0.243867886	0.252502172	0.166036137	0.195700577	0.096652184	0.040538685	0.195848489	0.057317921	0.306964299	0.017774486	0.31780376	0.23998756
TCGA_AR_A2LO	0.440828085	0.041309562	0.539559992	0.413961604	0.543052445	0.173975094	0.022361986	0.616702578	0.442415358	0.047600594	0.009082416	0.03771447	0.072593332	0.343454245	0.108617091	0.231374431	0.377012483	0.145794667	0.003392834	0.1350451	0.185717965	0.485767263	0.046610198	0.371324069	0.163789458	0.685895669	0.171785544	0.013853933	0.24667165	0.608307567	0.373653861	0.318005881	0.215865614	0.156449334	0.13590933	0.022548417	0.404763889	0.265574355	0.28069221	0.131285636	0.203049303	0.09071367	0.046276033	0.291042893	0.319900599	0.328973855	0.022690617	0.207620693	0.263574727
TCGA_AR_A2LQ	0.229052263	0.035295744	0.408899853	0.201032586	0.508940997	0.170841705	0.244067111	0.569638991	0.672342592	0.050637689	0.013095927	0.049759768	0.087245169	0.216942478	0.085217918	0.125613522	0.259528062	0.125862276	0.038016962	0.210398648	0.294520715	0.374374549	0.022739558	0.3519429	0.187595809	0.538988429	0.084333646	0.200507743	0.198460464	0.775429642	0.406542758	0.373288724	0.133974817	0.094547196	0.259140783	0.022457276	0.278948691	0.178636815	0.021295012	0.132443623	0.264069548	0.082945945	0.034460322	0.228213833	0.094776321	0.286277302	0.034646155	0.190682904	0.237036547
TCGA_AR_A2LR	0.702913938	0.023682838	0.001667075	0.809361432	0.729978292	0.102357804	0.008640659	0.915185476	0.910714731	0.035767774	0.918237429	0.039446776	0.073611543	0.32009652	0.111522546	0.242043356	0.057863592	0.124141798	0.002932784	0.479938837	0.302121008	0.415379278	0.467520831	0.171712282	0.135548528	0.378372086	0.032748386	0.01888397	0.215970778	0.906647171	0.596805459	0.085444602	0.108772307	0.028954811	0.042431347	0.022507544	0.051570352	0.177617995	0.023564906	0.130169567	0.189158482	0.088509307	0.011798718	0.175063985	0.011712279	0.162281478	0.005253101	0.275287444	0.273869285
TCGA_AR_A5QN	0.504909947	0.652510467	0.640835343	0.624390403	0.632639413	0.158225649	0.604644309	0.81639244	0.491480887	0.036489291	0.015477252	0.48810601	0.036629612	0.191988576	0.201902707	0.126492292	0.590760311	0.100399027	0.011955743	0.190327057	0.211656913	0.281351111	0.060924597	0.179675864	0.086859173	0.19001209	0.260880232	0.064941952	0.139435208	0.451714369	0.316605059	0.104134615	0.215545808	0.544317654	0.533660957	0.007603509	0.238905476	0.160223938	0.225629405	0.190735833	0.13813745	0.187336927	0.722801235	0.175527746	0.53533956	0.167784292	0.507092078	0.190941115	0.209868097
TCGA_AR_A5QP	0.368723385	0.028877573	0.600895632	0.443899255	0.666231287	0.32761874	0.444239209	0.451701578	0.681815532	0.035067484	0.013141493	0.049262363	0.548221349	0.214786679	0.294248997	0.327954425	0.088648535	0.209796192	0.009783541	0.299512533	0.322251811	0.334824649	0.01593438	0.130340683	0.195185683	0.38163406	0.031760117	0.016532625	0.295784376	0.492817159	0.379564001	0.117036142	0.110585071	0.025758061	0.093978032	0.013966347	0.33561029	0.219527577	0.035703246	0.059187295	0.078354904	0.117799066	0.013314319	0.105691164	0.221639696	0.149922843	0.012609085	0.102902735	0.203329384
TCGA_AR_A5QQ	0.312512278	0.023666934	0.480264654	0.437579525	0.424580708	0.208844084	0.147593688	0.421049843	0.644779351	0.046421041	0.019506648	0.169497074	0.099150805	0.245915223	0.065507256	0.266418062	0.222865684	0.14667445	0.00208656	0.274334132	0.167113522	0.304815806	0.013958558	0.193584691	0.128138418	0.323796468	0.191218018	0.078549747	0.286333722	0.752196114	0.419301081	0.128351712	0.198902469	0.155120978	0.032925003	0.005354232	0.243334962	0.216045086	0.022525002	0.077096962	0.122640263	0.100637084	0.116894865	0.161864778	0.076121404	0.514548153	0.024653847	0.169591101	0.197909845
TCGA_B6_A0I1	0.746096578	0.024866594	0.009344687	0.693356272	0.821911252	0.149606475	0.011346376	0.224221473	0.931485152	0.028233595	0.004066942	0.061882951	0.039669085	0.182672194	0.029830054	0.108954271	0.089790217	0.100812662	0.008311176	0.294980044	0.458134491	0.434501796	0.020720008	0.226793284	0.160886919	0.313085027	0.034560569	0.009905455	0.180323474	0.460048966	0.428130483	0.217915928	0.16519558	0.013090918	0.027020247	0.009935411	0.336858285	0.147215462	0.171245344	0.060061584	0.095485942	0.087260533	0.012740093	0.134302305	0.04665535	0.20052129	0.016885572	0.082539848	0.246437496
TCGA_B6_A0X1	0.549607584	0.00916659	0.013165737	0.09554788	0.116141201	0.17093207	0.006364039	0.791934675	0.853564262	0.011385193	0.020479949	0.051375692	0.029334524	0.174370294	0.044163044	0.088375043	0.102665437	0.060383046	0.01094628	0.421559683	0.145021525	0.146137755	0.185327489	0.150780922	0.139713837	0.149001107	0.073398374	0.640657957	0.143032063	0.436960186	0.140766602	0.1378116	0.056150164	0.005250949	0.019243768	0.005250155	0.029400958	0.163195737	0.020460609	0.0227421	0.064728086	0.232716304	0.015909775	0.074097397	0.037179679	0.54920027	0.01484914	0.112207974	0.12893895
TCGA_B6_A1KC	0.768988255	0.086153425	0.039379322	0.960171154	0.995507762	0.570382156	0.02067425	0.209895906	0.943932408	0.215838957	0.004060737	0.16765814	0.327156786	0.958753303	0.023316262	0.799788566	0.238728937	0.689463367	0.019735486	0.653360892	0.64591119	0.384319643	0.087903232	0.909178675	0.787177902	0.534014391	0.829280017	0.00424159	0.867998608	0.21598299	0.804760484	0.770987147	0.886411369	0.006049111	0.219917902	0.011564473	0.385635627	0.93465708	0.954898524	0.002355087	0.844263473	0.416734516	0.011061749	0.741441535	0.626879456	0.173577043	0.004684826	0.849351778	0.34972171
TCGA_B6_A3ZX	0.458203022	0.02989732	0.236074363	0.443450142	0.191102871	0.204188681	0.144627937	0.567959277	0.552148705	0.045968899	0.025808444	0.07036244	0.122420806	0.235899588	0.028288765	0.241541787	0.136984154	0.074805617	0.014790324	0.380716886	0.313222187	0.11697476	0.026648714	0.114666016	0.127518154	0.180135738	0.219995396	0.062039464	0.167920466	0.843883527	0.372259269	0.123577169	0.141215588	0.040633081	0.028207443	0.006333533	0.199003093	0.33007098	0.113356707	0.017507413	0.213761372	0.228828973	0.084440977	0.181416455	0.109552228	0.593528665	0.009019611	0.140256012	0.155681826
TCGA_B6_A400	0.606487254	0.004768336	0.016055645	0.737900135	0.418568174	0.125571569	0.031188972	0.633176074	0.852772203	0.033883818	0.013335194	0.099035971	0.033605056	0.220543953	0.017593522	0.110134645	0.053695035	0.050151884	0.020529904	0.34021139	0.289748888	0.289959514	0.033084184	0.154208341	0.171824923	0.259693249	0.117371284	0.005081057	0.093069286	0.725229336	0.392796643	0.102068677	0.103472713	0.025121164	0.027601143	0.003276956	0.290098039	0.349985656	0.013534603	0.012216973	0.189423857	0.185106733	0.011068957	0.210459239	0.634704029	0.287197112	0.00499978	0.155349794	0.197509754
TCGA_B6_A401	0.409322087	0.01735935	0.206901114	0.469581435	0.675088917	0.207983416	0.037108442	0.507688751	0.758979829	0.027341633	0.023552242	0.080403294	0.185514768	0.249808003	0.031548012	0.228025359	0.41932485	0.111366967	0.012653273	0.477759684	0.400044554	0.271095529	0.026427848	0.276701082	0.123660609	0.231791283	0.150238051	0.007347429	0.146047715	0.58878155	0.34716888	0.152901281	0.141231048	0.223022407	0.057918651	0.005191192	0.363261038	0.283876248	0.308042876	0.013908186	0.209254543	0.197454994	0.006586112	0.119413453	0.074114324	0.449310747	0.012430207	0.14999728	0.166334159
TCGA_B6_A402	0.591096741	0.020657969	0.013913262	0.734292508	0.239620982	0.117480698	0.004419435	0.919609838	0.930611141	0.053082205	0.394234484	0.04486294	0.050140718	0.271747834	0.025276786	0.154604512	0.032603586	0.102363259	0.008921576	0.184240688	0.401097281	0.344371457	0.629290107	0.344468612	0.095666656	0.174820481	0.016669238	0.007405995	0.123178144	0.433613651	0.364501311	0.249926581	0.1606672	0.003124793	0.037722662	0.005414469	0.255292459	0.346384922	0.810324179	0.024293593	0.223678415	0.138780528	0.003716069	0.17884945	0.03401208	0.17534189	0.005773867	0.249848037	0.208210747
TCGA_B6_A408	0.625394969	0.021358523	0.091440377	0.561329524	0.639785408	0.193187625	0.012546029	0.171656208	0.86163949	0.039719466	0.020569176	0.053420323	0.050000718	0.25695613	0.042493534	0.175551477	0.336858204	0.068949072	0.006821364	0.173268031	0.228189688	0.274162487	0.021338001	0.298934873	0.080529492	0.366877986	0.053544785	0.017121463	0.331206691	0.316704342	0.259537523	0.162016582	0.185202857	0.019695506	0.04704917	0.003975252	0.199171756	0.257687515	0.067381849	0.060430285	0.237490366	0.061676414	0.031841389	0.210078654	0.395903113	0.240658431	0.012820179	0.18601303	0.210224034
TCGA_B6_A409	0.489162838	0.031931735	0.010853627	0.607621071	0.218442328	0.057730682	0.008193523	0.608638974	0.831038449	0.040989628	0.01070567	0.056101505	0.024496249	0.304607988	0.023885601	0.123967561	0.085661584	0.063299433	0.006542189	0.272693472	0.315771647	0.198173518	0.014227391	0.159618294	0.092015582	0.302292645	0.225314075	0.016190592	0.255939506	0.579754506	0.238875176	0.229998842	0.197828976	0.5534605	0.023760021	0.00624924	0.237951987	0.22041441	0.070011445	0.032047603	0.191984635	0.091930781	0.007626059	0.083991142	0.341686303	0.268500849	0.005150092	0.211048517	0.19023938
TCGA_B6_A40B	0.570420477	0.025263415	0.756411844	0.350884353	0.766966243	0.110486723	0.121953696	0.274382742	0.476186277	0.032905694	0.019318072	0.053405658	0.575905956	0.261019995	0.023993952	0.262106386	0.443232362	0.041284933	0.012018942	0.100933392	0.292347176	0.165748736	0.033869667	0.169104487	0.159736669	0.278876322	0.065598564	0.045168893	0.144904417	0.408949461	0.243239695	0.160974799	0.201939044	0.012726044	0.175528755	0.003971041	0.249208938	0.200818147	0.357646761	0.021039205	0.17086751	0.108230127	0.02050598	0.158080218	0.215169405	0.240366561	0.013398151	0.128950863	0.15601264
TCGA_B6_A40C	0.640117479	0.020338798	0.720140969	0.753890176	0.803760713	0.083190061	0.517542223	0.28652473	0.876780814	0.043595288	0.012134845	0.046350944	0.439792416	0.260219009	0.016606176	0.14457729	0.257791822	0.114536623	0.014213194	0.201095291	0.395732801	0.211384762	0.022608964	0.161932402	0.093902579	0.347274209	0.048063208	0.006799524	0.143353072	0.375055782	0.297545497	0.128758204	0.15359165	0.004281337	0.283514341	0.006186423	0.301016142	0.187239852	0.016744434	0.02326863	0.148903671	0.104691115	0.019288089	0.17172951	0.679896245	0.288408427	0.025659753	0.198996003	0.256235076
TCGA_BH_A0B6	0.34961659	0.012806694	0.59467413	0.200028152	0.551742505	0.113967563	0.026147167	0.557265315	0.566761704	0.045731886	0.013159276	0.059845196	0.069055452	0.339964107	0.018201815	0.19687454	0.130820732	0.105022539	0.004962967	0.294179388	0.263539081	0.140127231	0.026813268	0.343935246	0.190757938	0.589016742	0.174333831	0.00641237	0.1806604	0.475972481	0.395615061	0.211112862	0.152564864	0.025847255	0.298781833	0.005386478	0.318797613	0.235108535	0.015742542	0.052483798	0.19876909	0.170101812	0.088817133	0.116671424	0.223952568	0.448105137	0.023806279	0.30379277	0.276963142
TCGA_BH_A0HY	0.717445354	0.602501043	0.830001554	0.812824541	0.955135447	0.231714254	0.539104606	0.769568292	0.934216025	0.02062411	0.014171726	0.868251461	0.103303604	0.231365297	0.041117683	0.043600062	0.51572181	0.011816544	0.011531861	0.540623658	0.363697244	0.205317772	0.061464187	0.185995453	0.055801038	0.109921742	0.750766677	0.010533116	0.024356801	0.423173035	0.125367858	0.075805755	0.085668628	0.381412136	0.559483232	0.004445444	0.176242171	0.096033335	0.85196182	0.022242231	0.073616745	0.471068967	0.002488751	0.041536044	0.860916118	0.106618489	0.938695141	0.07497627	0.056250669
TCGA_BH_A1F0	0.493212854	0.012610344	0.495941197	0.21568394	0.227448893	0.299402846	0.083557659	0.281219725	0.32032879	0.025086919	0.028494647	0.084078395	0.16676491	0.11363411	0.137952802	0.088769779	0.143584999	0.059445172	0.010478972	0.991813353	0.245250565	0.13971556	0.024876041	0.1070795	0.05736238	0.218844835	0.139050962	0.033868009	0.076421192	0.816157723	0.25519689	0.120587165	0.145138014	0.078018998	0.022426847	0.004684932	0.049835288	0.033844439	0.033541938	0.052869772	0.11724257	0.24145633	0.116733882	0.0742071	0.053541562	0.549198569	0.033789229	0.078635798	0.066655017
TCGA_BH_A1F5	0.598598292	0.002028759	0.049813786	0.054380202	0.917633633	0.231613468	0.021673432	0.02655157	0.005192104	0.028022447	0.019385853	0.012816773	0.048385761	0.1824054	0.020556124	0.408836126	0.091824197	0.046972971	0.006414149	0.15221348	0.228827352	0.192710798	0.01063637	0.183677416	0.079776929	0.166523765	0.019697104	0.061751491	0.102896075	0.196817966	0.430598399	0.235783178	0.133955742	0.006817855	0.075704949	0.003325075	0.197688168	0.252769514	0.176031164	0.02145406	0.088853956	0.128937412	0.00471007	0.074767534	0.31781524	0.116128942	0.007104143	0.339333082	0.225631935
TCGA_BH_A1F6	0.469686236	0.02084501	0.685668701	0.59812098	0.652875574	0.170376177	0.517826887	0.652639529	0.755410414	0.00830039	0.005666516	0.055971305	0.035140304	0.158360686	0.074013545	0.0722412	0.439148908	0.058920041	0.005364177	0.307478348	0.265527167	0.18863132	0.366608071	0.197793221	0.020986944	0.210954246	0.054429551	0.017262005	0.196546693	0.832987154	0.240065862	0.124422429	0.204832504	0.680651573	0.020803338	0.004442827	0.074730448	0.225432063	0.50946368	0.049171653	0.076225784	0.127809254	0.008919519	0.115830249	0.104783544	0.365345621	0.010874009	0.119389606	0.081575168
TCGA_BH_A1FG	0.692372262	0.013203311	0.383311172	0.559637786	0.715137904	0.314362839	0.009545303	0.294683131	0.666804819	0.020187094	0.024842592	0.022696771	0.029706383	0.159014635	0.050465752	0.12524505	0.099019389	0.069033646	0.005030469	0.115289439	0.116153322	0.255029409	0.01512099	0.204422927	0.081292684	0.111430547	0.064006576	0.017085088	0.108873303	0.174611649	0.641199384	0.101840916	0.241165873	0.018271033	0.042245867	0.004530522	0.170864595	0.21958159	0.058987214	0.064136865	0.205354821	0.041755354	0.008018871	0.060095229	0.178241906	0.134040452	0.007317384	0.206512705	0.135371332
TCGA_BH_A201	0.361938545	0.021247405	0.319329007	0.668200689	0.745911365	0.174881312	0.009559778	0.388139482	0.86608639	0.016887836	0.020478362	0.058273693	0.017121078	0.16628124	0.012280036	0.186496084	0.124422533	0.053233609	0.004683483	0.261922625	0.188797976	0.295986447	0.009212459	0.157505871	0.010478361	0.167324524	0.079056236	0.008950146	0.197658844	0.386899364	0.389943984	0.116524931	0.121140317	0.010078547	0.020287767	0.005787196	0.240197392	0.092266537	0.05533772	0.035522783	0.042582063	0.102599284	0.006508029	0.096436497	0.224131634	0.11417416	0.01641989	0.081895596	0.218105106
TCGA_BH_A202	0.626689119	0.024546954	0.705854635	0.448363183	0.709043651	0.092029323	0.025153555	0.214699764	0.7773985	0.022187426	0.014432384	0.104727834	0.046241445	0.21488922	0.071877475	0.187879258	0.091950499	0.065047145	0.005816565	0.134129733	0.132287215	0.214763695	0.019835411	0.150042183	0.040978773	0.140286729	0.042384343	0.01973808	0.12309958	0.457984996	0.305505867	0.26043812	0.131500806	0.019958587	0.063690323	0.004962827	0.153072065	0.187499387	0.361522773	0.05617856	0.113686909	0.056100095	0.006713145	0.087702143	0.575629958	0.342491789	0.014703653	0.088944337	0.123291431
TCGA_BH_A203	0.613751365	0.312432908	0.632044123	0.660315213	0.56643238	0.162708334	0.506336614	0.61209883	0.769583067	0.043439813	0.016232312	0.036967762	0.066738045	0.259007839	0.52335322	0.19150902	0.478881279	0.107271263	0.002223262	0.203446102	0.294627714	0.404066212	0.017007693	0.252450925	0.129656948	0.328293134	0.552591084	0.445301006	0.208628752	0.855151314	0.428141223	0.097089541	0.171523669	0.599741671	0.624609838	0.011345826	0.277073476	0.35165196	0.285779045	0.043228283	0.147395558	0.22274577	0.059387712	0.160906328	0.300162034	0.347799442	0.016095161	0.207673144	0.235146712
TCGA_BH_A208	0.255639425	0.032845808	0.019813444	0.210392309	0.530535558	0.196269961	0.022772187	0.344886785	0.650406813	0.385101866	0.016825493	0.03391564	0.041509283	0.219302909	0.01373803	0.156191405	0.054235916	0.149997484	0.013906352	0.359469811	0.579995225	0.594606269	0.020205041	0.243654378	0.131297104	0.194578342	0.044096591	0.011491543	0.199211633	0.59719136	0.598323387	0.149394674	0.159005916	0.513915398	0.039271786	0.012857606	0.390305267	0.28488524	0.023174638	0.015847742	0.170693625	0.133377692	0.01421436	0.144818274	0.04836559	0.260098404	0.005075175	0.263413479	0.33952303
TCGA_BH_A28O	0.233658903	0.018959129	0.357805492	0.183828762	0.542620111	0.172078075	0.390268013	0.69064454	0.742178932	0.025988925	0.013766808	0.024196718	0.102771254	0.297757449	0.059973968	0.173477206	0.111538384	0.078123134	0.002597402	0.311916896	0.292231517	0.209676556	0.015532278	0.122831895	0.170585438	0.393573456	0.037729465	0.01588633	0.140841451	0.748976934	0.411536718	0.120372817	0.113847336	0.038680192	0.044594651	0.005271788	0.289055187	0.159027588	0.069262979	0.089811631	0.12177316	0.136635174	0.01042153	0.118271862	0.066007171	0.169167363	0.0204711	0.220405197	0.166997697
TCGA_BH_A28Q	0.561194446	0.032868987	0.791911902	0.098798124	0.839167279	0.121435517	0.011897046	0.258109762	0.080844191	0.051164341	0.010619459	0.041025022	0.048150164	0.312280482	0.185571305	0.29557186	0.157605644	0.076387116	0.007986128	0.147668929	0.389343454	0.486468849	0.022428998	0.196507124	0.253288504	0.387604332	0.045599032	0.022092971	0.170750415	0.317303264	0.461242983	0.322765621	0.166653831	0.036685428	0.096515497	0.017671211	0.426038392	0.24710157	0.016439633	0.070073615	0.189274211	0.101354018	0.015091868	0.16027143	0.235826625	0.210116053	0.018333815	0.184201424	0.324408168
TCGA_BH_A2L8	0.442051456	0.024538451	0.557059691	0.575760955	0.515637071	0.174175764	0.021491383	0.397282322	0.19244619	0.063586463	0.012427827	0.031255001	0.063414094	0.29765916	0.138119678	0.272073428	0.238646625	0.169582935	0.004966857	0.240198333	0.225966866	0.308622423	0.038454343	0.232872468	0.225552294	0.439956193	0.184404593	0.017232232	0.164809542	0.559761083	0.584031196	0.210026778	0.308815419	0.09695592	0.078122035	0.015067654	0.28017289	0.229562397	0.12512558	0.11705413	0.26244463	0.085849522	0.050639829	0.140925714	0.148262906	0.458570496	0.033685294	0.290369804	0.245470537
TCGA_BH_A42T	0.701305987	0.016645016	0.782359419	0.774061229	0.776597074	0.08319033	0.654653293	0.298079606	0.700082778	0.032221933	0.012678653	0.556291706	0.024861415	0.247238496	0.02762259	0.250140905	0.164571341	0.103084077	0.007508042	0.222223024	0.575969145	0.335267502	0.021718034	0.211433085	0.103695915	0.301292466	0.260777915	0.012901787	0.181170224	0.243547607	0.349289761	0.162710364	0.172455833	0.017523684	0.653111011	0.005545316	0.412134504	0.205450976	0.822491875	0.043454716	0.195160453	0.010401216	0.008195295	0.119569627	0.824260561	0.173376687	0.02909075	0.093700656	0.258675487
TCGA_BH_A42U	0.202689895	0.026379855	0.407719809	0.394241074	0.45058828	0.218661812	0.325312891	0.678661579	0.741848545	0.032941612	0.014431106	0.0676547	0.368694518	0.246496455	0.13959033	0.174400501	0.190587456	0.129623938	0.007043841	0.198596594	0.362933209	0.294035175	0.010308263	0.184146055	0.051456122	0.299145787	0.177055506	0.027146088	0.272945436	0.575594236	0.392320782	0.098190639	0.211514723	0.072138791	0.185648646	0.005785881	0.332027004	0.306467626	0.126073123	0.040499373	0.168040351	0.097246191	0.134260708	0.113667568	0.20248461	0.29082217	0.024624742	0.142261645	0.202688157
TCGA_BH_A42V	0.483318642	0.013937832	0.568998769	0.495391813	0.570372333	0.167744626	0.341849349	0.550612228	0.645147071	0.025379734	0.020507394	0.078634004	0.019325224	0.201277035	0.065490837	0.154743736	0.344555654	0.086322324	0.009005981	0.180237356	0.203664119	0.233831086	0.015123689	0.140018284	0.052489179	0.273571876	0.090986547	0.048428802	0.246907211	0.441158426	0.463364779	0.142117484	0.087627732	0.128754529	0.370619456	0.005552255	0.329620064	0.296814257	0.016977878	0.041280058	0.177997814	0.066214547	0.441566758	0.173639671	0.079747801	0.251490825	0.022823846	0.125448887	0.219870877
TCGA_C8_A1HN	0.785938025	0.000378175	0.845301915	0.442378243	0.936709919	0.39180103	0.028960338	0.256794499	0.010944197	0.022487126	0.037439184	0.069235618	0.033353509	0.191237839	0.060994096	0.18027939	0.040079158	0.061067561	0.008569527	0.241025442	0.222474185	0.246487338	0.013054588	0.15644296	0.095166224	0.217702288	0.040671209	0.013702234	0.023983622	0.353725544	0.382192238	0.015255129	0.043692175	0.009528573	0.027537123	0.026956172	0.196701659	0.152795554	0.026328283	0.051053722	0.213429022	0.191379636	0.002865743	0.084285103	0.851017708	0.167024312	0.011427705	0.082879716	0.139888828
TCGA_C8_A275	0.621254331	0.026789561	0.665092064	0.701719187	0.712141515	0.178182928	0.470350407	0.32981438	0.833442338	0.041156554	0.015884157	0.469573998	0.087383181	0.280135586	0.50586859	0.161963121	0.228126789	0.089891432	0.00588933	0.133739812	0.371638418	0.22853474	0.039440869	0.195548439	0.133116711	0.405460415	0.138039946	0.044420839	0.201761561	0.935334213	0.566427581	0.281877085	0.34036793	0.178968516	0.045334784	0.013289757	0.376003202	0.395530396	0.403288274	0.084558871	0.157787847	0.171203493	0.092112744	0.12892786	0.319786171	0.330903496	0.01552369	0.209685927	0.27625945
TCGA_C8_A3M7	0.453909351	0.022051269	0.613062526	0.415180753	0.585316185	0.104349808	0.167396798	0.450207588	0.300547999	0.039661754	0.018088211	0.488642592	0.047346069	0.243038944	0.034888374	0.209181327	0.222718892	0.07321629	0.011283802	0.290697134	0.398190531	0.445074708	0.02932525	0.126060105	0.11063691	0.203916903	0.122765128	0.041823167	0.187482512	0.607317031	0.438110119	0.109436601	0.220668257	0.640338551	0.055379781	0.010713675	0.356562089	0.220342537	0.298060713	0.076683294	0.129903983	0.149403356	0.058053221	0.141443304	0.415686938	0.242474273	0.021609307	0.177480305	0.237145473
TCGA_C8_A3M8	0.514893272	0.022440308	0.715274636	0.513566468	0.736326907	0.086455302	0.019776841	0.228378416	0.201376022	0.052006223	0.006404106	0.061833536	0.057872717	0.358024404	0.434058441	0.216820609	0.404811811	0.097412284	0.008144373	0.290313622	0.3931826	0.251684336	0.013387318	0.325830617	0.263947224	0.257674036	0.566931588	0.056085107	0.193878194	0.257958805	0.386797554	0.25814121	0.158173137	0.8285258	0.713894921	0.00802807	0.359331147	0.262958243	0.012305758	0.11244508	0.308804865	0.050771587	0.008536568	0.166768974	0.587601182	0.227455083	0.027583923	0.139396978	0.243268919
TCGA_D8_A3Z5	0.306091371	0.019127717	0.593593223	0.632657581	0.68502146	0.064043344	0.314845034	0.403576685	0.538934238	0.03081405	0.011702374	0.057849764	0.410952614	0.243345895	0.051288669	0.161618758	0.26485201	0.097796293	0.00707492	0.173852223	0.174471614	0.315157598	0.014115019	0.232196364	0.092548321	0.261233357	0.03836804	0.007529391	0.226579918	0.442296419	0.444197966	0.129708159	0.248391327	0.70159251	0.703485162	0.004790877	0.311254718	0.192942968	0.272427874	0.07653346	0.093533255	0.053733539	0.091351018	0.124536242	0.04120187	0.132738626	0.014855067	0.204714723	0.210148269
TCGA_D8_A3Z6	0.501294901	0.011576695	0.633281274	0.506086341	0.692752326	0.060782044	0.009155117	0.350866235	0.308267349	0.03901731	0.010337438	0.046345031	0.554264863	0.267876256	0.041675853	0.260148201	0.460792777	0.114950678	0.011014377	0.238865755	0.180457919	0.262250009	0.015608254	0.245716142	0.105070421	0.284904148	0.059678395	0.00702399	0.14235907	0.453292349	0.327836688	0.095001669	0.186858431	0.010091997	0.134992072	0.004580502	0.338839321	0.243702194	0.020042175	0.02542907	0.135038075	0.140110585	0.060562479	0.164489476	0.558122656	0.200030388	0.007682767	0.157367261	0.245274709
TCGA_D8_A4Z1	0.288929136	0.031823149	0.416990795	0.401489971	0.601377248	0.377078509	0.11551183	0.646339775	0.721739537	0.029576233	0.04493099	0.110619605	0.036819205	0.323503257	0.049259839	0.204144841	0.157769501	0.207843323	0.010185649	0.274450816	0.366630545	0.27083888	0.039150488	0.335839906	0.199485032	0.453227248	0.048112136	0.090455496	0.246080572	0.653465627	0.592806227	0.156638869	0.319216957	0.021100526	0.075372027	0.010943191	0.529506412	0.300013568	0.037649739	0.055705939	0.347976979	0.362707623	0.014282459	0.193781267	0.105622342	0.248776317	0.011399497	0.244450942	0.248884936
TCGA_E2_A105	0.834202865	0.118299538	0.860282001	0.563306033	0.942682896	0.57348775	0.707695937	0.340697879	0.834103132	0.025191883	0.034219957	0.249314323	0.027678982	0.179730445	0.417365937	0.090691519	0.116357783	0.110027312	0.030294474	0.829585444	0.435117163	0.306043878	0.099951357	0.171580731	0.074099215	0.248684275	0.116013244	0.008092848	0.129158672	0.181344122	0.303846736	0.149768457	0.141011011	0.186143712	0.290723071	0.005771208	0.279348756	0.175687711	0.904892382	0.008552737	0.069914873	0.240653155	0.007550757	0.120248753	0.20192699	0.102001232	0.01225047	0.056732746	0.21478226
TCGA_E2_A14U	0.156721305	0.020268689	0.018277815	0.329527135	0.620136753	0.156109563	0.031417553	0.671741392	0.784318191	0.032981003	0.024320361	0.015516004	0.040128122	0.229830307	0.07367958	0.234647084	0.140147248	0.059394284	0.191945197	0.289658755	0.284114404	0.307965306	0.017529598	0.109078855	0.153948688	0.234871345	0.045737321	0.014172793	0.331428793	0.505041877	0.363920897	0.127921848	0.149417944	0.027544796	0.054344113	0.0064325	0.261465081	0.278169167	0.196590225	0.07432209	0.17040437	0.0593738	0.011425927	0.106689898	0.191492397	0.218112727	0.018617727	0.112891607	0.209938563
TCGA_E2_A1IG	0.624670446	0.013570738	0.735823752	0.53695107	0.804520113	0.075501311	0.002699902	0.186427765	0.056073537	0.019014766	0.014095106	0.014540518	0.81226309	0.296313612	0.029597843	0.166969202	0.372270839	0.077668037	0.005642729	0.244542564	0.124601118	0.142787377	0.018234781	0.069829913	0.062704342	0.256483948	0.146910598	0.026412119	0.249601915	0.273264991	0.136273979	0.069227036	0.071007618	0.006339494	0.471369332	0.002354623	0.116766754	0.074789719	0.864286324	0.040456116	0.056916902	0.003425524	0.002817598	0.049048573	0.336209383	0.117658091	0.008015647	0.123880003	0.124487415
TCGA_E2_A1LE	0.513822251	0.080399611	0.668305573	0.487692519	0.62919296	0.164329302	0.60831842	0.401946136	0.770045845	0.050295618	0.030082572	0.054461671	0.042687225	0.33761028	0.674346439	0.112265331	0.537230809	0.114416826	0.631683562	0.275203158	0.100363216	0.40263741	0.201827164	0.130256236	0.107752898	0.304558053	0.442187332	0.018183375	0.128967459	0.815309133	0.426092099	0.261605143	0.191759241	0.451547775	0.619220188	0.007144707	0.2397837	0.142079352	0.015821436	0.032786484	0.300386716	0.170575558	0.029929344	0.118152762	0.541101723	0.600545111	0.014460231	0.22705401	0.181406524
TCGA_E2_A2P5	0.587582218	0.104773434	0.747608234	0.43085343	0.775838692	0.129061687	0.506797151	0.238643229	0.863663862	0.046198933	0.012474774	0.041350905	0.049773016	0.263631159	0.034350671	0.098593806	0.160113833	0.052150133	0.010630838	0.231759972	0.262765988	0.106534809	0.021158631	0.160442163	0.085244148	0.343785051	0.053411203	0.145294892	0.113106202	0.623434302	0.23718869	0.112133198	0.184057193	0.177365904	0.283745678	0.002172398	0.272188577	0.221139253	0.61216229	0.420472661	0.088460254	0.163888102	0.018611822	0.1705329	0.639634364	0.158481761	0.033292549	0.215818451	0.1413847
TCGA_E2_A2P6	0.695441057	0.024617154	0.845869453	0.490632131	0.853578229	0.044524477	0.5783448	0.115316809	0.007726201	0.042503216	0.007107566	0.018943205	0.745746401	0.356649383	0.050482763	0.116564855	0.488808501	0.143885768	0.008755725	0.242066874	0.205178685	0.242840947	0.015413687	0.159252995	0.129675339	0.407065277	0.023061285	0.012449998	0.230862863	0.31285006	0.25112017	0.168805222	0.200180292	0.009986864	0.080771315	0.010216327	0.321943255	0.168669545	0.011891263	0.054535433	0.150378606	0.072720957	0.004261355	0.145119603	0.821194177	0.126441163	0.020839671	0.166124213	0.182944748
TCGA_E2_A3DX	0.278535441	0.028323777	0.567565497	0.431259699	0.353411477	0.252815939	0.11924353	0.384615956	0.644302529	0.062015264	0.022527222	0.036602875	0.071677839	0.33058705	0.030097958	0.222337215	0.16209638	0.128356013	0.01459996	0.270623678	0.31362067	0.355254361	0.035519801	0.553347342	0.281044159	0.443881731	0.147855963	0.035728518	0.16825991	0.631215662	0.453500051	0.163226493	0.16156958	0.085356318	0.091714972	0.011019892	0.433575678	0.266183859	0.027780581	0.105819635	0.178147234	0.122222927	0.122068264	0.170258612	0.097650512	0.358234743	0.028719902	0.246406757	0.277505139
TCGA_E2_A570	0.560462756	0.014841159	0.683206204	0.18927284	0.761582421	0.051922433	0.005124172	0.301159409	0.059510106	0.027809256	0.016601016	0.057584175	0.043617805	0.153419761	0.025527638	0.108376293	0.082923781	0.07003702	0.009579581	0.141081115	0.100676293	0.11798738	0.012834171	0.123119808	0.146831101	0.266933119	0.027214969	0.39106407	0.115902838	0.485764733	0.166548701	0.157046905	0.123286575	0.012890897	0.064833718	0.003204629	0.091337668	0.24895156	0.130846698	0.076959491	0.142652774	0.176419491	0.00292926	0.14737343	0.091513657	0.162602248	0.00884053	0.098129766	0.155724718
TCGA_E2_A573	0.040652756	0.015413821	0.302650233	0.537710316	0.631003987	0.115629285	0.095712376	0.623254993	0.813737954	0.016827665	0.020599976	0.081750526	0.047024833	0.138270864	0.024804778	0.109133995	0.062632928	0.076088172	0.013850706	0.335844067	0.319241025	0.264893002	0.01788226	0.162914086	0.093079893	0.146049097	0.141059073	0.023888767	0.118066214	0.71506684	0.327260031	0.094287767	0.06989369	0.027274513	0.024447451	0.003090123	0.149772855	0.209901775	0.091775005	0.023591246	0.12503283	0.237049311	0.016364049	0.098142996	0.458872941	0.562477779	0.013484582	0.13382198	0.166226927
TCGA_E2_A574	0.603316232	0.005123051	0.007826295	0.887580517	0.760950081	0.083835789	0.030203863	0.099019816	0.970146901	0.036769533	0.024730095	0.056502277	0.033307835	0.16584296	0.005541237	0.170148567	0.040886493	0.053195905	0.005201179	0.364834799	0.111609168	0.172765483	0.031604655	0.187683226	0.141606947	0.16148215	0.024542489	0.004239652	0.053671284	0.866545507	0.212366885	0.067526557	0.082616191	0.016070798	0.033070573	0.006382955	0.097109806	0.244661551	0.575961975	0.079673299	0.159893565	0.102967373	0.001040879	0.132436218	0.36376054	0.034939284	0.00834406	0.098257878	0.103078293
TCGA_E9_A1N8	0.75039253	0.01518193	0.005592194	0.610991309	0.197550255	0.162403782	0.240919236	0.961636085	0.960406312	0.045326531	0.009139142	0.015604175	0.051691691	0.24305693	0.037831483	0.3525382	0.060934151	0.115566838	0.006458499	0.64799288	0.36660388	0.141896216	0.107885414	0.229089017	0.139007707	0.328175893	0.020221041	0.045553124	0.133239068	0.590976038	0.464783066	0.1711882	0.115118651	0.003839602	0.021045198	0.002332554	0.120404235	0.172243206	0.483742863	0.055228684	0.14430025	0.147814162	0.006158618	0.104025039	0.020519176	0.051309335	0.007953479	0.117536183	0.181926462
TCGA_E9_A1QZ	0.355669896	0.032738497	0.441913731	0.253690875	0.571066405	0.179174054	0.016974013	0.472439988	0.577306632	0.052539691	0.013976159	0.055887603	0.147998954	0.368043194	0.121102157	0.221250603	0.245628979	0.182474832	0.004452816	0.131664195	0.352168867	0.4678223	0.028580254	0.242613387	0.085461623	0.408344173	0.324091712	0.44194791	0.291694328	0.612415269	0.691227979	0.285369862	0.194339656	0.096054806	0.039561423	0.014659472	0.320913349	0.355951486	0.121648476	0.088990548	0.243422855	0.069152173	0.114982285	0.235432287	0.25145171	0.416735879	0.017705128	0.173022392	0.286086623
TCGA_E9_A1R0	0.485478622	0.034537918	0.642281412	0.424114785	0.663724995	0.213581987	0.026517294	0.316692135	0.22665054	0.051213389	0.022631208	0.076800343	0.121371556	0.344153899	0.133624073	0.289958061	0.194384043	0.178836476	0.010757693	0.187743622	0.288739292	0.130248122	0.064229609	0.244501783	0.232778739	0.41504753	0.091658877	0.022762202	0.352257762	0.565291223	0.519824258	0.166363132	0.222893113	0.049735771	0.654128581	0.012903436	0.561662802	0.508883486	0.522388274	0.0861203	0.283919006	0.110531516	0.024360766	0.194442472	0.208002893	0.3391712	0.021825286	0.25127378	0.338646001
TCGA_E9_A1R3	0.529839885	0.015952735	0.195174679	0.148736014	0.601156744	0.118755916	0.01598234	0.208921337	0.644351923	0.019802791	0.020176979	0.016850169	0.034916745	0.142328216	0.048086547	0.045789036	0.300712549	0.046932857	0.003282473	0.112197213	0.0477843	0.146163435	0.015259072	0.098817014	0.048657423	0.162393918	0.05192891	0.004348784	0.094461124	0.395777533	0.168291677	0.055777455	0.126517029	0.010751827	0.043332718	0.004293272	0.12480175	0.205349411	0.569393318	0.020650243	0.063805563	0.063191473	0.012540081	0.118161009	0.145696717	0.238967947	0.016428036	0.087091917	0.140236331
TCGA_E9_A1R4	0.407252114	0.01687339	0.551323355	0.521185016	0.605819507	0.179034402	0.034700282	0.287938763	0.051437194	0.035111522	0.02039124	0.03259449	0.045003655	0.210949118	0.07603821	0.145542844	0.09939086	0.082332895	0.005771979	0.085385409	0.285564588	0.296966644	0.017237071	0.259990627	0.139657807	0.355835472	0.10628347	0.011343856	0.195545154	0.51053463	0.610998828	0.11716273	0.259081497	0.041715754	0.071092876	0.019675319	0.443893344	0.233767112	0.152767507	0.034064441	0.177882409	0.088753837	0.054039964	0.161161871	0.33436916	0.260583732	0.024600543	0.147198678	0.271276479
TCGA_E9_A1R5	0.620299113	0.018213279	0.749764063	0.664491874	0.805317436	0.072071746	0.518785063	0.135580697	0.87821526	0.02628183	0.006081782	0.052783443	0.019893867	0.073021999	0.164175218	0.09265023	0.483347834	0.049786066	0.008654417	0.104930676	0.105598249	0.259247449	0.029553716	0.143705507	0.044834366	0.105833448	0.072936282	0.009586314	0.107646387	0.253494878	0.328086201	0.198417154	0.156932621	0.258076842	0.050140708	0.005861671	0.178963115	0.200767635	0.645772604	0.033609545	0.053264325	0.038942805	0.004908821	0.126732866	0.631310577	0.129705548	0.025555023	0.151114206	0.157389205
TCGA_E9_A1R6	0.596404323	0.034206222	0.781392833	0.562946277	0.816892819	0.269331793	0.475307586	0.117310488	0.008262564	0.036714378	0.019838356	0.05080656	0.02505164	0.325013854	0.1129846	0.171883895	0.329594595	0.140364165	0.003609329	0.136807311	0.238925999	0.222875753	0.011184066	0.192156943	0.156399022	0.29296439	0.035607125	0.142355353	0.132166142	0.212428322	0.384280516	0.085363688	0.129429255	0.051171571	0.109333737	0.016694753	0.366540174	0.283440809	0.237360437	0.075183089	0.2671907	0.071353539	0.017260347	0.161636911	0.660483417	0.118039421	0.009830778	0.206760319	0.212920863
TCGA_E9_A1R7	0.602703863	0.029078725	0.719296246	0.448718259	0.760337301	0.03071602	0.035194301	0.223871956	0.357934688	0.019390577	0.012111122	0.029270136	0.062103769	0.216091953	0.043419125	0.16992662	0.28884996	0.072344987	0.001964477	0.131344847	0.06013511	0.215084297	0.048703977	0.18122136	0.079137147	0.181566415	0.536342619	0.197857797	0.201986705	0.493886679	0.20639804	0.184415092	0.117397894	0.539927307	0.307140218	0.004133066	0.111516539	0.230839047	0.712512047	0.060811425	0.098785237	0.024804939	0.010150632	0.086718143	0.620422131	0.131877541	0.038136182	0.166374197	0.121523858
TCGA_E9_A1RA	0.403769372	0.023163241	0.710489095	0.661630311	0.63381408	0.127438292	0.025588097	0.497018531	0.034321065	0.031105916	0.013411335	0.048406507	0.057579024	0.242722833	0.16969862	0.222140149	0.39442661	0.09944954	0.003838392	0.146874405	0.180015566	0.312287057	0.021777926	0.246398733	0.148957887	0.50723771	0.130834972	0.015390236	0.171229221	0.387863225	0.366543596	0.147165911	0.208650886	0.062807318	0.055830218	0.010382771	0.281215427	0.270530585	0.234321534	0.106824281	0.303456355	0.088655687	0.040691474	0.106412758	0.277179731	0.407653742	0.014533452	0.120496441	0.292382649
TCGA_E9_A1RB	0.316036399	0.016461721	0.020713827	0.765372306	0.466551576	0.179669125	0.011243537	0.218774012	0.017782379	0.042098914	0.007801438	0.051638434	0.026481398	0.311819327	0.060971973	0.206532422	0.138271402	0.193316129	0.011163229	0.196199453	0.316172693	0.248714297	0.040625794	0.226407475	0.177787598	0.187899016	0.045795156	0.005622272	0.272395355	0.352141657	0.462037272	0.166868053	0.138583908	0.008200589	0.073724343	0.010461046	0.348543236	0.262506764	0.184523135	0.044080889	0.183120033	0.215174233	0.007822313	0.167722893	0.652511686	0.241185796	0.010413691	0.209814292	0.273040808
TCGA_E9_A1RC	0.711921277	0.085333837	0.840430093	0.752108308	0.992737186	0.413050287	0.615752925	0.407113972	0.03318669	0.174057865	0.004280852	0.12564969	0.133022523	0.835778147	0.034721069	0.916939682	0.852756041	0.783693409	0.016722056	0.181313661	0.734950341	0.49156858	0.083442113	0.76995099	0.887982815	0.597838777	0.17559001	0	0.551605225	0.244350512	0.476128688	0.791526544	0.706954808	0.002913202	0.619983567	0.014149249	0.600766575	0.651643673	0.927649538	0.011914515	0.599079292	0.645171127	0.011049292	0.761016194	0.732986565	0.435705579	0	0.796066233	0.327506567
TCGA_E9_A1RD	0.528155676	0.11595579	0.445043354	0.692519178	0.92336065	0.60820108	0.060550889	0.32662914	0.898049883	0.204446043	0.007407688	0.126190624	0.384385787	0.800425775	0.0331434	0.677424497	0.845509224	0.652330854	0.024267631	0.424423495	0.775459902	0.655917863	0.080683627	0.751691893	0.739829369	0.751124051	0.168237629	0.005091694	0.914181414	0.663195494	0.547692707	0.836136141	0.913691072	0.00457835	0.248701558	0.024335662	0.539548808	0.704024847	0.036223701	0.007440294	0.677445619	0.582995714	0.015824972	0.723088889	0.140318325	0.317158542	0.00943667	0.726018385	0.339089634
TCGA_E9_A1RE	0.809472267	0.056308788	0.877331687	0.867216674	0.8021888	0.352300695	0.377675185	0.24887645	0.564999014	0.033590648	0.016470931	0.051487896	0.046206751	0.201924996	0.055321734	0.251786017	0.568341151	0.096433448	0.012980036	0.305807761	0.407854459	0.316536825	0.033813759	0.282539601	0.139183663	0.336586986	0.165558	0.008224418	0.150323243	0.249768362	0.312651144	0.127671124	0.128379871	0.049620151	0.14897676	0.009361501	0.387558432	0.30735726	0.350424909	0.024935708	0.217364139	0.13073816	0.172256972	0.132709756	0.086790813	0.095769172	0.050299121	0.24733954	0.259326734
TCGA_E9_A1RF	0.479692353	0.430730002	0.023207067	0.575510963	0.910741671	0.574672454	0.491708285	0.836836955	0.832789389	0.198285773	0.007909748	0.155972395	0.733734113	0.928016444	0.852288412	0.792708187	0.461956476	0.760745363	0.019382088	0.555459861	0.581165093	0.576132092	0.083130101	0.925090426	0.894014654	0.760869357	0.451428692	0.005075344	0.612051505	0.581807103	0.67686769	0.929148646	0.970569351	0.449789497	0.486505106	0.013578572	0.603824426	0.897950725	0.814567993	0	0.769189346	0.783354024	0.036502411	0.742456031	0.297517903	0.330784604	0.008915872	0.812464392	0.390617859
TCGA_E9_A1RG	0.653909326	0.018411473	0.039498804	0.417165465	0.810413954	0.11363069	0.008650216	0.186383653	0.774251981	0.0469131	0.012536278	0.037535156	0.040316747	0.264474012	0.067756625	0.281143999	0.144943215	0.11540366	0.007504425	0.076583462	0.444873105	0.335145349	0.027245949	0.366366844	0.172078566	0.415984427	0.057121335	0.013967884	0.106948341	0.290594066	0.467316237	0.181047285	0.235981113	0.02242676	0.069174637	0.007846136	0.434037171	0.192684766	0.392827988	0.11333802	0.281313654	0.07726865	0.011913593	0.161526132	0.129026748	0.160545338	0.212711014	0.143217974	0.300049835
TCGA_E9_A1RH	0.483042582	0.020366976	0.681117434	0.463859214	0.833235074	0.283073403	0.007775494	0.466428881	0.81053663	0.050196205	0.018282834	0.057791802	0.032184257	0.233708989	0.52136319	0.368903603	0.092318036	0.072535122	0.001784614	0.124933874	0.378790432	0.404418392	0.087265273	0.233649796	0.214927353	0.302234683	0.078313429	0.047166625	0.247212509	0.515447873	0.479499925	0.167332913	0.184018846	0.016893082	0.064411809	0.010343883	0.349086806	0.347460525	0.586693878	0.032270892	0.250496607	0.141745847	0.009929887	0.171272986	0.341651342	0.235049736	0.023062458	0.158174284	0.225922956
TCGA_E9_A1RI	0.537904519	0.026958913	0.471141972	0.542360154	0.645540028	0.244738269	0.012592253	0.669029767	0.784037819	0.056853708	0.010766399	0.071049734	0.039764968	0.306784773	0.103317114	0.198120792	0.417197874	0.115915848	0.004848978	0.133148262	0.277818496	0.273367453	0.04223784	0.219041241	0.142014128	0.356413644	0.034362196	0.098391935	0.252495936	0.422158237	0.528941748	0.105063036	0.197624497	0.019153597	0.104474452	0.01064564	0.306193451	0.287621739	0.679103312	0.080058033	0.204444369	0.021936647	0.019426149	0.178116984	0.274689298	0.179649755	0.011974413	0.198250774	0.225811579
TCGA_E9_A226	0.419977776	0.107615328	0.135815023	0.386275412	0.883037657	0.531475019	0.025550951	0.578623089	0.109934701	0.209352564	0.00956983	0.185657498	0.387823909	0.905061255	0.034450929	0.809431241	0.512855544	0.832199722	0.016735114	0.349525196	0.482853718	0.402669733	0.184595527	0.859509527	0.981656507	0.748102942	0.666188943	0.004500124	0.712468593	0.550442838	0.576978432	0.904820474	0.813708637	0.014434189	0.177698893	0.014363701	0.552808336	0.784727497	0.219609642	0.006419489	0.915503713	0.665297265	0.014569907	0.765506482	0.394296405	0.300479911	0.01433427	0.928588728	0.403070313
TCGA_E9_A228	0.503899492	0.566947394	0.6461048	0.728752015	0.906817369	0.794113567	0.014034498	0.652083144	0.838029762	0.12672075	0.013774754	0.15599885	0.141327141	0.943366338	0.598859349	0.74393575	0.947043443	0.913213501	0.016929587	0.366939141	0.707720111	0.567162139	0.08067306	0.834798917	0.848038602	0.613202163	0.986302811	0.736620601	0.655066362	0.320761731	0.557490831	0.678162302	0.861846043	0.012999128	0.8560724	0.461711521	0.663373693	0.611899504	0.833062514	0.002886694	0.72520311	0.481588352	0.012904032	0.87349104	0.5765795	0.325447674	0.008023344	0.860847206	0.387557667
TCGA_E9_A229	0.535266221	0.007388629	0.320808049	0.115354195	0.668273993	0.08547574	0.020796367	0.275031883	0.627013724	0.029691314	0.028079711	0.041433174	0.482473313	0.213610599	0.06680882	0.129386764	0.100362123	0.0246304	0.008528405	0.309096653	0.152951931	0.142216967	0.016536974	0.090018686	0.054312521	0.419996074	0.283736951	0.01065	0.085770688	0.407386096	0.361036934	0.118565618	0.086896633	0.015011863	0.034842632	0.003724092	0.125074976	0.196472755	0.017688984	0.035306532	0.095917523	0.066989716	0.004940015	0.115146453	0.054627428	0.215259362	0.010145769	0.12783018	0.135820804
TCGA_E9_A243	0.39299023	0.016934265	0.221060815	0.388453651	0.335977961	0.184932599	0.038981399	0.388544298	0.639470423	0.034618585	0.020387354	0.035878893	0.062499035	0.229655593	0.068167042	0.218969627	0.204209186	0.128906655	0.006196895	0.174079317	0.342467108	0.377637031	0.017220752	0.180804366	0.111561485	0.359230761	0.230551218	0.014900925	0.159291749	0.699125708	0.568357559	0.074611015	0.252368524	0.096505287	0.048050693	0.01391769	0.388553012	0.224329307	0.08682095	0.148020525	0.249634845	0.117069981	0.389917225	0.124909231	0.113891119	0.512846568	0.024192239	0.077818834	0.277479584
TCGA_E9_A244	0.575832069	0.040660984	0.070597821	0.762560477	0.698305557	0.201879985	0.38213871	0.291042357	0.855324818	0.04829229	0.189972455	0.026041519	0.056018927	0.202078163	0.121366453	0.169065701	0.078229752	0.09222092	0.002485969	0.185971303	0.357893885	0.378956916	0.026681843	0.280940507	0.122220132	0.422716557	0.043632934	0.008621783	0.346804995	0.427370149	0.365529364	0.125641489	0.138720474	0.020996251	0.048600528	0.010708536	0.353198673	0.203360535	0.140748637	0.074562506	0.208712287	0.250945108	0.02579808	0.141661464	0.240891896	0.29773152	0.029084211	0.189847229	0.235982397
TCGA_E9_A245	0.645289112	0.02794964	0.015486555	0.11977924	0.831088466	0.169824169	0.009329997	0.171757261	0.225915629	0.04109239	0.024830792	0.061314219	0.039323943	0.263515384	0.088915866	0.116855097	0.308833757	0.126547533	0.003519126	0.279726608	0.517614161	0.342613874	0.035885106	0.161599558	0.163094063	0.517054945	0.055303832	0.017583741	0.284642224	0.282073466	0.656030814	0.174400207	0.154598556	0.029600444	0.0356781	0.012630163	0.363601352	0.248999538	0.564792507	0.052670317	0.199351063	0.076677346	0.018190205	0.157588951	0.04104426	0.15397276	0.016431242	0.155848815	0.260108534
TCGA_E9_A247	0.710873772	0.151663297	0.840445394	0.804662143	0.914998079	0.214353322	0.007532069	0.247215357	0.561045185	0.031392766	0.030873164	0.041315401	0.049559304	0.335595426	0.060432359	0.233087636	0.807554576	0.126415221	0.005786093	0.097440498	0.368423889	0.510282303	0.021052201	0.249163742	0.126461176	0.222393793	0.037436107	0.608543982	0.294675284	0.268759337	0.4998476	0.125878555	0.196747752	0.016284806	0.431527605	0.01657402	0.350264096	0.228592274	0.895619702	0.921408015	0.191242839	0.081984368	0.012216095	0.169302851	0.744862316	0.069678931	0.010089589	0.190241731	0.367108295
TCGA_E9_A248	0.424812538	0.034120726	0.665720516	0.264784472	0.506026684	0.275802689	0.125041516	0.349005793	0.692656368	0.041908415	0.009029646	0.081948951	0.117298827	0.238443566	0.131786953	0.257813235	0.227843441	0.11476498	0.006258777	0.172416829	0.37732532	0.33794257	0.024022789	0.186648564	0.168509779	0.46481546	0.308006464	0.053602808	0.266700022	0.773155019	0.688254392	0.179325322	0.201483682	0.113668365	0.036752773	0.010694584	0.287663006	0.259908938	0.021873062	0.069316916	0.170531064	0.063132659	0.157102603	0.196484039	0.234227025	0.517869198	0.021955474	0.192767103	0.238213067
TCGA_E9_A249	0.443399509	0.020008589	0.814886917	0.36191431	0.903488667	0.103000698	0.439631934	0.140667799	0.007800475	0.053905067	0.009567029	0.058205079	0.047251141	0.252872039	0.106485269	0.186957758	0.327573405	0.14748028	0.005182032	0.123501246	0.300234908	0.361651272	0.021313575	0.303080477	0.218707836	0.47545847	0.058688984	0.022647321	0.194070653	0.202069355	0.495032167	0.233155201	0.226417864	0.020919855	0.281503714	0.011253633	0.28361351	0.259136312	0.015045892	0.065578371	0.227985085	0.078537817	0.015880839	0.197891523	0.728529493	0.230602398	0.015712238	0.229418241	0.279517056
TCGA_E9_A24A	0.194031241	0.027334338	0.338049498	0.547935466	0.10060221	0.161783125	0.007600794	0.247034587	0.606022015	0.055527028	0.009709337	0.061416909	0.060561573	0.211905814	0.074270922	0.237997119	0.059339738	0.152033937	0.001476242	0.134528664	0.243811091	0.209919275	0.024449411	0.319253902	0.187834055	0.407823816	0.046712435	0.011005419	0.187810422	0.442454853	0.330950467	0.357221362	0.315099532	0.021330232	0.120577995	0.01093105	0.343864685	0.358651042	0.012649277	0.060760233	0.258743666	0.054197173	0.01417409	0.142891945	0.03789235	0.423870076	0.001048502	0.24843426	0.248239203
TCGA_E9_A295	0.577021285	0.026979368	0.669653358	0.745649596	0.709713423	0.261942714	0.467386835	0.289011925	0.840818937	0.034826793	0.016407732	0.065777295	0.767300592	0.247530442	0.112360185	0.149206994	0.547395081	0.170308653	0.003993575	0.146000601	0.353151515	0.3055164	0.367272484	0.219326779	0.205195722	0.601474014	0.040475532	0.016529393	0.151690406	0.375981527	0.614552155	0.159262377	0.302292067	0.090147447	0.559484769	0.022281096	0.32583263	0.250815232	0.018746908	0.078146076	0.161281515	0.063839576	0.011225349	0.069014191	0.373837836	0.165064095	0.023618938	0.171044409	0.296676959
TCGA_E9_A2JS	0.697221593	0.733593861	0.784658511	0.842481625	0.762568829	0.196933975	0.178859664	0.612877694	0.687818284	0.055249795	0.005936209	0.057348148	0.063307224	0.3645018	0.848287684	0.179049237	0.649307097	0.146765041	0.009462361	0.126682151	0.204049782	0.42417096	0.060953801	0.227502449	0.13943861	0.552146963	0.045599218	0.488016805	0.231664569	0.419732096	0.638025311	0.193439733	0.23330921	0.835217977	0.758046321	0.012901974	0.490138899	0.245456525	0.009679194	0.093998033	0.330435581	0.04909092	0.023864712	0.139794562	0.651529729	0.205694328	0.376146855	0.232879863	0.255585162
TCGA_E9_A2JT	0.227743552	0.051021781	0.411177459	0.323909781	0.148914232	0.250380327	0.204478619	0.63019874	0.256724302	0.033408972	0.016772751	0.16750194	0.131159122	0.35267511	0.106103602	0.429215513	0.271944531	0.135206488	0.007915192	0.24312373	0.337502991	0.38925072	0.036228622	0.24187111	0.183614865	0.558994413	0.454437603	0.037047119	0.187559202	0.700491042	0.56943459	0.200820376	0.287976349	0.188103605	0.144235192	0.014360065	0.317760736	0.274886932	0.031850972	0.183572132	0.193337409	0.101929159	0.234131468	0.179551843	0.13965766	0.615636929	0.0587293	0.344609663	0.292928467
TCGA_E9_A3HO	0.640582295	0.020741761	0.790798956	0.847526017	0.894788746	0.12959223	0.030941272	0.128280861	0.043776912	0.0453706	0.023672226	0.051098802	0.766319645	0.352441314	0.030311402	0.246889692	0.279449597	0.135178273	0.010534301	0.265871342	0.233393271	0.220245452	0.022522171	0.2263725	0.115407272	0.393451197	0.051762498	0.01277738	0.187341887	0.241851612	0.381094113	0.346425311	0.239547636	0.022848103	0.090899943	0.008090801	0.347408505	0.268731174	0.370699829	0.053656118	0.358422934	0.133761806	0.031547442	0.172253791	0.823355085	0.123306046	0.028430341	0.201899687	0.230069485
TCGA_E9_A3QA	0.48911356	0.034081619	0.203946016	0.196480623	0.408189801	0.132980168	0.109658842	0.466309344	0.619825101	0.029607386	0.01763399	0.028036235	0.078883035	0.236900466	0.083383748	0.135283652	0.150177372	0.092718523	0.007192405	0.293582391	0.2164227	0.348514093	0.01876244	0.245166738	0.104262506	0.258384774	0.220390502	0.016149588	0.197756058	0.73118723	0.380119276	0.077775829	0.268099911	0.135830154	0.029089284	0.006718278	0.348399364	0.276147908	0.021463918	0.106677696	0.189722536	0.104457229	0.097170998	0.1676597	0.325295956	0.50410438	0.029782687	0.214924065	0.250614194
TCGA_E9_A54X	0.634440559	0.017542382	0.051947212	0.560928505	0.614380031	0.395786135	0.0230942	0.317029951	0.609295039	0.064723236	0.055122036	0.052429629	0.033012024	0.365423765	0.069452065	0.320061173	0.04613914	0.164897074	0.011314446	0.302285428	0.280445385	0.317428481	0.031597936	0.311862369	0.275059213	0.397495025	0.033062531	0.017072577	0.153134989	0.331727109	0.389749421	0.156279635	0.196968013	0.014037863	0.644562962	0.006827123	0.369782046	0.397679447	0.53906813	0.073265721	0.278133206	0.252836048	0.013862212	0.166690419	0.043731181	0.12978343	0.015601681	0.279157528	0.276885611
TCGA_E9_A54Y	0.825070378	0.041217861	0.874059405	0.479067812	0.922900461	0.097733171	0.379324265	0.060754854	0.947531632	0.038858081	0.027073604	0.067072092	0.623099783	0.302700083	0.075570253	0.164155623	0.629608444	0.131379925	0.011304861	0.217557613	0.58838861	0.304194135	0.027535087	0.298825077	0.219603035	0.329551733	0.079791537	0.546881692	0.222076821	0.108293379	0.386306475	0.187788299	0.237055392	0.619171359	0.549790776	0.009588422	0.543950568	0.379582796	0.963508758	0.669857623	0.211217773	0.071596007	0.217899521	0.210966047	0.777925451	0.126572035	0.324871638	0.104572099	0.300012781
TCGA_E9_A5UO	0.761004714	0.01331634	0.703557147	0.00565921	0.906037429	0.156859276	0.74493781	0.070950836	0.032878705	0.032497559	0.017544422	0.061103908	0.732454444	0.205465297	0.055268693	0.236330646	0.842608118	0.058894896	0.10951897	0.187168474	0.169012156	0.336225391	0.017158001	0.242562121	0.13949174	0.20695991	0.880081554	0.009709192	0.180312765	0.085092406	0.38640183	0.074819464	0.168774878	0.051004105	0.140959359	0.007725819	0.349320199	0.282092852	0.704645861	0.0295634	0.176693371	0.036290381	0.604344526	0.05763906	0.348425059	0.082314394	0.01006756	0.23725817	0.249949682
TCGA_E9_A5UP	0.770818938	0.023610506	0.86601426	0.081342479	0.698837456	0.094631063	0.565806125	0.185581431	0.016592068	0.060827913	0.017898864	0.059074598	0.071277018	0.222185966	0.099987571	0.275531714	0.319536508	0.15746934	0.00613895	0.091502369	0.449194089	0.437222275	0.017260494	0.208453675	0.273735875	0.287387018	0.02404173	0.013905459	0.214586229	0.125215665	0.388352324	0.217648718	0.268866895	0.026620515	0.200171337	0.010592738	0.741793929	0.26356592	0.906115027	0.155390079	0.311695101	0.028335429	0.007098888	0.172338752	0.044993786	0.196647557	0.058981053	0.269456559	0.214032864
TCGA_EW_A1PC	0.493121309	0.029521368	0.905614589	0.841927901	0.933867483	0.126149447	0.213906482	0.060099679	0.977966212	0.058062999	0.105611808	0.039817509	0.492256503	0.18945806	0.036992037	0.299609543	0.197534468	0.160358047	0.011647603	0.441721667	0.573518479	0.574900005	0.023195183	0.182292438	0.144236023	0.184079239	0.021586767	0.009394689	0.120761089	0.181356541	0.408637344	0.205106278	0.165735325	0.015227703	0.624391073	0.024182744	0.407834319	0.278253049	0.663197683	0.053363379	0.236475721	0.065597891	0.00939257	0.176790744	0.881461219	0.15889901	0.010826265	0.141824605	0.226686157
TCGA_EW_A1PH	0.800687926	0.017334487	0.011563615	0.816299324	0.907508944	0.098550678	0.012729887	0.556224651	0.943136768	0.037638087	0.041688029	0.02347576	0.026378579	0.136368958	0.027810338	0.073063248	0.023093379	0.028475976	0.001949096	0.280640198	0.31858792	0.567855297	0.010446619	0.12781426	0.02113561	0.054854426	0.038568265	0.976312947	0.047265125	0.814750958	0.27889731	0.123392679	0.167970334	0.019469994	0.009578286	0.005435714	0.195740204	0.116235089	0.034277075	0.07747813	0.08785913	0.071657496	0.00495418	0.139301332	0.214225075	0.138739629	0.013679641	0.090465135	0.136693651
TCGA_EW_A2FR	0.378440725	0.019066259	0.358550178	0.26237791	0.566683849	0.153623976	0.336852309	0.646692575	0.163289363	0.053197625	0.022998377	0.041734515	0.046880372	0.27035232	0.068628626	0.171030137	0.113083592	0.174235189	0.007978863	0.172575013	0.53860295	0.452575109	0.195085921	0.335757359	0.129999857	0.325438303	0.111394181	0.03196788	0.259074271	0.715441574	0.392326658	0.116350897	0.222896614	0.02092129	0.063658489	0.013880841	0.449076733	0.262154208	0.026170753	0.064734792	0.221612202	0.091888842	0.021680896	0.186559088	0.22507311	0.261126424	0.023668286	0.117651243	0.331837606
TCGA_EW_A2FS	0.420396279	0.24804841	0.672062593	0.576589876	0.647586434	0.168596528	0.186125996	0.224652422	0.36145241	0.049601438	0.01217105	0.062578467	0.043233015	0.305210422	0.44201585	0.259507382	0.294735662	0.16595246	0.00366678	0.127650767	0.298226425	0.254899225	0.02326086	0.230534451	0.196707384	0.427238172	0.381838485	0.032572628	0.146812301	0.438685767	0.340281591	0.250912144	0.20616414	0.192129624	0.115260343	0.026614368	0.298265009	0.234263719	0.676271438	0.15512957	0.206126881	0.043807044	0.096271496	0.226846877	0.288538105	0.295552954	0.223248291	0.1029645	0.261924694
TCGA_EW_A2FV	0.558232595	0.022378044	0.411779355	0.523073994	0.705247803	0.090544716	0.090939483	0.352611784	0.25460487	0.044589501	0.011065	0.038382441	0.056834019	0.152813932	0.143801531	0.122501875	0.179337265	0.060792888	0.004302175	0.111204595	0.272679978	0.225053087	0.022485327	0.228982562	0.095428234	0.413083162	0.333784308	0.014607143	0.240414496	0.457701257	0.688437301	0.123973385	0.165122387	0.073091416	0.061613216	0.008735293	0.322112495	0.240364125	0.208000456	0.089720702	0.286655091	0.100978429	0.011547873	0.199248488	0.238316469	0.227908389	0.048099362	0.180732185	0.25206811
TCGA_EW_A2FW	0.748669857	0.017465168	0.034545921	0.073063478	0.966064695	0.098155585	0.007020762	0.035228961	0.009880926	0.061375236	0.018846054	0.027029265	0.050661679	0.297951649	0.110716601	0.099040344	0.398990378	0.095541937	0.008860963	0.179100562	0.296717842	0.213255723	0.020727327	0.311169849	0.196394603	0.345845402	0.043839806	0.018198718	0.111482714	0.119251335	0.500811361	0.125130074	0.195093005	0.020953666	0.049868383	0.011242631	0.37801862	0.295027415	0.017356439	0.056064495	0.359237632	0.095679631	0.009999889	0.110551995	0.303084969	0.110011497	0.006988901	0.197109243	0.263124823
TCGA_EW_A3E8	0.490830993	0.080878938	0.674786508	0.492600013	0.546591815	0.147059284	0.510111528	0.422550976	0.705106674	0.028537783	0.025494726	0.210687986	0.043998979	0.304400894	0.035644323	0.20187114	0.407338056	0.112752181	0.012813232	0.174256967	0.302786476	0.604504514	0.023149026	0.201888481	0.084424477	0.175534221	0.361169132	0.582612649	0.212229465	0.541929423	0.370496788	0.129011036	0.204644071	0.115566228	0.209497615	0.007039525	0.279360339	0.374926724	0.531700079	0.040227098	0.20511104	0.066218137	0.171331911	0.102256138	0.359532267	0.322964764	0.019864507	0.189357821	0.217551538
TCGA_EW_A3U0	0.499144045	0.040391739	0.15583425	0.551100554	0.536941749	0.09446752	0.118688231	0.238199929	0.757959145	0.520881765	0.154467698	0.036575693	0.058529921	0.207494335	0.035168446	0.070054651	0.13013505	0.063640169	0.004641297	0.284286791	0.231414643	0.268097828	0.020601356	0.135406277	0.109951362	0.184005577	0.196985841	0.511059643	0.164402631	0.699830714	0.444157464	0.063710285	0.188319344	0.080293814	0.026660978	0.005907965	0.320030879	0.12296485	0.049954213	0.054912587	0.151177693	0.073032617	0.089501318	0.136307516	0.210803706	0.45460345	0.037543934	0.131234337	0.205154448
TCGA_EW_A423	0.674970177	0.524289248	0.821059705	0.684399806	0.87579619	0.055857758	0.007597258	0.120221396	0.932956625	0.038069984	0.010733538	0.065967824	0.035892107	0.377973423	0.05088377	0.185977741	0.519854858	0.113664454	0.008145772	0.261709027	0.414413192	0.238876979	0.02167525	0.157793841	0.076875193	0.116524079	0.056522498	0.006146684	0.243019867	0.183914044	0.292584333	0.146773935	0.199151212	0.011937684	0.278705169	0.004060474	0.187209543	0.25756018	0.897338187	0.021795288	0.177170856	0.080218137	0.018881786	0.152525207	0.717277391	0.17588072	0.004421236	0.101456323	0.237069744
TCGA_EW_A424	0.57425285	0.098314694	0.727390797	0.342073761	0.792316192	0.159020753	0.478688114	0.260987945	0.85614752	0.030583587	0.009245909	0.021096237	0.040775993	0.244349637	0.049046166	0.114927903	0.434252864	0.087451091	0.007659683	0.202088859	0.400097712	0.273084875	0.015354673	0.138801317	0.04391386	0.232062647	0.039638855	0.180809508	0.146318755	0.368056124	0.323996092	0.147692153	0.177631624	0.021460873	0.382726397	0.005819148	0.386526954	0.215530491	0.021619623	0.050002991	0.136796121	0.061008402	0.010809067	0.132545897	0.515661447	0.115956307	0.267315148	0.179957095	0.26848889
TCGA_GI_A2C8	0.6304525	0.024246524	0.706366578	0.573147941	0.76538853	0.161835972	0.444182892	0.414977428	0.446442913	0.050178915	0.022719672	0.054098616	0.056288465	0.23678358	0.115181181	0.204603433	0.345941267	0.176305365	0.005680464	0.117404393	0.415671541	0.878709933	0.037835749	0.286521212	0.314397182	0.430482486	0.390758446	0.622714499	0.242498827	0.449499202	0.61386266	0.937670889	0.212044001	0.139591031	0.506330725	0.012215154	0.476220179	0.302252705	0.026292391	0.072098007	0.156883708	0.140473165	0.377677094	0.176658693	0.320346536	0.399556271	0.033199935	0.21869648	0.278134363
TCGA_GI_A2C9	0.570906093	0.023715021	0.661529876	0.740595953	0.798413139	0.143446916	0.581576393	0.330942711	0.878955603	0.047980147	0.014578883	0.046471896	0.04255994	0.289872243	0.030667468	0.314859986	0.139272606	0.145776458	0.014266264	0.392628024	0.860971674	0.469187794	0.025997097	0.214390026	0.141053802	0.293023116	0.023612527	0.012773512	0.213064655	0.700168703	0.356510263	0.143463573	0.118974634	0.761517715	0.046250212	0.00912408	0.369796407	0.269388078	0.020206445	0.058716086	0.11460012	0.168350876	0.007682375	0.18272717	0.13660345	0.345108921	0.016251244	0.247188847	0.922085629
TCGA_GM_A2DC	0.685348439	0.01465093	0.786050425	0.214873234	0.801809406	0.209473619	0.007743904	0.386383578	0.782423335	0.045902949	0.007102203	0.039297099	0.046152415	0.272448353	0.100279224	0.275653639	0.253301699	0.07374367	0.005863395	0.128166382	0.106432534	0.512162534	0.062791017	0.306133577	0.130579906	0.439207366	0.119770117	0.819458787	0.20151505	0.239064017	0.342503414	0.251760444	0.157169484	0.048463006	0.151985058	0.010869553	0.253515255	0.118065483	0.81140705	0.100140184	0.144127259	0.03187419	0.021452432	0.132810853	0.555729478	0.165306942	0.012835884	0.278698141	0.237894003
TCGA_GM_A2DD	0.452270538	0.024217864	0.534456427	0.366126423	0.539300012	0.194008841	0.103808972	0.452461395	0.704003885	0.08286237	0.011705396	0.304673188	0.059280183	0.301268795	0.338059457	0.263330218	0.362802767	0.099955587	0.009833401	0.201041626	0.167650682	0.273300576	0.021335267	0.230210274	0.147118282	0.274518242	0.248578202	0.112797014	0.26004034	0.88623226	0.354151813	0.118141121	0.238484668	0.491546561	0.09916751	0.007452703	0.537977952	0.286143841	0.290558175	0.594718415	0.198517672	0.071275701	0.389467479	0.176102596	0.331089642	0.578688166	0.388378006	0.213877187	0.179125573
TCGA_GM_A2DF	0.308649671	0.029762116	0.372683069	0.532097683	0.492392363	0.270408608	0.201568377	0.502983679	0.696659238	0.048741096	0.015477009	0.098272028	0.160381869	0.33385112	0.080892853	0.155946137	0.325421883	0.109898651	0.401377483	0.162022878	0.322970893	0.270658327	0.022643424	0.271598839	0.191075831	0.376014664	0.348877851	0.027264298	0.321654293	0.770845026	0.331867128	0.16840792	0.261325917	0.351622534	0.109674753	0.013053177	0.224871605	0.372181249	0.010836045	0.068762275	0.241424702	0.073375858	0.111560649	0.092264963	0.05505234	0.666464308	0.02234576	0.227067793	0.224805116
TCGA_GM_A2DH	0.539071166	0.0388019	0.634616261	0.458467974	0.636081353	0.132391944	0.032289173	0.318821401	0.858484152	0.050958637	0.007988917	0.113687452	0.072562311	0.305674923	0.158938311	0.157582179	0.227094057	0.13197575	0.595542965	0.25561236	0.271643945	0.378591697	0.047355464	0.302305827	0.138047246	0.301620832	0.287564595	0.02279459	0.233630578	0.901157523	0.34049903	0.124898661	0.263480083	0.086152024	0.04709114	0.007582333	0.330067038	0.246582311	0.171231978	0.11764669	0.287099954	0.077482355	0.288147014	0.150147358	0.422898742	0.560456626	0.032080141	0.242763082	0.250819826
TCGA_GM_A2DK	0.477264253	0.028248536	0.433687528	0.578583637	0.63894786	0.18309261	0.016419351	0.335074153	0.59551193	0.051151049	0.015817459	0.063832463	0.040779599	0.331088455	0.048007061	0.40687078	0.149960167	0.209191458	0.009900805	0.253328508	0.228628851	0.383176394	0.027812827	0.296855688	0.159781255	0.46883538	0.11079313	0.017985403	0.196890684	0.497315162	0.457037003	0.21757848	0.22697195	0.074381346	0.064896124	0.397655042	0.32538487	0.307524779	0.018979666	0.104972967	0.368633195	0.04930085	0.017495685	0.228757845	0.403588404	0.304149736	0.01408945	0.277318629	0.18923598
TCGA_GM_A2DO	0.382633339	0.026578602	0.351489531	0.25623153	0.343212463	0.174609714	0.398543371	0.45068196	0.42975998	0.026867673	0.019418156	0.110645722	0.10985468	0.336777451	0.145406583	0.275440605	0.348374992	0.131613886	0.004159584	0.157201864	0.290032738	0.402951071	0.041850317	0.379117947	0.088946704	0.252358225	0.479836356	0.365237701	0.221101453	0.741425144	0.579247595	0.277889728	0.249575734	0.328016772	0.08636257	0.009577484	0.39472988	0.347302725	0.022378757	0.148550388	0.218695685	0.085781763	0.194712551	0.227226313	0.099637036	0.601858062	0.028263697	0.196076485	0.301171027
TCGA_GM_A3XG	0.159204571	0.015303673	0.172518251	0.157137113	0.633331145	0.174998663	0.0205329	0.823447109	0.880703851	0.029989946	0.018221492	0.066963737	0.015864466	0.228908189	0.05105808	0.208378408	0.087276762	0.074196107	0.007003014	0.281642996	0.147105044	0.280193684	0.014283303	0.211796709	0.060820005	0.32446872	0.028007388	0.007576474	0.248702987	0.513958262	0.32936762	0.091301259	0.245500638	0.019840773	0.051126452	0.005447378	0.218878548	0.222046704	0.079164001	0.028953664	0.165053016	0.074090467	0.004815699	0.215025213	0.121165161	0.132367176	0.011049007	0.036935172	0.202042389
TCGA_GM_A3XL	0.595005474	0.015529653	0.772720057	0.58060104	0.813915534	0.30083429	0.014493002	0.481583992	0.821889283	0.043772996	0.018328274	0.075011877	0.065805718	0.304266454	0.045655227	0.071791353	0.135923359	0.040897076	0.017937788	0.500121326	0.364922833	0.127883344	0.034849197	0.256512391	0.128033399	0.085769414	0.659560355	0.666785584	0.141853483	0.455945759	0.345772794	0.053806328	0.18286948	0.48949441	0.023190502	0.003836354	0.140310456	0.200511102	0.651456509	0.015537823	0.144524353	0.182564484	0.00411787	0.155271752	0.453492723	0.287224248	0.008896076	0.146359227	0.138858756
TCGA_HN_A2NL	0.709369318	0.167782852	0.031613827	0.862711197	0.873022386	0.157449926	0.023922888	0.197637006	0.940390835	0.054928134	0.015538943	0.065150475	0.047370274	0.336384519	0.032477698	0.424443985	0.071222484	0.121263615	0.003763113	0.26040265	0.292137565	0.904718024	0.060687184	0.332101638	0.159692312	0.320722442	0.159828924	0.015429592	0.286021574	0.741035761	0.449373967	0.269991772	0.179393716	0.037464057	0.046083038	0.012419085	0.148104302	0.292324425	0.903592403	0.085996864	0.245529151	0.097411955	0.026101276	0.20720226	0.00538108	0.26418752	0.021838939	0.326023462	0.30504416
TCGA_JL_A3YW	0.510844984	0.040421607	0.670472343	0.643667845	0.623335698	0.278658141	0.475148961	0.636384673	0.7598285	0.03220459	0.023484819	0.557166937	0.041860332	0.282147137	0.05849068	0.231715309	0.363727218	0.086383138	0.015141106	0.374267566	0.557669404	0.316854898	0.496974878	0.204131842	0.116974832	0.500571237	0.428028177	0.033974085	0.152438937	0.889908322	0.358996864	0.093898732	0.269805533	0.625754327	0.118543453	0.004822187	0.312964676	0.309424269	0.029048802	0.01447426	0.20771587	0.235816379	0.009579142	0.158521648	0.410611407	0.763492445	0.347255289	0.096330332	0.207814549
TCGA_JL_A3YX	0.70056556	0.024979349	0.504225813	0.590967295	0.844094685	0.097610642	0.291563024	0.213147732	0.336772159	0.074998823	0.007957932	0.037944063	0.049022405	0.32331929	0.071908388	0.209090341	0.136714364	0.131420369	0.009653884	0.223298851	0.360025946	0.322745103	0.022383943	0.16944059	0.21910351	0.318430497	0.018061707	0.018597489	0.116064709	0.275950351	0.466954369	0.15552452	0.239307359	0.028553358	0.054672328	0.009595783	0.419992084	0.16877575	0.242187394	0.068377937	0.144480639	0.114007299	0.006981468	0.18977276	0.702498174	0.16326951	0.011776864	0.222864409	0.219707128
TCGA_LL_A440	0.188072912	0.073726555	0.353448196	0.332373991	0.395382019	0.134734793	0.15871111	0.621737703	0.588003016	0.019070235	0.020870579	0.073595764	0.395947599	0.289141715	0.043783041	0.198123961	0.105823099	0.091511099	0.009297582	0.184868039	0.229064254	0.189080024	0.018955473	0.201902384	0.074337867	0.167454227	0.099382847	0.011274714	0.249700804	0.656317583	0.409778282	0.141794529	0.246116761	0.034263949	0.199334217	0.009281004	0.207633862	0.195591196	0.090311722	0.093017882	0.159687797	0.095479506	0.018358187	0.156169372	0.114956777	0.307930245	0.037105464	0.221251535	0.213122206
TCGA_LL_A441	0.391753869	0.027644259	0.501594881	0.426096413	0.29478814	0.172137931	0.14522457	0.538822296	0.63617196	0.017832607	0.01652557	0.062558029	0.083427536	0.342547606	0.048031566	0.178743185	0.14091155	0.100758525	0.01123898	0.20566114	0.375860778	0.368416526	0.32491161	0.185944951	0.07914302	0.224772593	0.20001162	0.052878252	0.161981356	0.758393336	0.39561665	0.149777059	0.239484917	0.036144213	0.238185069	0.007475761	0.308130093	0.212742713	0.024102584	0.016372628	0.239192648	0.090357188	0.091886013	0.125473275	0.072588866	0.489122298	0.011745214	0.169112739	0.215940181
TCGA_LL_A442	0.684346495	0.021826895	0.125454286	0.052364444	0.449851207	0.266897556	0.005381149	0.142636236	0.009661987	0.033457092	0.023818149	0.037238209	0.021056095	0.253301838	0.048593406	0.121154463	0.179175754	0.161961915	0.030108005	0.235789217	0.198481275	0.203053186	0.021501773	0.217182381	0.115775625	0.298759908	0.03552587	0.010097423	0.189484731	0.19727114	0.339482005	0.124086526	0.175601778	0.020262019	0.0687154	0.006127698	0.258063142	0.218305433	0.053461274	0.050951518	0.154596567	0.081388889	0.006349893	0.184436407	0.011831368	0.256103934	0.003844221	0.239248803	0.203669101
TCGA_LL_A50Y	0.677714332	0.02917353	0.797866931	0.234411765	0.817173197	0.249010161	0.0879766	0.462523596	0.897572206	0.054208989	0.01197983	0.059797473	0.177435968	0.271412477	0.009372337	0.215692867	0.446141952	0.161406203	0.282322699	0.230218974	0.534737881	0.395101811	0.046953727	0.42379962	0.114445872	0.210201247	0.199601368	0.01540482	0.243105272	0.495476319	0.4558245	0.205631418	0.241811	0.015550997	0.530087175	0.013462396	0.292285842	0.367322596	0.846987477	0.036933762	0.177302019	0.139828741	0.0528563	0.141419026	0.120102119	0.209404208	0.010168997	0.183144493	0.285971678
TCGA_LL_A5YL	0.541414768	0.030678774	0.735427876	0.349409189	0.692334292	0.15825665	0.523949264	0.330591134	0.705120461	0.054825328	0.023716034	0.04592314	0.054151867	0.355245605	0.110392618	0.279927127	0.221898934	0.13624113	0.451592728	0.239247351	0.342791068	0.218858194	0.034760174	0.212380811	0.226390294	0.237633015	0.072591267	0.031024048	0.121467455	0.836332849	0.349308495	0.25025795	0.172438387	0.036058656	0.519776023	0.007174707	0.30701769	0.114511771	0.757157947	0.075045715	0.163149709	0.121030898	0.126612496	0.215201239	0.412538693	0.275408283	0.049596615	0.149477486	0.249679242
TCGA_LL_A5YM	0.547996201	0.027712803	0.820064497	0.557458823	0.824535517	0.165177086	0.009078721	0.686137416	0.748955617	0.05152971	0.011155402	0.03173064	0.096153799	0.264629778	0.091156393	0.253296483	0.441858303	0.180289242	0.006820658	0.27475181	0.265950833	0.302700737	0.030004341	0.182565349	0.248561914	0.218949881	0.803379187	0.611799711	0.272950722	0.223679458	0.417335657	0.241684593	0.111425225	0.906323531	0.594322573	0.599383724	0.345444294	0.431252049	0.841589683	0.117109832	0.395769302	0.035301479	0.05035809	0.288562348	0.733918713	0.113121769	0.036749746	0.22923571	0.330917469
TCGA_LL_A5YN	0.489538892	0.020398598	0.396286547	0.303890881	0.503058747	0.174748092	0.109530285	0.346992876	0.709160517	0.034745883	0.021910527	0.050104703	0.117830543	0.211244169	0.063896323	0.14099117	0.167641122	0.103944017	0.007539203	0.308747323	0.532926874	0.317043085	0.015955182	0.183784509	0.135019366	0.180639118	0.130665942	0.508823401	0.142045599	0.560313182	0.484754907	0.089040824	0.257163844	0.070207657	0.08425835	0.009291771	0.288960897	0.135066879	0.419907851	0.061186937	0.123923134	0.102225961	0.175669679	0.092675506	0.081372192	0.418092224	0.018360017	0.121860952	0.221164396
TCGA_LL_A5YO	0.409650246	0.02105753	0.339709108	0.250168265	0.363892942	0.192149276	0.107528502	0.631908189	0.670494284	0.043789585	0.01693145	0.044496751	0.116113441	0.197913424	0.052039064	0.257694987	0.148915471	0.085979312	0.008420108	0.280436044	0.220107899	0.209030147	0.084750172	0.284338434	0.192301149	0.298093082	0.244450356	0.058654771	0.240990533	0.821724152	0.320843016	0.136774841	0.153651557	0.127997755	0.041055394	0.006974701	0.201725399	0.293089257	0.020070087	0.067232035	0.191601188	0.12083795	0.185865178	0.119143632	0.216053513	0.617027596	0.013883465	0.233570364	0.166815385
TCGA_LL_A5YP	0.594226591	0.032439302	0.657809983	0.651396862	0.501858683	0.092075979	0.04421412	0.447710402	0.787460216	0.053432824	0.015723297	0.049384882	0.073314492	0.226666341	0.098300993	0.322198398	0.083149929	0.146427153	0.069838706	0.173045968	0.289598247	0.320020064	0.156113423	0.261839381	0.1728389	0.347664928	0.060072241	0.025424422	0.214190808	0.414289794	0.604932846	0.14483117	0.188751395	0.052542592	0.067870612	0.010067037	0.318548758	0.15509659	0.020615625	0.15871008	0.217555458	0.080530067	0.02828941	0.176246528	0.332720415	0.300774551	0.047267556	0.239823701	0.198181871
TCGA_LQ_A4E4	0.668731815	0.040257251	0.794091847	0.873622678	0.896201951	0.162973099	0.681723116	0.242875191	0.920193682	0.033450833	0.029757737	0.413029299	0.962168917	0.286437817	0.023941977	0.305648816	0.194881596	0.127539499	0.010300756	0.181737797	0.333116714	0.323600916	0.342391407	0.373457602	0.157531924	0.245270853	0.046295923	0.015743004	0.245922182	0.334129641	0.324844031	0.137580718	0.285178078	0.013107425	0.182137134	0.020627062	0.393759933	0.3665943	0.021684613	0.043297988	0.231750568	0.364372826	0.006637576	0.171624183	0.338270981	0.13444442	0.023395407	0.285616802	0.267955399
TCGA_MS_A51U	0.239820966	0.030016678	0.576641735	0.241243153	0.55073166	0.250257445	0.022147337	0.522366013	0.532468718	0.018357059	0.036723141	0.063614454	0.226856786	0.232913373	0.035950278	0.231867385	0.139710017	0.145360252	0.010813802	0.266245293	0.320826468	0.297766933	0.02042395	0.320251896	0.169295827	0.163936255	0.079928347	0.580263326	0.14531077	0.441401857	0.577524605	0.175741648	0.212666384	0.070540507	0.080020679	0.012227533	0.370329652	0.447909688	0.079591198	0.033860264	0.21619426	0.268234996	0.037604753	0.206217022	0.247497813	0.309174522	0.008765047	0.397493772	0.209631286
TCGA_OL_A5RU	0.435501896	0.025847157	0.633393163	0.220268493	0.454123489	0.154073394	0.093924983	0.335366957	0.72290357	0.045965768	0.013064795	0.073064136	0.152011058	0.26765441	0.165727151	0.292212852	0.187107414	0.169703196	0.00807978	0.242584355	0.377879915	0.257118252	0.027770687	0.173250521	0.128748928	0.417865314	0.180865501	0.01915349	0.19202896	0.498119124	0.377460072	0.159617282	0.207469337	0.088017363	0.103908417	0.009936696	0.326182589	0.295970598	0.024729761	0.169868645	0.218042092	0.120446981	0.183521585	0.230168483	0.294357162	0.361329536	0.037296422	0.283149747	0.288077346
TCGA_OL_A5RV	0.336466249	0.017875189	0.462546265	0.618886108	0.645475264	0.174493701	0.033302519	0.39852795	0.782184719	0.047599472	0.016713196	0.042316282	0.053306784	0.15125974	0.06409471	0.153265005	0.143803948	0.134240604	0.008830127	0.199138161	0.572479198	0.249874798	0.013491361	0.191311963	0.128094645	0.317009069	0.044552584	0.15649012	0.147522714	0.399009783	0.402746805	0.101136842	0.168061839	0.01293133	0.061246925	0.005166409	0.188482957	0.168459979	0.057508976	0.037145522	0.119146686	0.069898838	0.013398624	0.123683396	0.217501649	0.1827183	0.009610416	0.143102081	0.219322247
TCGA_OL_A5RW	0.612356813	0.024159911	0.011890284	0.817753107	0.566725809	0.190958567	0.010350544	0.926818299	0.942200732	0.061805456	0.021936664	0.03409796	0.048832998	0.219124109	0.100410234	0.138443879	0.0378037	0.145222014	0.009590277	0.345608964	0.682112245	0.403145852	0.016550229	0.156151971	0.097541981	0.540409296	0.052202194	0.014576688	0.289297531	0.359155065	0.580736291	0.194514503	0.248586515	0.033336443	0.017060007	0.012713846	0.422600078	0.278683312	0.019543898	0.089991189	0.196555371	0.060627915	0.011222777	0.221302078	0.291994311	0.202002048	0.020950022	0.201721344	0.392590343
TCGA_OL_A5RX	0.362479222	0.032170387	0.622050892	0.418065936	0.643338323	0.142476333	0.430017687	0.414719803	0.495568209	0.046784401	0.020670116	0.060882177	0.045051333	0.260309847	0.100147527	0.236532344	0.285622379	0.202499234	0.012222677	0.20382885	0.340050058	0.609138488	0.023593916	0.207852954	0.186497928	0.327889691	0.074903759	0.032975751	0.257965755	0.3968154	0.538148478	0.106329861	0.209782875	0.048099555	0.131139952	0.015131275	0.45411389	0.218140441	0.286032822	0.040337671	0.238920257	0.076625689	0.067363906	0.127094006	0.383671869	0.227174272	0.020896501	0.191483659	0.365078572
TCGA_OL_A5RY	0.289785373	0.032384125	0.269444264	0.281552833	0.346532731	0.149559847	0.278519152	0.563139387	0.493783386	0.056830216	0.026578932	0.08059846	0.099158909	0.264985688	0.109822764	0.260947505	0.225944957	0.136097259	0.005901057	0.228806925	0.236603185	0.17055067	0.03552215	0.27497515	0.14570763	0.342199427	0.31025295	0.097723659	0.216499415	0.735062068	0.382487165	0.72500139	0.325575358	0.100526235	0.081921116	0.007404491	0.183949327	0.302180071	0.075870318	0.084421492	0.17758867	0.12140278	0.112767546	0.201529503	0.208674467	0.537282021	0.010407437	0.149096064	0.149959623
TCGA_OL_A5RZ	0.281974024	0.016218713	0.909366844	0.169968196	0.941059641	0.231574686	0.013020929	0	0.710673021	0.052813277	0.01691779	0.043454998	0.035673027	0.288347388	0.107303057	0.293801943	0.081728004	0.151360106	0.008733888	0.168051283	0.366138395	0.307122779	0.026727867	0.212748447	0.202420714	0.271858356	0.372463066	0.013385059	0.202383347	0.1201007	0.570717694	0.221705675	0.216236403	0.028897993	0.034722829	0.014136419	0.825915023	0.223949324	0.616427775	0.170294193	0.147622539	0.179780727	0.050049337	0.313544972	0.117234391	0.087967906	0.319310615	0.200668235	0.324994968
TCGA_OL_A5S0	0.445645141	0.011753084	0.017170525	0.576336004	0.08803833	0.108094475	0.191227574	0.605919322	0.747874261	0.028610524	0.014686407	0.038454467	0.037447069	0.205869864	0.036117383	0.08997429	0.092120501	0.086693382	0.00636296	0.152746312	0.454365652	0.204665514	0.019194899	0.130405334	0.119993135	0.369056506	0.094852523	0.019739408	0.177011092	0.57834053	0.362365115	0.193562824	0.156626698	0.015872134	0.048700406	0.010123679	0.399064866	0.198618189	0.020494188	0.062345863	0.133591905	0.090075395	0.011566611	0.170955081	0.020632087	0.330551724	0.010308384	0.180047512	0.213868178
[truncated: 451 more columns]
